# Supplementary material for: Altered Neocortical Gene Expression, Brain Overgrowth and Functional Over-Connectivity in Chd8 Haploinsufficient Mice
Source: Cereb Cortex. 2018 Apr 13;28(6):2192–206. doi: 10.1093/cercor/bhy058 (PMC6018918; doi:10.1093/cercor/bhy058)
Supplement: Supplementary Data [file bhy058suppl_1.zip]

Archive with 11 entries (11 files):
- Suetterlin_supplementary_table_legends.docx
- SupplementaryFigurelegends_2_final.docx
- TableS1.xlsx
- TableS2-S4.xlsx
- TableS5-S10.xlsx
- TableS11.xlsx
- FigureS1_corrected.png
- FigureS2.png
- FigureS3.png
- FigureS4_corrected.png
- FigureS5.png
