# Supplementary material for: Altered Neocortical Gene Expression, Brain Overgrowth and Functional Over-Connectivity in Chd8 Haploinsufficient Mice
Source: Cereb Cortex. 2018 Apr 13;28(6):2192–206. doi: 10.1093/cercor/bhy058 (PMC6018918; doi:10.1093/cercor/bhy058)
Supplement: Supplementary Data [file bhy058suppl_1.zip › TableS1.xlsx]

## Sheet: Sheet1
	V2	V3	V4	V6	V8	V9	V11	V17	V18	V20	V23	V1	V5	V7	V10	V13	V14	V15	V16	V19	V21	V22	V24
Absolute Volume	/hpf/largeprojects/MICe/jacob/Basson_CHD8/Basson_CHD8_ANTS_28Jan16_processed/Basson_2.2.sept2014_dist_corr/stats-volumes/Basson_2.2.sept2014_dist_corr-final-nlin_with_additional_inverted_absolute_log_determinant_fwhm0.2.mnc	/hpf/largeprojects/MICe/jacob/Basson_CHD8/Basson_CHD8_ANTS_28Jan16_processed/Basson_2.3.sept2014_dist_corr/stats-volumes/Basson_2.3.sept2014_dist_corr-final-nlin_with_additional_inverted_absolute_log_determinant_fwhm0.2.mnc	/hpf/largeprojects/MICe/jacob/Basson_CHD8/Basson_CHD8_ANTS_28Jan16_processed/Basson_2.5.sept2014_dist_corr/stats-volumes/Basson_2.5.sept2014_dist_corr-final-nlin_with_additional_inverted_absolute_log_determinant_fwhm0.2.mnc	/hpf/largeprojects/MICe/jacob/Basson_CHD8/Basson_CHD8_ANTS_28Jan16_processed/Basson_3.1.sept2014_dist_corr/stats-volumes/Basson_3.1.sept2014_dist_corr-final-nlin_with_additional_inverted_absolute_log_determinant_fwhm0.2.mnc	/hpf/largeprojects/MICe/jacob/Basson_CHD8/Basson_CHD8_ANTS_28Jan16_processed/Basson_3.3.sept2014_dist_corr/stats-volumes/Basson_3.3.sept2014_dist_corr-final-nlin_with_additional_inverted_absolute_log_determinant_fwhm0.2.mnc	/hpf/largeprojects/MICe/jacob/Basson_CHD8/Basson_CHD8_ANTS_28Jan16_processed/Basson_3.4.sept2014_dist_corr/stats-volumes/Basson_3.4.sept2014_dist_corr-final-nlin_with_additional_inverted_absolute_log_determinant_fwhm0.2.mnc	/hpf/largeprojects/MICe/jacob/Basson_CHD8/Basson_CHD8_ANTS_28Jan16_processed/Basson_4.3.sept2014_dist_corr/stats-volumes/Basson_4.3.sept2014_dist_corr-final-nlin_with_additional_inverted_absolute_log_determinant_fwhm0.2.mnc	/hpf/largeprojects/MICe/jacob/Basson_CHD8/Basson_CHD8_ANTS_28Jan16_processed/Basson_7.1.sept2014_dist_corr/stats-volumes/Basson_7.1.sept2014_dist_corr-final-nlin_with_additional_inverted_absolute_log_determinant_fwhm0.2.mnc	/hpf/largeprojects/MICe/jacob/Basson_CHD8/Basson_CHD8_ANTS_28Jan16_processed/Basson_9.1.sept2014_dist_corr/stats-volumes/Basson_9.1.sept2014_dist_corr-final-nlin_with_additional_inverted_absolute_log_determinant_fwhm0.2.mnc	/hpf/largeprojects/MICe/jacob/Basson_CHD8/Basson_CHD8_ANTS_28Jan16_processed/Basson_9.4.sept2014_dist_corr/stats-volumes/Basson_9.4.sept2014_dist_corr-final-nlin_with_additional_inverted_absolute_log_determinant_fwhm0.2.mnc	/hpf/largeprojects/MICe/jacob/Basson_CHD8/Basson_CHD8_ANTS_28Jan16_processed/Basson_Test1.sept2014_dist_corr/stats-volumes/Basson_Test1.sept2014_dist_corr-final-nlin_with_additional_inverted_absolute_log_determinant_fwhm0.2.mnc	/hpf/largeprojects/MICe/jacob/Basson_CHD8/Basson_CHD8_ANTS_28Jan16_processed/Basson_2.1.sept2014_dist_corr/stats-volumes/Basson_2.1.sept2014_dist_corr-final-nlin_with_additional_inverted_absolute_log_determinant_fwhm0.2.mnc	/hpf/largeprojects/MICe/jacob/Basson_CHD8/Basson_CHD8_ANTS_28Jan16_processed/Basson_2.6.sept2014_dist_corr/stats-volumes/Basson_2.6.sept2014_dist_corr-final-nlin_with_additional_inverted_absolute_log_determinant_fwhm0.2.mnc	/hpf/largeprojects/MICe/jacob/Basson_CHD8/Basson_CHD8_ANTS_28Jan16_processed/Basson_3.2.sept2014_dist_corr/stats-volumes/Basson_3.2.sept2014_dist_corr-final-nlin_with_additional_inverted_absolute_log_determinant_fwhm0.2.mnc	/hpf/largeprojects/MICe/jacob/Basson_CHD8/Basson_CHD8_ANTS_28Jan16_processed/Basson_4.2.sept2014_dist_corr/stats-volumes/Basson_4.2.sept2014_dist_corr-final-nlin_with_additional_inverted_absolute_log_determinant_fwhm0.2.mnc	/hpf/largeprojects/MICe/jacob/Basson_CHD8/Basson_CHD8_ANTS_28Jan16_processed/Basson_5.4.sept2014_dist_corr/stats-volumes/Basson_5.4.sept2014_dist_corr-final-nlin_with_additional_inverted_absolute_log_determinant_fwhm0.2.mnc	/hpf/largeprojects/MICe/jacob/Basson_CHD8/Basson_CHD8_ANTS_28Jan16_processed/Basson_5.5.sept2014_dist_corr/stats-volumes/Basson_5.5.sept2014_dist_corr-final-nlin_with_additional_inverted_absolute_log_determinant_fwhm0.2.mnc	/hpf/largeprojects/MICe/jacob/Basson_CHD8/Basson_CHD8_ANTS_28Jan16_processed/Basson_6.1.sept2014_dist_corr/stats-volumes/Basson_6.1.sept2014_dist_corr-final-nlin_with_additional_inverted_absolute_log_determinant_fwhm0.2.mnc	/hpf/largeprojects/MICe/jacob/Basson_CHD8/Basson_CHD8_ANTS_28Jan16_processed/Basson_6.2.sept2014_dist_corr/stats-volumes/Basson_6.2.sept2014_dist_corr-final-nlin_with_additional_inverted_absolute_log_determinant_fwhm0.2.mnc	/hpf/largeprojects/MICe/jacob/Basson_CHD8/Basson_CHD8_ANTS_28Jan16_processed/Basson_9.3.sept2014_dist_corr/stats-volumes/Basson_9.3.sept2014_dist_corr-final-nlin_with_additional_inverted_absolute_log_determinant_fwhm0.2.mnc	/hpf/largeprojects/MICe/jacob/Basson_CHD8/Basson_CHD8_ANTS_28Jan16_processed/Basson_9.6.sept2014_dist_corr/stats-volumes/Basson_9.6.sept2014_dist_corr-final-nlin_with_additional_inverted_absolute_log_determinant_fwhm0.2.mnc	/hpf/largeprojects/MICe/jacob/Basson_CHD8/Basson_CHD8_ANTS_28Jan16_processed/Basson_9.7.sept2014_dist_corr/stats-volumes/Basson_9.7.sept2014_dist_corr-final-nlin_with_additional_inverted_absolute_log_determinant_fwhm0.2.mnc	/hpf/largeprojects/MICe/jacob/Basson_CHD8/Basson_CHD8_ANTS_28Jan16_processed/Basson_Test2.sept2014_dist_corr/stats-volumes/Basson_Test2.sept2014_dist_corr-final-nlin_with_additional_inverted_absolute_log_determinant_fwhm0.2.mnc	.	Absolute Volume	Chd8		WT
	Chd8	Chd8	Chd8	Chd8	Chd8	Chd8	Chd8	Chd8	Chd8	Chd8	Chd8	WT	WT	WT	WT	WT	WT	WT	WT	WT	WT	WT	WT			Mean	SD	Mean	SD	% Diff	Effect	P-value	FDR
amygdala	11.7733	13.0079	11.6052	11.9847	11.373	13.012	11.4351	11.2137	11.3333	11.0092	11.8704	10.8816	11.2552	11.9907	11.6838	10.9755	10.6452	11.4793	11.1196	11.862	10.5845	11.497	12.2298		amygdala	11.7835	0.671201	11.3504	0.530947	3.81572	0.815707	0.0993987	0.250861
anterior commissure: pars anterior	1.56689	1.61356	1.55428	1.54575	1.55266	1.57321	1.59416	1.48257	1.60962	1.44419	1.62898	1.39224	1.48415	1.54624	1.54464	1.43209	1.39472	1.48608	1.47294	1.59923	1.40386	1.53413	1.57426		anterior commissure: pars anterior	1.56053	0.0558306	1.48871	0.0718937	4.82424	0.998963	0.0147327	0.121607	-
anterior commissure: pars posterior	0.489702	0.489303	0.455386	0.486087	0.455277	0.468548	0.474955	0.457698	0.477877	0.441781	0.484457	0.457906	0.446991	0.479781	0.480675	0.450402	0.422204	0.462721	0.439988	0.520179	0.448466	0.489588	0.501501		anterior commissure: pars posterior	0.471006	0.0163833	0.4667	0.0281789	0.92271	0.15282	0.662713	0.810549
basal forebrain	5.5853	5.6856	5.43261	5.6678	5.49612	5.89859	5.58816	5.37616	5.62625	5.37355	5.76693	5.23254	5.48921	5.67938	5.65926	5.49979	5.47545	5.76816	5.48121	5.71661	5.4373	5.71621	5.77142		basal forebrain	5.59064	0.164078	5.57721	0.165634	0.240829	0.0810917	0.84716	0.899973
bed nucleus of stria terminalis	1.52675	1.6194	1.52682	1.5593	1.51032	1.61392	1.52496	1.45308	1.53568	1.48022	1.58684	1.40674	1.49819	1.5905	1.57152	1.46587	1.49589	1.58751	1.50264	1.57542	1.42055	1.58943	1.63911		bed nucleus of stria terminalis	1.53975	0.0519023	1.52861	0.074086	0.728755	0.150364	0.683163	0.816713
cerebellar peduncle: inferior	0.909291	0.948674	0.880881	0.902349	1.08629	1.02714	0.96357	0.868168	1.03933	0.926355	0.89671	0.924737	0.965127	1.03554	0.938117	0.735145	0.94396	0.914675	0.814377	0.83305	0.870442	0.97691	0.902079		cerebellar peduncle: inferior	0.949887	0.0717579	0.904513	0.0811088	5.01639	0.559421	0.171611	0.347544
cerebellar peduncle: middle	1.27403	1.26545	1.26392	1.22069	1.38542	1.41794	1.33964	1.15464	1.3919	1.26036	1.29832	1.17611	1.27638	1.3919	1.43058	1.17485	1.30509	1.21025	1.14392	1.1928	1.125	1.35575	1.31075		cerebellar peduncle: middle	1.29748	0.0795727	1.25778	0.10156	3.15637	0.390905	0.31171	0.484356
cerebellar peduncle: superior	1.11876	1.1091	1.14238	1.13623	1.13845	1.10892	1.15082	0.970537	1.04646	1.18306	1.1302	0.954578	1.0507	1.1671	1.14779	1.04922	1.06112	1.12077	1.08162	1.07794	0.961947	1.15402	1.1833		cerebellar peduncle: superior	1.11226	0.0578509	1.08418	0.0748463	2.59083	0.375291	0.328688	0.497727
cerebral aqueduct	0.461626	0.461215	0.5092	0.481803	0.485341	0.467838	0.496819	0.467307	0.477589	0.491387	0.488679	0.443471	0.431734	0.474491	0.477976	0.477914	0.439582	0.488822	0.472251	0.486451	0.402303	0.474378	0.494783		cerebral aqueduct	0.4808	0.0153966	0.46368	0.0279717	3.69235	0.612071	0.0872347	0.23509
cerebral peduncle	2.41771	2.38445	2.3291	2.36378	2.39988	2.55745	2.5109	2.36616	2.54774	2.30298	2.48986	2.23696	2.31222	2.47082	2.54249	2.37617	2.42633	2.46146	2.36165	2.3994	2.32133	2.4571	2.45248		cerebral peduncle	2.42455	0.0882137	2.40153	0.0843639	0.95829	0.27279	0.529443	0.7195
colliculus: inferior	5.99946	6.27972	6.13403	6.06779	5.74603	6.05613	6.17962	5.7429	5.6993	6.06164	6.0162	5.48524	5.49841	6.21536	6.04563	5.95263	5.70698	5.92554	6.02484	5.73101	5.41633	5.75054	5.88404		colliculus: inferior	5.99844	0.190071	5.80305	0.249092	3.36706	0.784416	0.0480289	0.154819
colliculus: superior	9.43958	9.0295	9.1087	9.71013	9.38463	9.36094	9.91445	9.06378	9.29026	9.79578	9.60192	8.70681	8.7492	9.86488	9.47953	9.11947	9.13228	9.612	8.80485	9.22865	8.786	9.26996	9.66691		colliculus: superior	9.42724	0.300105	9.20171	0.392973	2.45098	0.573911	0.13954	0.295825
corpus callosum	14.6639	14.5919	14.4675	14.3092	14.6485	15.0039	14.6146	14.0956	14.9545	14.2717	15.0464	13.8684	13.689	14.7862	14.588	14.0895	13.8466	14.3284	13.9024	15.3032	13.7387	14.7112	15.3072		corpus callosum	14.6062	0.309633	14.3466	0.585171	1.80956	0.443646	0.203983	0.373038
corticospinal tract/pyramids	1.83587	1.83072	1.81562	1.7793	1.79221	1.94733	1.871	1.7642	1.84418	1.71516	1.76683	1.71528	1.81971	1.89152	1.81313	1.67254	1.78656	1.85041	1.74723	1.83122	1.75566	1.82098	1.75261		corticospinal tract/pyramids	1.81477	0.0623238	1.78807	0.0616344	1.49297	0.433125	0.313765	0.484356
cuneate nucleus	0.264245	0.294712	0.272123	0.255371	0.341947	0.317291	0.293293	0.288099	0.310368	0.275219	0.254925	0.289481	0.329704	0.307908	0.264328	0.270047	0.289771	0.265968	0.286539	0.253898	0.270102	0.292768	0.253267		cuneate nucleus	0.287963	0.0273495	0.281148	0.0226839	2.42384	0.300415	0.521071	0.714227
dentate gyrus of hippocampus	3.7418	4.36028	3.74445	3.85049	4.00934	4.61534	3.94651	3.73492	3.938	3.78575	4.13251	3.56687	3.59382	3.89801	3.86443	3.46713	3.79294	3.93486	3.54805	3.96845	3.63825	3.87083	4.03653		dentate gyrus of hippocampus	3.98722	0.283109	3.76501	0.191632	5.90181	1.15954	0.0374183	0.141655	-
facial nerve (cranial nerve 7)	0.23933	0.246018	0.220422	0.245434	0.284245	0.276101	0.263285	0.230272	0.278386	0.25561	0.244929	0.230956	0.257077	0.258821	0.2506	0.224877	0.260897	0.247899	0.218176	0.22472	0.235656	0.276148	0.245941		facial nerve (cranial nerve 7)	0.253094	0.0205006	0.244314	0.0176199	3.59366	0.49829	0.281939	0.452811
fasciculus retroflexus	0.275833	0.266544	0.258678	0.270781	0.261184	0.253815	0.272876	0.249664	0.255363	0.257663	0.292725	0.25214	0.253424	0.273259	0.27842	0.258664	0.260331	0.276436	0.260558	0.283082	0.256488	0.276248	0.296872		fasciculus retroflexus	0.265011	0.0124314	0.268827	0.0139028	-1.41927	-0.274432	0.49697	0.694487
fimbria	3.654	3.86066	3.64929	3.63883	3.87079	3.94229	3.81719	3.56979	3.77739	3.56978	3.89691	3.52695	3.64576	3.83595	3.92688	3.55618	3.69828	3.81086	3.6369	3.82438	3.59325	3.75874	3.97243		fimbria	3.74972	0.136869	3.73221	0.145192	0.469026	0.120565	0.769529	0.878458
fornix	0.692192	0.727923	0.679308	0.686254	0.706712	0.720429	0.705054	0.655847	0.697645	0.658894	0.731833	0.649401	0.68374	0.7202	0.714633	0.674504	0.70958	0.743246	0.709259	0.715452	0.649603	0.712107	0.74251		fornix	0.696554	0.0254424	0.70202	0.0313745	-0.77859	-0.174213	0.65293	0.808232
fourth ventricle	0.865404	0.933295	0.916116	0.879552	0.972114	1.05659	0.892035	0.863636	1.01186	0.853349	0.869214	0.881232	0.852906	0.903641	0.857885	0.88618	0.832402	0.840912	0.858266	0.833708	0.804877	0.89575	0.871097		fourth ventricle	0.919379	0.0675259	0.859905	0.0291632	6.91642	2.03937	0.0110894	0.121607	-
fundus of striatum	0.180382	0.178474	0.169726	0.18173	0.165177	0.173969	0.170751	0.165802	0.173372	0.169255	0.171928	0.168284	0.169536	0.176474	0.173606	0.171394	0.158262	0.172674	0.160175	0.180577	0.166784	0.17872	0.178386		fundus of striatum	0.172779	0.00552424	0.171239	0.00708153	0.898972	0.217382	0.569839	0.736621
globus pallidus	3.51925	3.49605	3.47674	3.53095	3.37315	3.4877	3.51853	3.39564	3.45711	3.36461	3.67576	3.26173	3.30711	3.51685	3.58659	3.43261	3.22766	3.54289	3.46046	3.58066	3.3267	3.54067	3.71173		globus pallidus	3.48141	0.0875341	3.45797	0.149455	0.677709	0.156803	0.655083	0.808232
habenular commissure	0.031926	0.035479	0.029908	0.030458	0.037452	0.038223	0.031429	0.033267	0.036779	0.031426	0.030425	0.033246	0.034364	0.03962	0.032039	0.029546	0.036239	0.035046	0.031918	0.033888	0.03097	0.034825	0.031265		habenular commissure	0.0333429	0.00308312	0.0335805	0.00272453	-0.707526	-0.0872045	0.846328	0.899973
hippocampus	20.9707	23.3083	21.0921	21.2404	21.4455	24.5963	21.4327	21.2556	21.3226	20.7789	21.6263	20.4291	20.2225	21.4021	21.6106	19.2191	19.9746	20.7385	19.1882	21.2791	19.5415	21.1881	21.3163		hippocampus	21.7336	1.1578	20.5091	0.878445	5.9703	1.39389	0.00910626	0.121607	-
hypothalamus	11.2584	11.5645	11.1917	11.5363	11.0907	11.7501	11.4803	10.6288	11.2731	10.5752	11.7883	10.391	10.9679	11.4892	11.6252	11.3825	11.4524	11.6805	11.4258	11.1502	10.5762	11.4186	11.7509		hypothalamus	11.2852	0.40384	11.2759	0.429096	0.0830751	0.0218306	0.957617	0.980371
inferior olivary complex	0.241627	0.246394	0.233837	0.225563	0.230224	0.260478	0.255171	0.22588	0.231428	0.220507	0.217544	0.226511	0.251277	0.261235	0.216261	0.230514	0.247723	0.266832	0.238858	0.258155	0.246756	0.225874	0.210068		inferior olivary complex	0.235332	0.013973	0.240005	0.0182538	-1.94714	-0.256015	0.501144	0.694487
internal capsule	2.99272	3.0404	3.0701	2.98726	3.04286	3.00595	3.06089	2.84158	3.02436	2.92762	3.11771	2.81991	2.93391	3.14453	3.12682	2.90631	2.93737	3.14671	3.06837	3.10912	2.91158	3.06795	3.19731		internal capsule	3.01013	0.0748307	3.03082	0.122305	-0.682744	-0.16919	0.63358	0.799518
interpedunclar nucleus	0.283417	0.274428	0.278108	0.283681	0.276697	0.289062	0.284284	0.264568	0.277786	0.274168	0.284989	0.250214	0.274444	0.287299	0.29963	0.303525	0.278032	0.282779	0.280475	0.280074	0.275462	0.287452	0.282217		interpedunclar nucleus	0.279199	0.00682734	0.2818	0.0133624	-0.923115	-0.194676	0.568546	0.736621
lateral olfactory tract	0.882057	0.896449	0.868444	0.877592	0.930766	0.947403	0.88516	0.859145	0.970195	0.893149	0.917046	0.866221	0.924588	0.920211	0.927252	0.871089	0.916481	0.828076	0.839594	0.952493	0.836453	0.958274	0.879118		lateral olfactory tract	0.902491	0.0348023	0.893321	0.0456434	1.02658	0.200919	0.596285	0.764591
lateral septum	3.25735	3.54747	3.29833	3.23076	3.34633	3.65401	3.26796	3.00408	3.33976	3.08318	3.42044	3.00964	3.22329	3.52081	3.37776	3.07698	3.41881	3.48274	3.13429	3.4059	3.13619	3.39254	3.51484		lateral septum	3.31361	0.185736	3.30781	0.181342	0.175076	0.031935	0.940432	0.980371
lateral ventricle	3.95457	4.34386	4.08859	3.88478	4.25487	4.49388	4.0334	3.88338	4.15251	3.7862	4.11741	3.78991	3.99266	4.46057	4.09085	3.83019	4.44823	4.31873	3.95729	4.31862	3.68353	4.34481	4.23905		lateral ventricle	4.09031	0.214022	4.12287	0.268713	-0.789661	-0.121158	0.75259	0.867115
mammillary bodies	0.427664	0.476787	0.451048	0.494531	0.448088	0.470841	0.447905	0.41289	0.457511	0.423852	0.466391	0.402573	0.441162	0.466461	0.45603	0.521203	0.475628	0.467799	0.466474	0.43328	0.430655	0.428579	0.431965		mammillary bodies	0.452501	0.0244133	0.451817	0.0306711	0.151236	0.0222786	0.953713	0.980371
mammilothalamic tract	0.27033	0.265231	0.261397	0.26995	0.259304	0.260734	0.266964	0.253089	0.259984	0.247025	0.280757	0.244532	0.250158	0.267653	0.268578	0.261451	0.25482	0.273056	0.266327	0.270252	0.245087	0.262886	0.275335		mammilothalamic tract	0.26316	0.00906443	0.261678	0.0106383	0.566551	0.139358	0.723897	0.846321
medial lemniscus/medial longitudinal fasciculus	2.86603	2.78493	2.78304	2.79781	2.76238	2.86469	2.85725	2.70797	2.77142	2.69032	2.82297	2.70019	2.75908	2.89441	2.82942	2.65939	2.74993	2.91498	2.76039	2.83688	2.7078	2.82154	2.85325		medial lemniscus/medial longitudinal fasciculus	2.79171	0.0590293	2.7906	0.0801049	0.0395999	0.0137954	0.970548	0.980371
medial septum	1.24051	1.31274	1.24053	1.28981	1.27661	1.3877	1.28356	1.19331	1.30053	1.19663	1.34998	1.17742	1.2267	1.2963	1.28793	1.19461	1.26629	1.33338	1.25118	1.22316	1.21814	1.28568	1.36624		medial septum	1.27926	0.0597397	1.26059	0.0562908	1.48168	0.331809	0.448703	0.648579
medulla	28.0761	29.1163	26.8064	27.5389	29.4782	30.3764	29.3673	27.6373	28.448	27.7548	27.8917	26.61	28.9227	30.5472	28.8119	25.8405	28.5659	29.201	27.5944	28.1498	27.6096	29.1817	27.9612		medulla	28.4083	1.05647	28.2497	1.25576	0.561637	0.126346	0.747481	0.867115
midbrain	15.2002	14.3584	14.5614	14.9716	14.6686	14.9207	15.4842	14.0418	14.624	14.4644	15.8213	13.8761	14.2294	15.3703	15.6372	14.7093	14.7146	15.2533	14.4888	14.6752	13.9288	15.2554	15.8808		midbrain	14.8288	0.519032	14.8349	0.650785	-0.0414582	-0.0094506	0.980369	0.980371
nucleus accumbens	4.39049	4.51732	4.33334	4.48862	4.26724	4.54882	4.4316	4.29461	4.49106	4.25787	4.57968	4.12125	4.2814	4.56452	4.6441	4.26462	4.28625	4.57548	4.20711	4.60696	4.28685	4.45699	4.57416		nucleus accumbens	4.41824	0.116253	4.40581	0.182533	0.282205	0.0681158	0.849032	0.899973
olfactory bulbs	28.4314	28.139	27.6138	28.256	28.9309	28.1958	28.9153	27.6841	28.7073	25.8955	28.0822	26.0858	27.7106	29.0721	28.3711	26.1047	26.8304	26.8488	26.4528	28.0524	24.8056	27.7273	27.3849		olfactory bulbs	28.0774	0.84454	27.1205	1.17134	3.52813	0.816883	0.0369275	0.141655	-
olfactory tubercle	3.12885	3.2495	3.00401	3.13533	3.13856	3.40544	3.04617	3.19121	3.36162	3.0213	3.08469	3.06276	3.1552	3.26157	3.20326	3.16062	3.15943	3.16167	3.03193	3.24446	3.12523	3.24228	3.14025		olfactory tubercle	3.16061	0.131951	3.16239	0.0697436	-0.0563115	-0.0255334	0.967701	0.980371
optic tract	1.78162	1.85971	1.78136	1.69971	1.83055	1.99603	1.79066	1.72536	1.87057	1.71696	1.82829	1.67646	1.72039	1.87672	1.83136	1.69171	1.75429	1.79216	1.73708	1.79487	1.68435	1.78147	1.83508		optic tract	1.80735	0.0845056	1.76466	0.0648744	2.41894	0.65798	0.186424	0.354593
periaqueductal grey	4.06021	3.87601	3.97285	4.09163	3.94889	3.83803	4.21105	3.89728	3.91385	4.09451	4.27905	3.7621	3.76537	4.23429	4.14247	3.91048	3.96089	4.20994	3.84774	4.14095	3.8283	4.15895	4.47749		periaqueductal grey	4.01667	0.142561	4.03658	0.223645	-0.493301	-0.0890363	0.803607	0.880905
pons	18.5596	18.2184	17.1914	18.3031	19.604	19.8188	19.3258	17.3886	19.9361	17.9893	18.9799	17.0344	18.3564	19.1541	19.4813	17.076	18.9009	17.6929	16.7746	16.8187	16.8038	19.9493	18.9961		pons	18.665	0.946746	18.0865	1.18228	3.19832	0.489278	0.212019	0.378775
pontine nucleus	0.753727	0.775696	0.71887	0.74295	0.828732	0.880298	0.766915	0.728941	0.848536	0.76919	0.747339	0.707524	0.791521	0.812061	0.80766	0.67664	0.780857	0.730211	0.668505	0.660853	0.700172	0.813075	0.72313		pontine nucleus	0.77829	0.0518457	0.739351	0.0586522	5.26673	0.663907	0.107703	0.26059
posterior commissure	0.142603	0.129781	0.133093	0.142299	0.150329	0.136582	0.152727	0.135689	0.144569	0.1503	0.146508	0.136142	0.134009	0.149734	0.146523	0.134984	0.145321	0.149075	0.12939	0.139268	0.133932	0.146475	0.151963		posterior commissure	0.142225	0.00760242	0.141401	0.00759969	0.582824	0.108441	0.797592	0.880905
pre-para subiculum	2.11961	2.22473	2.03968	2.15264	2.11932	2.31945	2.18102	2.05528	2.07012	2.00962	2.19206	1.98115	1.97519	2.23111	2.13042	2.04964	1.93388	2.08622	2.00139	2.18797	1.94695	2.05499	2.22875		pre-para subiculum	2.13487	0.0914401	2.0673	0.106516	3.26808	0.634281	0.119148	0.274559
stratum granulosum of hippocampus	0.990565	1.17374	0.975382	1.02443	1.07595	1.27343	1.02738	0.991842	1.04887	0.998113	1.11444	0.952126	0.949971	1.01547	0.99694	0.910707	1.00368	1.02547	0.923241	1.05436	0.968511	1.01819	1.06558		stratum granulosum of hippocampus	1.0631	0.0919297	0.990353	0.049573	7.34601	1.46756	0.0262235	0.134426	-
stria medullaris	0.717181	0.723386	0.670283	0.70497	0.735358	0.732791	0.735683	0.671051	0.736967	0.702953	0.719338	0.684789	0.699497	0.762414	0.730957	0.646909	0.71955	0.731847	0.6974	0.726291	0.668736	0.733204	0.752705		stria medullaris	0.713633	0.0242724	0.712858	0.0342083	0.108657	0.0226427	0.951088	0.980371
stria terminalis	0.985891	1.01807	1.02819	0.991091	1.05528	1.01199	1.03043	0.948887	1.02406	1.00116	1.07053	0.955893	0.996993	1.03208	1.04072	0.971822	1.00391	1.03776	1.02272	1.03859	0.989523	1.01085	1.10146		stria terminalis	1.01505	0.0334659	1.01686	0.0381292	-0.177669	-0.0473821	0.905406	0.953375
striatum	20.7653	21.4559	20.825	20.7693	20.7351	21.5127	21.0054	19.5987	20.8783	20.8102	21.8978	19.3371	20.0787	21.4788	21.1921	19.4998	19.8565	21.339	20.5026	21.9725	20.5294	20.9563	22.6586		striatum	20.9321	0.587347	20.7835	1.00715	0.715431	0.147635	0.673655	0.816713
subependymale zone / rhinocele	0.071373	0.073638	0.068105	0.069202	0.072153	0.074327	0.071473	0.068994	0.073115	0.065796	0.074229	0.06356	0.068898	0.068979	0.067678	0.064277	0.065481	0.066174	0.064996	0.069065	0.063957	0.06872	0.07338		subependymale zone / rhinocele	0.0711277	0.00277777	0.0670971	0.00288107	6.00718	1.39901	0.00264049	0.0997193	-
superior olivary complex	0.754394	0.786076	0.675537	0.745568	0.742482	0.82738	0.782191	0.765417	0.820057	0.718904	0.777569	0.747841	0.774905	0.773204	0.761687	0.684951	0.755936	0.719643	0.671436	0.699112	0.741842	0.809872	0.733291		superior olivary complex	0.763234	0.0434876	0.739477	0.0402848	3.21273	0.589737	0.188168	0.354593
thalamus	18.4449	18.3873	18.0198	18.4525	18.3753	18.5445	18.7819	17.4981	18.5625	18.406	18.4264	17.2717	17.3042	19.1138	18.9366	16.6752	17.5601	18.178	17.7474	18.5056	17.3361	18.5301	18.8456		thalamus	18.3545	0.336824	18.0004	0.790223	1.9672	0.448105	0.183896	0.354593
third ventricle	1.12804	1.23251	1.14861	1.14221	1.15955	1.1984	1.1642	1.09774	1.16315	1.09754	1.18339	1.10242	1.15177	1.18196	1.16467	1.12165	1.17239	1.18329	1.15778	1.15312	1.05611	1.15634	1.19161		third ventricle	1.15594	0.0404601	1.14943	0.0388101	0.566721	0.167844	0.697531	0.827667
ventral tegmental decussation	0.146724	0.126371	0.137462	0.140589	0.138008	0.136494	0.147675	0.138069	0.139595	0.12926	0.163445	0.132935	0.134065	0.14396	0.150785	0.151259	0.141775	0.142594	0.138989	0.13802	0.131059	0.14793	0.150038		ventral tegmental decussation	0.140336	0.00990245	0.141951	0.00711366	-1.1378	-0.227044	0.655735	0.808232
lobules 1-2: lingula and central lobule (ventral)	1.62772	1.72131	1.7827	1.67841	1.65711	1.93291	1.79587	1.64034	1.75389	1.59872	1.76905	1.62853	1.51518	1.8748	1.76271	1.63747	1.55954	1.56895	1.55628	1.64722	1.49716	1.63632	1.7407		lobules 1-2: lingula and central lobule (ventral)	1.72346	0.0967987	1.63541	0.110698	5.38414	0.795428	0.0560719	0.174813
lobule 3: central lobule (dorsal)	2.08034	2.27294	2.17805	2.03983	2.15318	2.26257	2.38145	2.02803	1.89657	1.96254	2.05865	1.80509	1.82109	2.22763	2.41284	2.05195	1.88475	1.9272	1.91395	1.93613	1.72181	1.9584	1.99249		lobule 3: central lobule (dorsal)	2.11947	0.145422	1.97111	0.189299	7.52673	0.783736	0.0486852	0.154819
lobules 4-5: culmen (ventral and dorsal)	4.05889	4.05244	4.23374	3.86462	4.02844	4.24403	4.25985	3.63274	3.85723	3.91431	3.93095	3.71157	3.68483	4.33599	4.58365	3.88721	3.85896	3.90571	3.69934	3.66654	3.37331	3.9059	3.83438		lobules 4-5: culmen (ventral and dorsal)	4.00702	0.193362	3.87062	0.317275	3.5241	0.429925	0.232142	0.401203
lobule 6: declive	2.70076	2.6333	2.70063	2.61538	2.58302	2.68522	2.72937	2.44756	2.61039	2.53778	2.43938	2.44018	2.47675	2.87966	2.93495	2.51332	2.50653	2.4998	2.40048	2.44461	2.29703	2.56719	2.42776		lobule 6: declive	2.60753	0.0991481	2.53235	0.188053	2.96846	0.399738	0.250344	0.418997
lobule 7: tuber (or folium)	0.94197	1.00812	0.952831	0.924026	0.930489	0.995388	0.977278	0.851188	0.937442	0.915617	0.902669	0.868161	0.871299	1.03921	1.10932	0.815235	0.894226	0.899975	0.797882	0.923262	0.789214	0.922814	0.904588		lobule 7: tuber (or folium)	0.939729	0.044151	0.902932	0.0933866	4.07522	0.394023	0.247703	0.418987
lobule 8: pyramis	1.58337	1.64965	1.53672	1.5255	1.66096	2.04076	1.60141	1.49099	1.56326	1.55819	1.45571	1.51236	1.52896	1.72932	1.73114	1.53157	1.4933	1.51201	1.47541	1.58891	1.40252	1.58066	1.53146		lobule 8: pyramis	1.60605	0.156742	1.55147	0.0962547	3.51785	0.56702	0.32106	0.490852
lobule 9: uvula	2.74352	3.19338	2.92047	2.72512	2.92978	3.73647	3.03589	2.84261	2.81124	2.88285	2.73381	2.71557	2.81901	3.26299	3.06329	3.16767	2.80181	2.82593	3.21263	2.95095	2.692	2.75835	2.88109		lobule 9: uvula	2.95956	0.29337	2.92928	0.19989	1.03379	0.151496	0.773485	0.878458
lobule 10: nodulus	1.24917	1.36277	1.2312	1.29623	1.53643	1.50216	1.39398	1.27881	1.48352	1.31592	1.34804	1.2271	1.31605	1.53313	1.31482	1.1904	1.26206	1.18744	1.16616	1.15691	1.1788	1.34345	1.27243		lobule 10: nodulus	1.36348	0.104518	1.26239	0.106609	8.00708	0.948146	0.0322898	0.135107	-
anterior lobule (lobules 4-5)	1.70022	1.77844	1.81988	1.65369	1.74881	1.91006	1.74821	1.55867	1.69454	1.68819	1.79413	1.64607	1.54297	1.81425	1.87946	1.61803	1.55152	1.65657	1.55242	1.59045	1.45004	1.67466	1.7631		anterior lobule (lobules 4-5)	1.7359	0.092914	1.64496	0.123589	5.52799	0.735775	0.0610244	0.183073
simple lobule (lobule 6)	4.77352	4.76004	5.00741	4.48243	4.67029	4.68781	5.08482	4.39229	4.80765	4.65545	4.7912	4.39926	4.27207	4.95212	5.18841	4.36688	4.42258	4.45426	4.1318	4.25083	4.06399	4.63179	4.55955		simple lobule (lobule 6)	4.73754	0.200259	4.47446	0.325726	5.87956	0.807668	0.0313803	0.135107	-
crus 1: ansiform lobule (lobule 6)	4.25051	4.25136	4.30035	4.0669	4.19618	4.1362	4.48159	4.12538	4.26391	4.08631	4.21281	3.94962	3.98421	4.62889	4.61089	4.04118	4.01045	4.152	3.93105	4.05728	3.79399	4.16503	4.20528		crus 1: ansiform lobule (lobule 6)	4.21559	0.116798	4.12749	0.256053	2.13448	0.344071	0.308176	0.484356
crus 2: ansiform lobule (lobule 7)	3.86587	3.7732	3.74678	3.58988	3.76858	4.10212	4.01426	3.59947	3.85939	3.73187	3.75778	3.69179	3.5733	4.13702	4.21347	3.54381	3.74512	3.79192	3.58119	3.94201	3.37343	3.931	3.82921		crus 2: ansiform lobule (lobule 7)	3.80084	0.155038	3.77944	0.248505	0.566127	0.0861006	0.808881	0.880905
paramedian lobule (lobule 7)	3.66401	3.76531	3.74708	3.45743	3.91526	4.65226	4.05085	3.49925	3.74989	3.55838	3.80429	3.39736	3.58657	3.97679	4.18962	3.52522	3.87875	3.73745	3.37785	3.60299	3.16558	3.71669	3.63066		paramedian lobule (lobule 7)	3.80582	0.330665	3.64879	0.279141	4.30348	0.56253	0.230718	0.401203
copula: pyramis (lobule 8)	2.29617	2.35071	2.35746	2.16705	2.47506	2.7807	2.38103	2.08777	2.27663	2.20144	2.23346	2.14616	2.3454	2.5421	2.52717	2.18628	2.43697	2.25181	2.14324	2.17057	2.06503	2.35248	2.23974		copula: pyramis (lobule 8)	2.32795	0.185196	2.28391	0.156607	1.92819	0.281203	0.543468	0.7323
flocculus (FL)	0.987916	0.940908	0.972282	0.94417	1.03184	1.0001	1.06083	0.924208	0.985705	0.957757	0.983399	0.864803	0.896189	1.07845	1.12571	0.947835	0.928271	0.996848	0.877716	0.953418	0.874717	1.04355	1.00452		flocculus (FL)	0.980828	0.0402527	0.966003	0.0851494	1.53477	0.174116	0.60479	0.769292
paraflocculus (PFL)	3.41999	3.85818	3.91236	3.44871	3.85809	4.19168	3.79077	3.98314	4.26246	4.08554	3.63072	3.66269	3.07921	3.71838	3.7363	3.69383	3.32816	3.68945	3.93651	3.903	3.71834	3.82978	3.82972		paraflocculus (PFL)	3.85833	0.275839	3.67711	0.243406	4.92823	0.744504	0.108985	0.26059
trunk of arbor vita	4.55907	4.52552	4.5031	4.46432	4.801	4.96762	4.79659	4.31905	4.70484	4.57335	4.58421	4.34894	4.47545	4.96563	4.86411	4.21398	4.53732	4.69152	4.20092	4.51281	4.28367	4.69763	4.67132		trunk of arbor vita	4.61806	0.183439	4.53861	0.248563	1.7506	0.319649	0.396648	0.583954
lobule 1-2 white matter	0.087804	0.084992	0.088597	0.083242	0.080562	0.098215	0.088714	0.083305	0.083282	0.073433	0.090727	0.080656	0.074828	0.092151	0.091298	0.086498	0.073821	0.075396	0.07605	0.084417	0.074228	0.077932	0.086842		lobule 1-2 white matter	0.0857157	0.00631507	0.0811764	0.00678891	5.59191	0.668636	0.112629	0.263352
lobule 3 white matter	0.252132	0.284502	0.254863	0.243273	0.241222	0.290016	0.276112	0.251284	0.230772	0.213608	0.23842	0.237251	0.226564	0.257841	0.279738	0.265467	0.2322	0.225981	0.233477	0.235303	0.216369	0.223917	0.226947		lobule 3 white matter	0.252382	0.0232194	0.238421	0.0191016	5.85557	0.730876	0.128961	0.286101
trunk of lobules 1-3 white matter	0.153394	0.156353	0.155497	0.152733	0.148741	0.163988	0.164843	0.152789	0.14959	0.132769	0.153744	0.151272	0.14337	0.167495	0.162453	0.153736	0.139648	0.144071	0.138637	0.158078	0.143669	0.142417	0.153662		trunk of lobules 1-3 white matter	0.153131	0.00847447	0.149876	0.00938171	2.17202	0.346987	0.393992	0.583954
lobules 4-5 white matter	0.700545	0.751623	0.706379	0.655043	0.66565	0.800673	0.701898	0.626992	0.664295	0.644687	0.665462	0.672847	0.667828	0.734755	0.782696	0.706929	0.669717	0.673274	0.665063	0.639272	0.581127	0.635386	0.665903		lobules 4-5 white matter	0.689386	0.0506595	0.674566	0.0505539	2.19692	0.293146	0.490646	0.694487
lobules 6-7 white matter	0.800131	0.878142	0.808064	0.784068	0.783059	0.893349	0.824395	0.767128	0.787937	0.787366	0.751975	0.766497	0.769321	0.87061	0.890571	0.79023	0.796158	0.782435	0.74572	0.772612	0.72548	0.777002	0.735775		lobules 6-7 white matter	0.805965	0.0439567	0.785201	0.0494943	2.64442	0.419523	0.301298	0.479064
lobule 8 white matter	0.173999	0.175757	0.163375	0.159596	0.187374	0.236017	0.171755	0.164205	0.187145	0.180534	0.163817	0.167967	0.169182	0.184812	0.177594	0.166856	0.16844	0.161658	0.159184	0.171403	0.157919	0.180834	0.168433		lobule 8 white matter	0.178507	0.0213194	0.169523	0.00823399	5.2991	1.09099	0.189562	0.354593
trunk of lobules 6-8 white matter	0.123407	0.134966	0.115788	0.113024	0.116852	0.161582	0.120504	0.110576	0.122195	0.118707	0.115016	0.120296	0.11899	0.13044	0.123069	0.122761	0.116862	0.1147	0.116839	0.131462	0.110722	0.119654	0.117614		trunk of lobules 6-8 white matter	0.122965	0.0143689	0.120284	0.00601041	2.22897	0.446076	0.559384	0.736621
lobule 9 white matter	0.344462	0.381339	0.343978	0.328611	0.376095	0.437535	0.374274	0.349348	0.374749	0.367941	0.344222	0.332676	0.352103	0.404253	0.36179	0.383193	0.354623	0.357238	0.366601	0.36247	0.329814	0.353064	0.355971		lobule 9 white matter	0.365687	0.0294966	0.359483	0.0199248	1.72574	0.311358	0.557686	0.736621
lobule 10 white matter	0.089453	0.097458	0.084783	0.09945	0.118953	0.102877	0.104909	0.095555	0.109478	0.099018	0.099546	0.086954	0.093559	0.112984	0.097629	0.08602	0.092194	0.085153	0.077024	0.08171	0.085346	0.106175	0.089889		lobule 10 white matter	0.100135	0.00922884	0.0912198	0.0102474	9.77288	0.869954	0.0403909	0.143224	-
anterior lobule white matter	0.107819	0.109532	0.113151	0.099158	0.107406	0.12155	0.104139	0.096609	0.106032	0.102634	0.1137	0.102578	0.098613	0.109385	0.117746	0.101074	0.097476	0.104825	0.096948	0.097659	0.091923	0.104278	0.10806		anterior lobule white matter	0.10743	0.00705191	0.102547	0.00692702	4.76163	0.704909	0.108907	0.26059
simple lobule white matter	0.489966	0.500525	0.500417	0.443622	0.472305	0.482571	0.509875	0.441401	0.516407	0.467563	0.493323	0.452334	0.438944	0.493582	0.519671	0.440598	0.446405	0.45087	0.414293	0.436184	0.410296	0.450374	0.458729		simple lobule white matter	0.483452	0.0249711	0.451023	0.0302854	7.19008	1.07078	0.011062	0.121607	-
crus 1 white matter	0.400192	0.423791	0.412604	0.382296	0.409002	0.429144	0.437452	0.39539	0.428749	0.389895	0.420414	0.395655	0.387767	0.445897	0.446997	0.396725	0.400721	0.402765	0.37523	0.389921	0.371108	0.394895	0.406767		crus 1 white matter	0.411721	0.0179634	0.401204	0.0235623	2.62131	0.44634	0.245389	0.418987
trunk of simple and crus 1 white matter	0.163574	0.183393	0.170931	0.163803	0.169398	0.193434	0.176009	0.163819	0.175879	0.162285	0.160355	0.172648	0.169294	0.185225	0.188695	0.171593	0.168562	0.169505	0.16286	0.165675	0.150323	0.173182	0.163098		trunk of simple and crus 1 white matter	0.171171	0.0102752	0.170055	0.0100375	0.656205	0.111174	0.79485	0.880905
crus 2 white matter	0.275747	0.288438	0.273044	0.25612	0.280229	0.333788	0.291273	0.25852	0.290271	0.260972	0.282781	0.276086	0.252771	0.292603	0.314419	0.271224	0.280194	0.276584	0.258987	0.293806	0.24558	0.284498	0.28279		crus 2 white matter	0.281017	0.021572	0.277462	0.0189654	1.28119	0.187436	0.678337	0.816713
paramedian lobule	0.170277	0.164486	0.162123	0.147508	0.180545	0.213264	0.183126	0.1603	0.179097	0.158742	0.174886	0.151555	0.15849	0.177085	0.184003	0.161767	0.182496	0.172073	0.147902	0.161261	0.143823	0.167494	0.16366		paramedian lobule	0.172214	0.0173989	0.164301	0.0129819	4.81632	0.609559	0.227403	0.401203
trunk of crus 2 and paramedian white matter	0.323545	0.3239	0.322409	0.306145	0.353023	0.371863	0.341678	0.298927	0.333265	0.316977	0.331122	0.308919	0.329272	0.359101	0.36471	0.317045	0.346606	0.342008	0.304782	0.32676	0.296629	0.33789	0.341317		trunk of crus 2 and paramedian white matter	0.32935	0.0206565	0.331253	0.021354	-0.574451	-0.0891115	0.830439	0.89823
copula white matter	0.085848	0.089864	0.088612	0.078182	0.095706	0.107769	0.089927	0.077092	0.096338	0.083085	0.084082	0.081778	0.089655	0.096556	0.090417	0.089581	0.085051	0.083512	0.086313	0.085612	0.08009	0.090698	0.082098		copula white matter	0.0887732	0.00883301	0.0867801	0.00474062	2.29672	0.42043	0.502302	0.694487
paraflocculus white matter	0.295723	0.30192	0.316138	0.280596	0.323807	0.315134	0.313802	0.313884	0.351854	0.323372	0.297321	0.298722	0.267122	0.313067	0.322409	0.306575	0.28892	0.323211	0.325746	0.327691	0.30573	0.329593	0.333802		paraflocculus white matter	0.312141	0.0185979	0.311882	0.0196487	0.0829373	0.0131646	0.974499	0.980371
flocculus white matter	0.071996	0.066521	0.06968	0.066376	0.073422	0.068966	0.074889	0.061541	0.06729	0.066161	0.074584	0.060144	0.067499	0.080379	0.084305	0.068929	0.069843	0.073176	0.063529	0.067499	0.062735	0.077444	0.072785		flocculus white matter	0.0692205	0.00417099	0.0706889	0.00729504	-2.07723	-0.201283	0.564793	0.736621
dentate nucleus	0.375927	0.358878	0.371393	0.369018	0.390383	0.383771	0.384317	0.34766	0.383006	0.380185	0.385201	0.354597	0.370892	0.390069	0.39744	0.330892	0.371638	0.383067	0.346007	0.357236	0.356298	0.387654	0.386811		dentate nucleus	0.375431	0.0128469	0.369383	0.0204776	1.63716	0.295317	0.410977	0.599498
nucleus interpositus	0.495835	0.468196	0.489711	0.489735	0.511022	0.51567	0.513476	0.470043	0.483966	0.5018	0.477747	0.456957	0.48332	0.537314	0.536284	0.4356	0.481876	0.510032	0.458066	0.494192	0.465718	0.511045	0.506475		nucleus interpositus	0.492473	0.0167881	0.48974	0.032029	0.558031	0.0853259	0.803002	0.880905
fastigial nucleus	0.559883	0.541656	0.530071	0.559715	0.547729	0.590293	0.581463	0.522202	0.521168	0.550016	0.529549	0.494065	0.509166	0.597061	0.580041	0.505266	0.50836	0.547533	0.47621	0.561987	0.492294	0.54816	0.553557		fastigial nucleus	0.548522	0.0229689	0.531142	0.0385197	3.27231	0.451213	0.208238	0.376248
Cingulate cortex: area 24a	1.6238	1.66155	1.63403	1.57903	1.62576	1.77549	1.61515	1.68857	1.601	1.4705	1.67599	1.56668	1.54041	1.62367	1.62746	1.58552	1.53587	1.47917	1.39312	1.57231	1.48596	1.58629	1.67932		Cingulate cortex: area 24a	1.6319	0.0753921	1.55631	0.0768982	4.85652	0.982893	0.0270543	0.134426	-
Cingulate cortex: area 24a'	0.843846	0.872939	0.789242	0.816187	0.820257	0.858937	0.857605	0.860294	0.852445	0.77399	0.853728	0.843016	0.7877	0.821859	0.811921	0.766724	0.794744	0.742265	0.733484	0.791145	0.769488	0.819698	0.868196		Cingulate cortex: area 24a'	0.836315	0.0320386	0.795853	0.0397217	5.08412	1.01864	0.0142425	0.121607	-
Cingulate cortex: area 24b	1.65649	1.72645	1.66042	1.57752	1.60062	1.62247	1.61663	1.47968	1.5989	1.51329	1.58861	1.49738	1.51575	1.56277	1.51411	1.44739	1.52131	1.44597	1.49551	1.56831	1.453	1.55013	1.61683		Cingulate cortex: area 24b	1.60374	0.0678913	1.51571	0.0527711	5.80784	1.66814	0.00218867	0.0997193	-
Cingulate cortex: area 24b'	0.690786	0.735435	0.69421	0.664641	0.69013	0.696836	0.722263	0.649327	0.685129	0.66041	0.691305	0.662112	0.651836	0.670554	0.668676	0.660002	0.67276	0.646613	0.650783	0.669321	0.641802	0.677189	0.711865		Cingulate cortex: area 24b'	0.689134	0.0252199	0.665293	0.0184689	3.58355	1.29088	0.0166165	0.121607	-
Cingulate cortex: area 25	0.497661	0.529832	0.508913	0.527994	0.520303	0.575403	0.506026	0.48215	0.52262	0.482816	0.516854	0.476997	0.502138	0.510416	0.491361	0.481288	0.464517	0.476475	0.437988	0.499605	0.460071	0.511827	0.49312		Cingulate cortex: area 25	0.515507	0.0258018	0.483817	0.0220823	6.54992	1.43507	0.00458107	0.0997193	-
Cingulate cortex: area 29a	0.7649	0.6921	0.691989	0.736597	0.764327	0.752993	0.789487	0.727355	0.767422	0.687985	0.794634	0.761877	0.739815	0.773861	0.786907	0.695731	0.708629	0.686408	0.655683	0.691035	0.705819	0.745808	0.809962		Cingulate cortex: area 29a	0.742708	0.0386811	0.730128	0.0467835	1.72301	0.268902	0.492223	0.694487
Cingulate cortex: area 29b	0.37345	0.358692	0.354883	0.370946	0.369648	0.367954	0.384937	0.353221	0.347246	0.382503	0.378567	0.341471	0.333359	0.398827	0.377378	0.360094	0.343481	0.372037	0.359475	0.375382	0.327458	0.365982	0.415582		Cingulate cortex: area 29b	0.367459	0.0124683	0.36421	0.0260919	0.891879	0.124495	0.711422	0.837897
Cingulate cortex: area 29c	1.66724	1.64209	1.51922	1.61526	1.59475	1.5924	1.65769	1.53884	1.60566	1.49384	1.67858	1.53986	1.51894	1.60322	1.62991	1.49382	1.56973	1.44371	1.42527	1.48895	1.48942	1.58482	1.63795		Cingulate cortex: area 29c	1.60051	0.0613824	1.53547	0.0703868	4.23583	0.924035	0.0285179	0.135107	-
Cingulate cortex: area 30	2.68873	2.77386	2.62761	2.64376	2.70621	2.7813	2.83024	2.55372	2.65091	2.66888	2.8016	2.5109	2.42411	2.74613	2.73476	2.56227	2.57356	2.6346	2.59858	2.67306	2.45162	2.69224	2.80563		Cingulate cortex: area 30	2.70244	0.0852214	2.61729	0.11919	3.25331	0.714393	0.0641678	0.188939
Cingulate cortex: area 32	2.54378	2.57531	2.3806	2.41121	2.28495	2.67106	2.37292	2.21316	2.34407	2.1451	2.43226	2.27513	2.25313	2.40484	2.27669	2.22691	2.2239	2.19099	2.10869	2.2513	2.09575	2.30408	2.3983		Cingulate cortex: area 32	2.39767	0.155995	2.25081	0.0947225	6.52501	1.55048	0.0118168	0.121607	-
Amygdalopiriform transition area	1.08793	1.17088	1.07094	1.09997	1.07452	1.20948	1.05432	1.00758	1.05474	0.998366	1.09529	1.02623	1.01817	1.11008	1.09672	1.06339	0.98209	1.06399	1.01949	1.01915	0.928817	1.06164	1.02484		Amygdalopiriform transition area	1.084	0.0623392	1.03455	0.049387	4.78008	1.00132	0.0462557	0.153222
Primary auditory cortex	1.55106	1.46156	1.55117	1.54293	1.49673	1.54431	1.55126	1.50177	1.45607	1.54332	1.49331	1.47916	1.36335	1.57538	1.51453	1.44092	1.35683	1.50867	1.51018	1.51888	1.36209	1.47125	1.54597		Primary auditory cortex	1.51759	0.0368757	1.4706	0.0745362	3.19531	0.630435	0.0730145	0.203672
Secondary auditory cortex: dorsal area	1.67653	1.61021	1.64113	1.63115	1.64533	1.62131	1.6592	1.64445	1.578	1.64013	1.6119	1.58122	1.46326	1.64829	1.61451	1.54794	1.41899	1.61352	1.60439	1.65572	1.47298	1.57672	1.73621		Secondary auditory cortex: dorsal area	1.63267	0.0266633	1.57781	0.0903019	3.47676	0.607482	0.0665007	0.192247
Secondary auditory cortex: ventral area	1.80578	1.74881	1.81367	1.83918	1.74094	1.83422	1.81106	1.75206	1.71791	1.8176	1.74891	1.71036	1.62475	1.85576	1.787	1.71581	1.58735	1.75285	1.76007	1.7439	1.60509	1.72374	1.77366		Secondary auditory cortex: ventral area	1.78456	0.0430039	1.72003	0.0792318	3.75167	0.814443	0.0260653	0.134426	-
Caudomedial entorhinal cortex	5.48775	5.69336	5.41502	5.44252	5.78835	6.13417	5.54575	5.4691	5.58359	5.19718	5.42446	5.30981	5.24792	5.72785	5.47214	5.22224	5.12457	5.51115	5.05468	5.39444	5.06323	5.48001	5.50695		Caudomedial entorhinal cortex	5.56193	0.244668	5.34291	0.207844	4.09924	1.05377	0.0304744	0.135107	-
Cingulum	0.877657	0.855409	0.854296	0.85559	0.881779	0.881609	0.880422	0.855102	0.893455	0.840644	0.897886	0.839162	0.812107	0.872941	0.885743	0.859065	0.848004	0.818708	0.814753	0.900589	0.802624	0.896565	0.913294		Cingulum	0.87035	0.0187565	0.855296	0.038502	1.76005	0.390984	0.253638	0.420088
Claustrum	0.442516	0.435529	0.430763	0.429724	0.411056	0.457827	0.441986	0.424057	0.437295	0.415705	0.447872	0.425896	0.412806	0.431701	0.429127	0.408623	0.394977	0.429112	0.409359	0.444713	0.427072	0.433197	0.47744		Claustrum	0.43403	0.0137782	0.427002	0.0208991	1.64591	0.336286	0.356701	0.535052
Cortex-amygdala transition zones	0.890076	0.948932	0.871319	0.911519	0.852356	0.953561	0.859247	0.892134	0.897408	0.855708	0.80989	0.8942	0.892613	0.884341	0.918414	0.904356	0.791579	0.878751	0.829662	0.943345	0.829325	0.91065	0.890722		Cortex-amygdala transition zones	0.88565	0.0425825	0.880663	0.043098	0.566259	0.115709	0.78314	0.880905
Claustrum: dorsal part	0.311581	0.323272	0.328449	0.335436	0.328286	0.331833	0.327704	0.321776	0.322375	0.338291	0.331876	0.316373	0.31801	0.322833	0.318627	0.325153	0.286956	0.319939	0.32494	0.336015	0.316435	0.308452	0.349833		Claustrum: dorsal part	0.327353	0.0074094	0.320297	0.0149587	2.20279	0.471664	0.172679	0.347544
Dorsal nucleus of the endopiriform	1.79911	1.86421	1.7867	1.92417	1.70587	1.87335	1.78654	1.81097	1.75415	1.78554	1.81151	1.709	1.70069	1.78883	1.81764	1.76579	1.58994	1.77197	1.70735	1.86774	1.68449	1.76338	1.84923		Dorsal nucleus of the endopiriform	1.80928	0.0597969	1.75134	0.0777657	3.30864	0.745129	0.0598737	0.183073
Dorsal intermediate entorhinal cortex	1.92627	2.1237	1.94895	1.92457	1.93705	2.19562	1.86635	1.89683	1.85595	1.84723	1.94085	1.84444	1.82238	1.97474	1.95896	1.87773	1.79109	1.9156	1.86413	1.86873	1.70374	1.88587	1.88758		Dorsal intermediate entorhinal cortex	1.95122	0.11008	1.86625	0.0727645	4.55283	1.1677	0.0389651	0.143224	-
Dorsolateral entorhinal cortex	3.0801	3.34862	3.22748	3.04824	3.17175	3.34881	2.99439	3.12233	3.06704	3.11351	3.08682	2.92008	2.89638	3.19077	3.04378	2.92034	2.93347	3.04591	2.89471	2.98483	2.86593	2.99948	3.08207		Dorsolateral entorhinal cortex	3.14628	0.117356	2.98148	0.0954556	5.5275	1.72647	0.00130029	0.0997193	-
Dorsolateral orbital cortex	0.833393	0.790453	0.750555	0.760443	0.704256	0.816481	0.761055	0.741093	0.771188	0.694633	0.84422	0.737379	0.700634	0.745743	0.725044	0.752098	0.708505	0.737321	0.72957	0.757745	0.717672	0.733018	0.830063		Dorsolateral orbital cortex	0.769797	0.0484712	0.739566	0.0330822	4.0877	0.913824	0.0928564	0.242036
Dorsal tenia tecta	0.945967	0.974268	0.924634	0.991411	0.983963	1.11426	0.956059	0.951481	0.99073	0.915694	0.96532	0.919168	0.938638	0.956814	0.936575	0.881559	0.869249	0.897366	0.82115	0.927906	0.866156	0.98386	0.909494		Dorsal tenia tecta	0.97398	0.0528023	0.908995	0.0447333	7.14918	1.45273	0.00436405	0.0997193	-
Ectorhinal cortex	2.54092	2.64726	2.65371	2.61123	2.62827	2.7084	2.56455	2.53372	2.52948	2.55512	2.52848	2.46326	2.41079	2.72421	2.60273	2.4875	2.3301	2.51438	2.46296	2.53373	2.32345	2.4767	2.57695		Ectorhinal cortex	2.59101	0.0617653	2.49223	0.112322	3.96367	0.879471	0.0175313	0.121607	-
Frontal cortex: area 3	0.929259	0.868597	0.900167	0.900797	0.87311	0.888523	0.904037	0.862055	0.856862	0.843981	0.934782	0.842535	0.816454	0.873562	0.863056	0.852404	0.816485	0.832226	0.831757	0.867134	0.844402	0.866197	0.935243		Frontal cortex: area 3	0.88747	0.0293864	0.853455	0.0321853	3.98562	1.05686	0.01536	0.121607	-
Frontal association cortex	7.15764	7.03615	6.90648	6.65924	6.43224	7.03579	6.70572	6.21844	6.50311	6.39838	7.23026	6.3372	6.06317	6.58258	6.39657	6.48168	6.45617	6.43473	6.42522	6.67488	6.08886	6.3003	7.07842		Frontal association cortex	6.75304	0.341039	6.44331	0.266707	4.8069	1.16129	0.0237554	0.134426	-
Intermediate nucleus of the endopiriform claustrum	0.652386	0.670347	0.635833	0.684835	0.612103	0.674426	0.629348	0.654693	0.651351	0.635092	0.642914	0.606682	0.610981	0.620407	0.65321	0.680177	0.613109	0.637908	0.605921	0.677195	0.611186	0.645488	0.645044		Intermediate nucleus of the endopiriform claustrum	0.649393	0.0214137	0.633942	0.0267014	2.43731	0.578664	0.143033	0.297637
Insular region: not subdivided	7.44112	7.71122	7.63798	7.89757	7.69446	8.04345	7.72587	7.70418	7.37235	7.48067	7.83444	7.32396	7.29674	7.58683	7.51492	7.48763	6.49964	7.27892	7.29397	7.7392	7.32265	7.32206	8.02055		Insular region: not subdivided	7.68576	0.200002	7.39059	0.359282	3.9938	0.821542	0.0256397	0.134426	-
Lateral orbital cortex	3.63432	3.49142	3.36625	3.50653	3.18049	3.59602	3.32595	3.18775	3.36567	3.16654	3.58125	3.22582	3.1154	3.34366	3.22508	3.25252	3.03492	3.06842	3.11333	3.29944	3.13087	3.25096	3.42531		Lateral orbital cortex	3.4002	0.173616	3.20714	0.117297	6.01951	1.64586	0.00483494	0.0997193	-
Lateral parietal association cortex	0.216212	0.213976	0.210112	0.210686	0.212048	0.204191	0.222278	0.200971	0.202865	0.215257	0.221013	0.197025	0.190285	0.20365	0.206857	0.208916	0.207208	0.212995	0.20504	0.213589	0.196319	0.209378	0.220907		Lateral parietal association cortex	0.211783	0.00699976	0.206014	0.00841279	2.80008	0.685689	0.0898719	0.23816
Primary motor cortex	7.85831	7.82873	7.79839	7.53574	7.64056	7.58255	7.79229	7.32181	7.57118	7.48121	7.72474	7.24787	7.00655	7.55832	7.42506	7.13502	7.39123	7.24782	7.23157	7.67539	7.05947	7.53348	8.01711		Primary motor cortex	7.64868	0.168309	7.37741	0.287588	3.67713	0.943283	0.0126418	0.121607	-
Secondary motor cortex	6.64117	6.86463	6.75269	6.4101	6.59286	6.61208	6.77343	6.07324	6.49485	6.38103	6.60656	6.14019	6.06153	6.44528	6.40852	6.09267	6.35126	6.22387	6.31669	6.57522	6.04932	6.48342	6.81655		Secondary motor cortex	6.56388	0.219897	6.33038	0.232566	3.68855	1.00401	0.0222452	0.131	-
Medial entorhinal cortex	0.839963	0.881385	0.816387	0.807834	0.863238	0.96408	0.787802	0.796195	0.835043	0.778066	0.798688	0.795391	0.753665	0.850439	0.824806	0.750301	0.732155	0.791369	0.772733	0.816773	0.712918	0.803825	0.793613		Medial entorhinal cortex	0.833516	0.0538414	0.783166	0.0401563	6.42914	1.25387	0.0183558	0.121607	-
Medial orbital cortex	2.01558	1.98172	1.76658	1.82091	1.65771	2.05263	1.71295	1.6754	1.80958	1.6482	1.81031	1.7319	1.66595	1.76222	1.6467	1.66741	1.63847	1.60378	1.54448	1.67454	1.57668	1.70975	1.74103		Medial orbital cortex	1.81378	0.144698	1.66357	0.0666718	9.029	2.25289	0.00387887	0.0997193	-
Medial parietal association cortex	0.437233	0.447649	0.428573	0.42984	0.438863	0.422589	0.459279	0.411328	0.420531	0.439697	0.465202	0.405885	0.391122	0.423702	0.433259	0.43043	0.424563	0.431666	0.421455	0.440435	0.402229	0.443124	0.456495		Medial parietal association cortex	0.436435	0.0163482	0.425364	0.0184521	2.60275	0.599996	0.144138	0.297637
Piriform cortex	11.8216	12.5346	11.8943	12.5025	11.6246	12.4995	11.5976	11.7062	11.6947	11.5401	11.9424	11.3014	11.4604	11.9044	11.9272	11.5185	11.017	11.4715	11.2357	12.4626	11.0285	11.7339	11.8949		Piriform cortex	11.9416	0.386057	11.5797	0.423711	3.12593	0.854291	0.0447296	0.1524
Posterolateral cortical amygdaloid area	1.13888	1.13689	1.07984	1.11807	1.01185	1.1702	1.07472	1.09139	1.11472	0.988166	1.06504	1.04767	1.07533	1.09076	1.12477	1.07658	1.00184	1.09556	1.0054	1.08077	0.986318	1.10149	1.05188		Posterolateral cortical amygdaloid area	1.08998	0.0546429	1.06153	0.0437452	2.67985	0.650299	0.180849	0.354593
Posteromedial cortical amygdaloid area	1.39485	1.47662	1.31967	1.37654	1.3544	1.48715	1.34353	1.28436	1.35436	1.24141	1.36437	1.25427	1.26969	1.39664	1.36613	1.29044	1.24221	1.3341	1.24962	1.30249	1.20291	1.3399	1.38017		Posteromedial cortical amygdaloid area	1.36339	0.0727298	1.30238	0.0612275	4.6843	0.996406	0.040535	0.143224	-
Perirhinal cortex	2.33987	2.49269	2.41231	2.36585	2.4224	2.50776	2.33139	2.33189	2.32112	2.34362	2.34225	2.24637	2.23053	2.48455	2.35239	2.25836	2.17366	2.28603	2.21625	2.30224	2.14953	2.26914	2.36364		Perirhinal cortex	2.38283	0.0666922	2.27773	0.0910062	4.61451	1.15493	0.00501732	0.0997193	-
Parietal cortex: posterior area: rostral part	0.129544	0.125008	0.126205	0.128352	0.125927	0.121989	0.133006	0.122868	0.12149	0.127929	0.133369	0.118665	0.115084	0.121142	0.120307	0.122036	0.121242	0.126634	0.120369	0.127494	0.117055	0.126556	0.130289		Parietal cortex: posterior area: rostral part	0.126881	0.00404892	0.122239	0.0045794	3.79683	1.0135	0.0180469	0.121607	-
Rostral amygdalopiriform area	0.531357	0.511672	0.507479	0.508703	0.456401	0.53666	0.475866	0.483712	0.515809	0.449907	0.482521	0.489307	0.485563	0.50178	0.539959	0.492617	0.450283	0.483719	0.451751	0.494665	0.444056	0.50338	0.462713		Rostral amygdalopiriform area	0.496372	0.0287466	0.483316	0.0274055	2.70123	0.476381	0.277476	0.45019
Primary somatosensory cortex	5.23591	4.88801	5.06809	5.10222	5.01438	5.00721	5.16422	4.98032	4.8881	4.81144	5.2836	4.83307	4.74017	4.90201	4.89884	4.87351	4.52929	4.79664	4.79936	4.91803	4.80237	4.93365	5.29734		Primary somatosensory cortex	5.04032	0.148834	4.86036	0.175545	3.70269	1.02517	0.0153457	0.121607	-
Primary somatosensory cortex: barrel field	11.0701	10.7323	10.8531	10.8699	10.8127	10.533	10.9474	10.8283	10.1992	10.5317	11.1091	10.3452	9.97309	10.5732	10.5589	10.3557	9.58539	10.4134	10.5891	10.8282	10.0835	10.628	11.2912		Primary somatosensory cortex: barrel field	10.7715	0.264337	10.4354	0.43241	3.22107	0.777345	0.0373263	0.141655	-
Primary somatosensory cortex: dysgranular zone	0.437609	0.42652	0.419436	0.425568	0.421753	0.412607	0.431433	0.41426	0.407626	0.415462	0.441808	0.396528	0.389766	0.411609	0.412325	0.405881	0.398283	0.40531	0.402691	0.431259	0.396509	0.421947	0.440535		Primary somatosensory cortex: dysgranular zone	0.423098	0.0107191	0.409387	0.0151751	3.34926	0.903546	0.0216638	0.131	-
Primary somatosensory cortex: forelimb region	4.23979	4.18624	4.20469	4.14777	4.14117	3.9696	4.23102	4.08514	3.9888	4.10381	4.26502	3.91471	3.83676	4.12382	4.07073	3.94672	3.94769	3.95933	3.96783	4.28724	3.90255	4.1277	4.39937		Primary somatosensory cortex: forelimb region	4.14209	0.0981973	4.04037	0.168082	2.51768	0.605202	0.0947066	0.242877
Primary somatosensory cortex: hindlimb region	2.32013	2.36607	2.32929	2.26457	2.29856	2.17251	2.33081	2.21645	2.20982	2.31723	2.3091	2.16267	2.07603	2.25142	2.23829	2.17581	2.22554	2.20167	2.22126	2.40702	2.12733	2.30516	2.44727		Primary somatosensory cortex: hindlimb region	2.28496	0.0609029	2.23662	0.107369	2.16106	0.450173	0.204115	0.373038
Primary somatosensory cortex: jaw region	0.700334	0.667631	0.672963	0.678649	0.668093	0.683539	0.687287	0.665693	0.652456	0.636508	0.711378	0.646224	0.637004	0.659254	0.654891	0.651594	0.61992	0.623029	0.630789	0.658836	0.632979	0.664527	0.696235		Primary somatosensory cortex: jaw region	0.674957	0.0209404	0.64794	0.0212392	4.16971	1.27204	0.00583944	0.103164	-
Primary somatosensory cortex: shoulder region	0.230155	0.221946	0.222194	0.226703	0.227697	0.208104	0.228354	0.220885	0.217019	0.228293	0.234251	0.212185	0.204714	0.218405	0.219619	0.213822	0.208961	0.221661	0.217906	0.238129	0.209242	0.227365	0.235186		Primary somatosensory cortex: shoulder region	0.224146	0.007209	0.218933	0.0103581	2.38093	0.503243	0.179697	0.354593
Primary somatosensory cortex: trunk region	0.562072	0.552451	0.545164	0.554424	0.548209	0.526942	0.570445	0.527541	0.528821	0.558458	0.570545	0.517006	0.497334	0.531923	0.535226	0.541786	0.535426	0.547536	0.52904	0.565529	0.511835	0.550053	0.575742		Primary somatosensory cortex: trunk region	0.549552	0.0160996	0.536536	0.0219871	2.42587	0.591969	0.123066	0.279536
Primary somatosensory cortex: upper lip region	6.3933	6.11823	6.43396	6.32623	6.27982	6.19888	6.44476	6.24828	5.98031	5.98626	6.571	6.15004	5.88693	6.15913	6.25202	6.15107	5.51958	5.89938	6.15295	6.07981	5.92841	6.16422	6.53886		Primary somatosensory cortex: upper lip region	6.271	0.189596	6.07353	0.247758	3.25132	0.797027	0.0450491	0.1524
Secondary somatosensory cortex	6.37431	6.45307	6.72256	6.73524	6.53691	6.45906	6.7018	6.679	6.43545	6.61487	6.66983	6.38154	6.16665	6.64233	6.57482	6.55042	5.54498	6.41341	6.57256	6.54486	6.26956	6.27403	6.95864		Secondary somatosensory cortex	6.58019	0.131963	6.40782	0.342842	2.69004	0.502777	0.133154	0.286101
Temporal association area	3.30266	3.33716	3.44561	3.47716	3.2825	3.54057	3.32097	3.26737	3.24941	3.32845	3.25957	3.23049	3.0424	3.53222	3.40289	3.1519	2.98931	3.25059	3.24662	3.31095	2.99034	3.21924	3.28785		Temporal association area	3.34649	0.0974085	3.22123	0.161719	3.88857	0.774551	0.0373073	0.141655	-
Primary visual cortex	2.20283	2.30884	2.20586	2.25735	2.1551	2.29734	2.15196	2.17254	2.15485	2.14518	2.20436	2.16659	1.99534	2.3121	2.20358	2.07228	1.92118	2.13282	2.11812	2.23652	2.02099	2.2029	2.21145		Primary visual cortex	2.20511	0.0587401	2.13282	0.112903	3.38932	0.640269	0.0714491	0.202864
Primary visual cortex: binocular area	2.06987	2.04168	2.03592	2.17437	2.0494	2.07939	2.10809	2.05503	1.99702	2.05496	2.12287	1.97597	1.84758	2.0722	2.03678	1.97194	1.82389	2.03717	2.00563	2.09527	1.83511	2.00081	2.30691		Primary visual cortex: binocular area	2.07169	0.0483333	2.00077	0.132818	3.54455	0.53395	0.109808	0.26059
Primary visual cortex: monocular area	1.79215	1.75673	1.72359	1.8565	1.72207	1.75471	1.88203	1.7483	1.67564	1.78945	1.8498	1.63751	1.58705	1.74911	1.72818	1.71338	1.61757	1.7707	1.71275	1.72691	1.60432	1.70911	1.89642		Primary visual cortex: monocular area	1.77736	0.0639595	1.70442	0.0854458	4.27965	0.853677	0.0318009	0.135107	-
Secondary visual cortex: lateral area	3.1533	3.1173	3.19015	3.30984	3.13383	3.26835	3.17123	3.1768	3.10129	3.11262	3.13649	3.09065	2.86715	3.30452	3.2104	3.00434	2.74958	3.0676	3.05986	3.2381	2.84017	3.10715	3.36833		Secondary visual cortex: lateral area	3.17011	0.0657145	3.07566	0.189367	3.07098	0.498782	0.13196	0.286101
Secondary visual cortex: mediolateral area	0.936827	0.909749	0.908728	0.939051	0.900262	0.891439	0.988617	0.875583	0.869826	0.943469	0.951654	0.824593	0.805947	0.908072	0.893441	0.888767	0.876917	0.920914	0.89275	0.894112	0.837541	0.907661	0.994193		Secondary visual cortex: mediolateral area	0.919564	0.0358229	0.887076	0.0492227	3.66242	0.660029	0.0870726	0.23509
Secondary visual cortex: mediomedial area	1.61955	1.66488	1.58364	1.61505	1.6028	1.66066	1.68993	1.56258	1.56975	1.67312	1.64386	1.49532	1.45506	1.70266	1.63412	1.53906	1.54171	1.63186	1.63333	1.62288	1.45892	1.62645	1.75093		Secondary visual cortex: mediomedial area	1.62598	0.0436121	1.59103	0.0933458	2.19722	0.374504	0.270247	0.442982
Claustrum: ventral part	0.600748	0.62256	0.624034	0.65246	0.612348	0.63779	0.61671	0.617733	0.596642	0.63328	0.614657	0.588801	0.597097	0.609513	0.616143	0.61569	0.52951	0.600305	0.609739	0.644876	0.587905	0.585902	0.66055		Claustrum: ventral part	0.620815	0.0160665	0.603836	0.0325346	2.81183	0.521869	0.133034	0.286101
Ventral nucleus of the endopiriform claustrum	0.591642	0.63583	0.583382	0.625048	0.561018	0.617636	0.562976	0.560064	0.561511	0.569006	0.592371	0.543451	0.548475	0.588888	0.580669	0.538999	0.520236	0.558722	0.556643	0.585838	0.532144	0.560845	0.599907		Ventral nucleus of the endopiriform claustrum	0.587317	0.0279002	0.559568	0.0247499	4.95894	1.12116	0.0195614	0.124411	-
Ventral intermediate entorhinal cortex	1.22292	1.33708	1.20189	1.20357	1.24184	1.42086	1.18688	1.12323	1.19159	1.14918	1.19846	1.1452	1.12401	1.23782	1.22239	1.14313	1.09921	1.18704	1.17295	1.16691	1.05848	1.20049	1.14824		Ventral intermediate entorhinal cortex	1.22523	0.0846057	1.15882	0.0508626	5.73033	1.30556	0.0314795	0.135107	-
Ventral orbital cortex	1.53102	1.46411	1.39489	1.42627	1.33399	1.52666	1.37082	1.34409	1.41042	1.30073	1.44877	1.36049	1.33375	1.404	1.36989	1.35441	1.30383	1.27156	1.2492	1.36265	1.29476	1.37879	1.38093		Ventral orbital cortex	1.4138	0.0752445	1.33869	0.0482517	5.61068	1.55662	0.00905216	0.121607	-
Ventral tenia tecta	0.121584	0.124909	0.129359	0.125823	0.115393	0.135137	0.116159	0.12971	0.128258	0.111722	0.118653	0.114441	0.114889	0.121178	0.123055	0.117749	0.112062	0.111521	0.111689	0.119761	0.108563	0.128307	0.107348		Ventral tenia tecta	0.123337	0.0072356	0.11588	0.00627451	6.43488	1.18842	0.015084	0.121607	-
brainvolumes	475.361	484.654	469.837	472.82	476.653	498.386	483.269	457.759	474.32	460.748	481.66	446.286	452.015	488.191	482.587	449.763	452.347	467.114	451.488	472.167	439.237	473.814	484.85		brainvolumes	475.951	11.3049	463.322	16.7828	2.72594	0.752547	0.0483839
Relative Volumes																									Relative Volumes	Chd8		WT
	Chd8	Chd8	Chd8	Chd8	Chd8	Chd8	Chd8	Chd8	Chd8	Chd8	Chd8	WT	WT	WT	WT	WT	WT	WT	WT	WT	WT	WT	WT			Mean	SD	Mean	SD	% Diff	Effect	P-value	FDR
amygdala	2.4767	2.68396	2.47006	2.53474	2.38602	2.61083	2.36619	2.44969	2.38939	2.38942	2.46448	2.43826	2.48999	2.45615	2.42108	2.44029	2.35333	2.4575	2.46289	2.51224	2.40974	2.42648	2.52239		amygdala	2.47468	0.100433	2.4492	0.0462744	1.04056	0.550746	0.436539	0.738394
anterior commissure: pars anterior	0.329621	0.332929	0.330812	0.326922	0.325742	0.315662	0.32987	0.323875	0.339354	0.313446	0.3382	0.311961	0.328341	0.316728	0.320075	0.31841	0.30833	0.318139	0.326241	0.338699	0.319614	0.323783	0.32469		anterior commissure: pars anterior	0.327858	0.00811424	0.321251	0.00793952	2.05653	0.832119	0.0618424	0.322081
anterior commissure: pars posterior	0.103017	0.100959	0.0969243	0.102806	0.0955155	0.094013	0.0982796	0.0999867	0.10075	0.0958835	0.100581	0.102604	0.0988885	0.0982773	0.0996038	0.100142	0.0933364	0.0990595	0.097453	0.110168	0.102101	0.103329	0.103434		anterior commissure: pars posterior	0.0989741	0.00304201	0.1007	0.00413134	-1.71364	-0.417694	0.270572	0.623493
basal forebrain	1.17496	1.17312	1.15628	1.19872	1.15307	1.18354	1.15632	1.17445	1.18617	1.16627	1.1973	1.17246	1.21439	1.16335	1.17269	1.22282	1.21045	1.23485	1.21403	1.21072	1.2379	1.20642	1.19035		basal forebrain	1.17456	0.0158627	1.2042	0.0244368	-2.46129	-1.21288	0.00261229	0.104763	-
bed nucleus of stria terminalis	0.321178	0.334135	0.324969	0.329788	0.316859	0.323829	0.315551	0.317433	0.323765	0.321265	0.329453	0.315212	0.331447	0.325795	0.325645	0.325919	0.330696	0.339854	0.33282	0.333656	0.323413	0.335454	0.338066		bed nucleus of stria terminalis	0.323475	0.00587276	0.329831	0.00694685	-1.92721	-0.915028	0.0281405	0.235491
cerebellar peduncle: inferior	0.191284	0.195742	0.187487	0.190844	0.227899	0.206094	0.199386	0.189656	0.21912	0.201055	0.186171	0.207207	0.213517	0.212118	0.194393	0.163452	0.208681	0.195814	0.180376	0.176431	0.198171	0.20618	0.186053		cerebellar peduncle: inferior	0.199522	0.0134641	0.195199	0.0157874	2.21426	0.273776	0.489713	0.770581
cerebellar peduncle: middle	0.268013	0.261103	0.269013	0.258171	0.290655	0.284507	0.277204	0.252238	0.293452	0.273546	0.269551	0.263533	0.282375	0.285114	0.29644	0.261216	0.288514	0.259092	0.253366	0.252623	0.256125	0.286136	0.270341		cerebellar peduncle: middle	0.272496	0.0131253	0.27124	0.015593	0.463111	0.080558	0.837264	0.940386
cerebellar peduncle: superior	0.23535	0.228843	0.243143	0.240308	0.238844	0.222503	0.238132	0.212019	0.220623	0.256769	0.234647	0.213894	0.232448	0.239066	0.237842	0.233283	0.234582	0.239934	0.239569	0.228295	0.219004	0.24356	0.244055		cerebellar peduncle: superior	0.233744	0.0122668	0.233794	0.00935939	-0.0215905	-0.00539323	0.991206	0.997479
cerebral aqueduct	0.0971107	0.0951637	0.108378	0.1019	0.101823	0.0938706	0.102804	0.102086	0.100689	0.10665	0.101457	0.0993693	0.0955132	0.0971937	0.0990446	0.106259	0.0971781	0.104647	0.104599	0.103025	0.0915913	0.100119	0.102049		cerebral aqueduct	0.101085	0.00438773	0.100049	0.00429844	1.03519	0.240948	0.573699	0.822628
cerebral peduncle	0.508606	0.491991	0.495726	0.499933	0.503487	0.513146	0.519566	0.5169	0.537136	0.499835	0.516934	0.501238	0.511537	0.506117	0.526846	0.528316	0.536386	0.52695	0.523083	0.508168	0.528492	0.518578	0.505822		cerebral peduncle	0.509387	0.0130632	0.518461	0.011463	-1.75017	-0.791586	0.0905018	0.361189
colliculus: inferior	1.26209	1.29571	1.30557	1.28332	1.2055	1.21515	1.27871	1.25457	1.20157	1.31561	1.24906	1.22909	1.21642	1.27314	1.25276	1.3235	1.26164	1.26854	1.33444	1.21377	1.23312	1.21367	1.21358		colliculus: inferior	1.26062	0.0398537	1.25281	0.041855	0.623927	0.186754	0.651879	0.870999
colliculus: superior	1.98577	1.86308	1.9387	2.05366	1.96886	1.87825	2.05154	1.98003	1.95865	2.12606	1.99351	1.95095	1.9356	2.0207	1.96432	2.02762	2.01887	2.05774	1.95019	1.95453	2.00029	1.95646	1.99379		colliculus: superior	1.98165	0.076402	1.98592	0.0390948	-0.215184	-0.109309	0.865786	0.940386
corpus callosum	3.08479	3.01077	3.07926	3.02635	3.07321	3.0105	3.02412	3.07926	3.15284	3.09751	3.12386	3.10751	3.02843	3.02877	3.02287	3.13265	3.06106	3.06744	3.07925	3.24106	3.12785	3.10484	3.15709		corpus callosum	3.06932	0.046877	3.09657	0.0633087	-0.88	-0.430427	0.257515	0.619017
corticospinal tract/pyramids	0.386206	0.377737	0.386437	0.376317	0.375998	0.390727	0.387155	0.385399	0.388805	0.372257	0.366822	0.384345	0.402577	0.387456	0.37571	0.371871	0.394955	0.396136	0.386994	0.387833	0.399707	0.384323	0.361474		corticospinal tract/pyramids	0.38126	0.00777005	0.386115	0.0119258	-1.25742	-0.40711	0.265225	0.620158
cuneate nucleus	0.0555883	0.0608087	0.0579186	0.0540102	0.0717392	0.0636637	0.0606894	0.0629368	0.0654344	0.0597331	0.0529263	0.0648645	0.0729409	0.0630712	0.0547732	0.060042	0.0640595	0.0569385	0.0634655	0.0537729	0.0614934	0.0617896	0.0522361		cuneate nucleus	0.0604953	0.00545528	0.0607873	0.00574296	-0.48027	-0.050835	0.901933	0.956049
dentate gyrus of hippocampus	0.787149	0.899669	0.796968	0.814366	0.841145	0.926057	0.816627	0.815914	0.830242	0.821653	0.857973	0.799234	0.795067	0.798459	0.800774	0.770878	0.838504	0.842375	0.785857	0.840476	0.828311	0.81695	0.83253		dentate gyrus of hippocampus	0.837069	0.0424928	0.812451	0.0238921	3.0301	1.03039	0.0978526	0.362217
facial nerve (cranial nerve 7)	0.050347	0.0507615	0.0469146	0.0519085	0.0596336	0.055399	0.05448	0.0503042	0.0586917	0.0554772	0.050851	0.0517507	0.0568736	0.0530163	0.0519285	0.049999	0.0576763	0.0530703	0.0483238	0.0475933	0.0536512	0.0582819	0.0507251		facial nerve (cranial nerve 7)	0.0531608	0.00390327	0.0527408	0.00346913	0.796201	0.121046	0.787369	0.913808
fasciculus retroflexus	0.058026	0.0549967	0.055057	0.0572694	0.0547955	0.0509274	0.0564646	0.0545405	0.0538378	0.0559228	0.0607742	0.0564974	0.0560654	0.0559738	0.0576932	0.0575111	0.0575512	0.0591795	0.057711	0.0599538	0.0583939	0.058303	0.0612296		fasciculus retroflexus	0.055692	0.00252133	0.0580053	0.00155533	-3.98805	-1.48733	0.0141961	0.205169
fimbria	0.768679	0.796579	0.776715	0.7696	0.812078	0.791011	0.789868	0.779841	0.79638	0.774779	0.809058	0.79029	0.806556	0.785749	0.813715	0.790679	0.817577	0.815831	0.805538	0.809962	0.818065	0.793293	0.819311		fimbria	0.78769	0.0150302	0.805547	0.0123577	-2.21678	-1.44503	0.00513545	0.163307
fornix	0.145614	0.150194	0.144584	0.145141	0.148266	0.144552	0.145893	0.143273	0.147083	0.143005	0.15194	0.145512	0.151265	0.147524	0.148084	0.149969	0.156866	0.159114	0.157094	0.151525	0.147893	0.150292	0.153142		fornix	0.146322	0.00281848	0.151523	0.00427416	-3.43259	-1.21689	0.00263555	0.104763	-
fourth ventricle	0.182052	0.192569	0.194986	0.186023	0.203946	0.212003	0.184583	0.188666	0.213329	0.18521	0.180462	0.197459	0.18869	0.1851	0.177768	0.197033	0.184019	0.180023	0.190097	0.176571	0.183244	0.189051	0.179663		fourth ventricle	0.193075	0.0117232	0.185726	0.00694365	3.95691	1.05838	0.0786419	0.361189
fundus of striatum	0.0379463	0.036825	0.0361245	0.0384353	0.0346535	0.0349065	0.0353325	0.0362204	0.0365517	0.0367348	0.0356949	0.0377077	0.0375067	0.0361486	0.035974	0.0381076	0.0349869	0.0369661	0.0354772	0.0382443	0.0379713	0.0377194	0.036792		fundus of striatum	0.0363114	0.00117426	0.0369668	0.00109437	-1.77295	-0.598889	0.180391	0.512181
globus pallidus	0.740332	0.721349	0.73999	0.746785	0.707674	0.699798	0.728068	0.741796	0.728857	0.73025	0.763145	0.730861	0.731638	0.720384	0.743201	0.763204	0.713536	0.758464	0.766458	0.758346	0.757381	0.747271	0.765542		globus pallidus	0.73164	0.0178519	0.746357	0.0183084	-1.97181	-0.803828	0.0648212	0.322081
habenular commissure	0.00671616	0.00732047	0.00636562	0.00644177	0.00785729	0.00766935	0.00650341	0.00726736	0.00775406	0.00682065	0.0063167	0.00744949	0.0076024	0.00811568	0.00663901	0.00656923	0.00801133	0.00750266	0.00706952	0.00717712	0.00705086	0.00734993	0.00644838		habenular commissure	0.00700299	0.000588724	0.0072488	0.000532891	-3.3911	-0.461284	0.305089	0.653943
hippocampus	4.41154	4.80926	4.48924	4.49228	4.49919	4.93518	4.43495	4.64341	4.49542	4.50983	4.48995	4.57759	4.47386	4.38397	4.47807	4.27316	4.41578	4.43971	4.24998	4.50669	4.44896	4.47181	4.39646		hippocampus	4.56457	0.16498	4.42634	0.0926328	3.12294	1.49226	0.0204902	0.205169
hypothalamus	2.36839	2.38614	2.38204	2.43989	2.32678	2.35763	2.37556	2.32191	2.37668	2.29523	2.44744	2.32833	2.42645	2.35342	2.40894	2.53077	2.53177	2.50056	2.53069	2.36149	2.40786	2.40993	2.42361		hypothalamus	2.3707	0.046134	2.43448	0.0724086	-2.62004	-0.880896	0.0211389	0.205169
inferior olivary complex	0.0508302	0.0508391	0.0497699	0.0477059	0.0483002	0.0522643	0.052801	0.0493448	0.0487916	0.0478585	0.0451655	0.0507547	0.0555904	0.0535108	0.0448129	0.0512523	0.054764	0.0571235	0.0529047	0.0546745	0.0561783	0.0476714	0.0433264		inferior olivary complex	0.0494246	0.00220858	0.0518803	0.00449297	-4.73338	-0.546564	0.116286	0.369542
internal capsule	0.629567	0.627333	0.65344	0.631796	0.638381	0.603136	0.633372	0.620759	0.63762	0.635407	0.647284	0.631863	0.649072	0.64412	0.647928	0.646187	0.649362	0.673649	0.679613	0.658479	0.662871	0.6475	0.659443		internal capsule	0.632554	0.0132776	0.654174	0.013293	-3.30489	-1.6264	0.000828024	0.104763	-
interpedunclar nucleus	0.0596214	0.0566234	0.0591925	0.0599977	0.05805	0.0579996	0.0588252	0.0577964	0.0585652	0.059505	0.0591681	0.0560659	0.0607157	0.0588497	0.0620883	0.0674855	0.0614644	0.0605374	0.0621224	0.0593167	0.0627137	0.0606677	0.058207		interpedunclar nucleus	0.0586677	0.000985228	0.0608529	0.00281889	-3.59093	-0.775195	0.0239293	0.211375
lateral olfactory tract	0.185555	0.184967	0.18484	0.185608	0.195271	0.190094	0.183161	0.187685	0.204545	0.193848	0.190393	0.194096	0.204548	0.188494	0.192142	0.193677	0.202606	0.177275	0.185962	0.201728	0.190433	0.202247	0.181317		lateral olfactory tract	0.189633	0.00629257	0.192877	0.00878904	-1.68178	-0.369069	0.324474	0.653943
lateral septum	0.685237	0.731958	0.702016	0.683296	0.702048	0.733168	0.676219	0.656259	0.704115	0.66917	0.710136	0.674375	0.713094	0.721195	0.699927	0.684134	0.755795	0.745586	0.694213	0.721334	0.714007	0.716006	0.724932		lateral septum	0.695784	0.0244543	0.713717	0.0234037	-2.51258	-0.766234	0.0867709	0.361189
lateral ventricle	0.83191	0.89628	0.870214	0.821619	0.892657	0.901687	0.834608	0.848347	0.875466	0.821751	0.854838	0.849211	0.883302	0.913694	0.847693	0.851601	0.983367	0.924556	0.876501	0.914638	0.83862	0.916986	0.874301		lateral ventricle	0.859034	0.0299769	0.889539	0.0424769	-3.42931	-0.718156	0.0618967	0.322081
mammillary bodies	0.0899662	0.0983767	0.096001	0.104592	0.0940072	0.0944731	0.0926823	0.0901981	0.0964563	0.0919922	0.0968299	0.0902052	0.097599	0.0955489	0.094497	0.115884	0.105147	0.100147	0.103319	0.0917641	0.0980461	0.090453	0.0890924		mammillary bodies	0.0950523	0.00417044	0.0976419	0.00772635	-2.65213	-0.335163	0.335148	0.657882
mammilothalamic tract	0.0568684	0.0547258	0.0556357	0.0570936	0.054401	0.0523157	0.0552413	0.0552887	0.054812	0.0536139	0.0582895	0.0547927	0.0553429	0.0548255	0.0556538	0.0581308	0.0563329	0.0584559	0.0589888	0.0572365	0.0557983	0.0554829	0.0567876		mammilothalamic tract	0.0552987	0.00166898	0.0564857	0.00143434	-2.10147	-0.827581	0.080858	0.361189
medial lemniscus/medial longitudinal fasciculus	0.602917	0.574622	0.592343	0.591728	0.579537	0.574793	0.591234	0.591571	0.584294	0.583904	0.586091	0.605037	0.610396	0.592884	0.586302	0.591286	0.607926	0.62404	0.611399	0.600821	0.616477	0.595496	0.58848		medial lemniscus/medial longitudinal fasciculus	0.586639	0.00846949	0.602545	0.0119306	-2.6398	-1.33321	0.00147936	0.104763	-
medial septum	0.260962	0.270862	0.264033	0.27279	0.267828	0.278439	0.2656	0.260685	0.274188	0.259714	0.280277	0.263827	0.271384	0.265532	0.26688	0.265609	0.279937	0.28545	0.277125	0.259053	0.27733	0.271347	0.281787		medial septum	0.268671	0.0071929	0.272105	0.00819281	-1.26213	-0.419188	0.299426	0.653943
medulla	5.90628	6.00764	5.70547	5.8244	6.18443	6.09495	6.07681	6.03753	5.99765	6.02387	5.79075	5.96255	6.39862	6.25722	5.9703	5.74535	6.31505	6.25137	6.11189	5.96183	6.28581	6.1589	5.76697		medulla	5.96816	0.144905	6.09882	0.215883	-2.1424	-0.605241	0.106324	0.362217
midbrain	3.19762	2.96261	3.09925	3.16646	3.07741	2.9938	3.20406	3.06751	3.08316	3.13933	3.28474	3.10924	3.148	3.14842	3.2403	3.27046	3.25296	3.26543	3.20912	3.10805	3.17113	3.21971	3.27541		midbrain	3.116	0.0946786	3.20152	0.0622995	-2.67129	-1.37275	0.0174284	0.205169
nucleus accumbens	0.923613	0.93207	0.922308	0.94933	0.895251	0.91271	0.917004	0.938182	0.946844	0.924121	0.950812	0.923456	0.94718	0.934986	0.962336	0.948193	0.947559	0.979522	0.931832	0.975706	0.975977	0.940662	0.943417		nucleus accumbens	0.928386	0.0171548	0.950902	0.0184818	-2.36786	-1.21828	0.00651952	0.168341
olfactory bulbs	5.98101	5.80599	5.87732	5.97606	6.06959	5.65741	5.98327	6.04775	6.05231	5.62032	5.8303	5.84508	6.13045	5.95506	5.87897	5.8041	5.93139	5.74779	5.85903	5.94121	5.64743	5.85193	5.64812		olfactory bulbs	5.90012	0.156317	5.85338	0.134769	0.798547	0.346831	0.449886	0.752971
olfactory tubercle	0.658206	0.670477	0.639373	0.663112	0.658458	0.683294	0.630326	0.697138	0.708725	0.655738	0.640429	0.686278	0.69803	0.668093	0.663769	0.70273	0.698452	0.676852	0.671542	0.687142	0.711512	0.684293	0.647673		olfactory tubercle	0.664116	0.0243759	0.683031	0.0183539	-2.76922	-1.03055	0.0466399	0.285424
optic tract	0.374793	0.383719	0.379145	0.359482	0.384044	0.400499	0.370531	0.376915	0.394369	0.372646	0.379582	0.375647	0.380604	0.384424	0.379488	0.376134	0.38782	0.383666	0.384746	0.380134	0.383472	0.375984	0.378484		optic tract	0.379611	0.0112135	0.380883	0.00395823	-0.334046	-0.321437	0.715529	0.890754
periaqueductal grey	0.854132	0.799747	0.845581	0.865367	0.828462	0.770092	0.871367	0.851383	0.825151	0.888667	0.888396	0.842981	0.833019	0.867344	0.858388	0.869453	0.875632	0.901266	0.852236	0.877009	0.871579	0.877759	0.923478		periaqueductal grey	0.844395	0.0365335	0.870845	0.0243606	-3.03732	-1.08579	0.0520333	0.295474
pons	3.90432	3.75906	3.65901	3.87105	4.11284	3.97659	3.99898	3.79863	4.20308	3.90437	3.94053	3.81692	4.06102	3.92348	4.03684	3.79666	4.17841	3.7877	3.7154	3.56202	3.82567	4.21036	3.91794		pons	3.92077	0.154537	3.9027	0.191478	0.462937	0.0943556	0.806909	0.929698
pontine nucleus	0.158559	0.160051	0.153004	0.157132	0.173865	0.17663	0.158693	0.159241	0.178895	0.166944	0.155159	0.158536	0.175109	0.166341	0.167361	0.150444	0.172624	0.156324	0.148067	0.139962	0.159406	0.171602	0.149145		pontine nucleus	0.16347	0.00909137	0.159577	0.0112152	2.43998	0.347176	0.373538	0.674915
posterior commissure	0.0299989	0.0267781	0.0283275	0.0300958	0.0315385	0.0274049	0.0316029	0.029642	0.0304792	0.0326209	0.0304173	0.0305056	0.029647	0.0306712	0.030362	0.0300122	0.032126	0.031914	0.0286586	0.0294955	0.0304919	0.030914	0.0313422		posterior commissure	0.0299005	0.00179306	0.0305117	0.0009971	-2.00303	-0.612935	0.318343	0.653943
pre-para subiculum	0.445896	0.459033	0.434126	0.455276	0.444625	0.465393	0.451306	0.448987	0.436441	0.436164	0.455105	0.44392	0.436974	0.457016	0.441458	0.455715	0.427521	0.446619	0.443288	0.463388	0.443257	0.433713	0.459678		pre-para subiculum	0.448396	0.0100989	0.446046	0.0109515	0.526847	0.21458	0.599347	0.822628
stratum granulosum of hippocampus	0.208382	0.242181	0.2076	0.216664	0.225731	0.255511	0.212591	0.216673	0.221132	0.216629	0.231374	0.213345	0.210164	0.208007	0.206583	0.202486	0.221882	0.219532	0.204489	0.223302	0.220498	0.214892	0.219776		stratum granulosum of hippocampus	0.223133	0.0147841	0.213746	0.00728623	4.3918	1.28836	0.0636224	0.322081
stria medullaris	0.150871	0.149258	0.142663	0.149099	0.154275	0.147033	0.15223	0.146595	0.155374	0.152568	0.149346	0.153442	0.154751	0.156171	0.151466	0.143833	0.15907	0.156674	0.154467	0.153821	0.152249	0.154745	0.155245		stria medullaris	0.149937	0.00368049	0.153828	0.00373311	-2.52914	-1.04217	0.0201816	0.205169
stria terminalis	0.207398	0.210062	0.21884	0.209613	0.221394	0.203054	0.213221	0.20729	0.2159	0.217291	0.222258	0.214189	0.220566	0.211409	0.215655	0.216074	0.221933	0.222164	0.226521	0.219963	0.225282	0.213344	0.227174		stria terminalis	0.213302	0.00631784	0.219523	0.00534364	-2.83388	-1.16419	0.0183517	0.205169
striatum	4.36833	4.42704	4.43239	4.39264	4.35014	4.31647	4.34651	4.28144	4.40174	4.51662	4.54632	4.3329	4.44204	4.39967	4.39135	4.33558	4.38967	4.56826	4.54112	4.65354	4.67387	4.42289	4.67333		striatum	4.39815	0.0801225	4.48535	0.130011	-1.94415	-0.670727	0.0693259	0.334016
subependymale zone / rhinocele	0.0150145	0.0151939	0.0144955	0.014636	0.0151374	0.0149135	0.0147895	0.0150721	0.0154147	0.0142803	0.0154111	0.014242	0.0152424	0.0141295	0.014024	0.0142913	0.0144758	0.0141666	0.014396	0.0146272	0.0145609	0.0145036	0.0151346		subependymale zone / rhinocele	0.0149417	0.000363639	0.0144828	0.000377404	3.16831	1.21583	0.00741125	0.168341
superior olivary complex	0.158699	0.162193	0.143781	0.157685	0.15577	0.166012	0.161854	0.16721	0.172891	0.15603	0.161435	0.16757	0.171433	0.158381	0.157834	0.152291	0.167114	0.154061	0.148716	0.148065	0.168893	0.170926	0.151241		superior olivary complex	0.160324	0.00753135	0.159711	0.00896765	0.383895	0.0683704	0.861473	0.940386
thalamus	3.88018	3.79391	3.83533	3.90266	3.85507	3.7209	3.88643	3.82257	3.9135	3.9948	3.8256	3.87009	3.82824	3.91524	3.92398	3.70755	3.88201	3.89155	3.93087	3.91929	3.94686	3.91083	3.88689		thalamus	3.85736	0.0712852	3.88445	0.0640964	-0.697436	-0.422669	0.348041	0.66817
third ventricle	0.237301	0.254306	0.244471	0.241574	0.243269	0.240456	0.2409	0.239808	0.245226	0.238209	0.245691	0.247022	0.254809	0.242109	0.24134	0.249387	0.259179	0.253319	0.256437	0.244219	0.240443	0.244049	0.245769		third ventricle	0.242837	0.00469578	0.248173	0.00635595	-2.1501	-0.839523	0.0337311	0.255392
ventral tegmental decussation	0.0308658	0.0260745	0.0292574	0.0297341	0.0289536	0.0273872	0.0305575	0.0301619	0.0294306	0.0280544	0.0339337	0.029787	0.0296594	0.0294885	0.0312452	0.0336308	0.0313421	0.0305266	0.0307847	0.0292312	0.0298379	0.0312211	0.0309452		ventral tegmental decussation	0.0294919	0.00204411	0.0306416	0.00120273	-3.75223	-0.955945	0.111424	0.362217
lobules 1-2: lingula and central lobule (ventral)	0.342417	0.355162	0.37943	0.35498	0.347657	0.387835	0.371609	0.358341	0.369771	0.346984	0.367282	0.364908	0.335205	0.384029	0.365263	0.364074	0.344768	0.335882	0.3447	0.348865	0.340854	0.345351	0.359018		lobules 1-2: lingula and central lobule (ventral)	0.361951	0.0144081	0.352743	0.0147173	2.6105	0.625682	0.144938	0.423277
lobule 3: central lobule (dorsal)	0.437635	0.468982	0.463577	0.431417	0.45173	0.453979	0.492779	0.443035	0.399851	0.425947	0.427408	0.40447	0.402883	0.456302	0.49998	0.45623	0.41666	0.412575	0.423921	0.410051	0.391999	0.413326	0.410949		lobule 3: central lobule (dorsal)	0.445122	0.0250646	0.424946	0.0306876	4.74797	0.657474	0.100687	0.362217
lobules 4-5: culmen (ventral and dorsal)	0.853854	0.836151	0.901109	0.817354	0.845153	0.851554	0.881465	0.793593	0.813213	0.849555	0.816126	0.831659	0.815201	0.888176	0.949808	0.864279	0.853098	0.836136	0.819368	0.776535	0.767992	0.824352	0.790838		lobules 4-5: culmen (ventral and dorsal)	0.841739	0.0313565	0.834787	0.0502842	0.832787	0.138254	0.698023	0.890754
lobule 6: declive	0.568149	0.543336	0.574801	0.553145	0.541908	0.538783	0.564773	0.534684	0.550344	0.550796	0.506452	0.546776	0.547935	0.589863	0.60817	0.558809	0.554116	0.535158	0.531682	0.517743	0.522958	0.541814	0.500723		lobule 6: declive	0.547925	0.0186886	0.546312	0.0297591	0.295123	0.0541781	0.879189	0.944534
lobule 7: tuber (or folium)	0.198159	0.208008	0.202801	0.195429	0.195213	0.199722	0.202222	0.185947	0.197639	0.198724	0.187408	0.19453	0.192759	0.21287	0.22987	0.181259	0.197686	0.192667	0.176723	0.195537	0.179678	0.194763	0.186571		lobule 7: tuber (or folium)	0.197388	0.00642187	0.194576	0.0147093	1.44537	0.191196	0.565263	0.822628
lobule 8: pyramis	0.333087	0.340376	0.327076	0.322638	0.348463	0.409473	0.331371	0.325714	0.329578	0.338188	0.302228	0.338877	0.338254	0.354231	0.358721	0.340528	0.330122	0.323691	0.326788	0.336515	0.319307	0.333602	0.315862		lobule 8: pyramis	0.337108	0.0267203	0.334708	0.0128756	0.717064	0.186405	0.7835	0.913808
lobule 9: uvula	0.577144	0.658898	0.621593	0.576355	0.614657	0.749713	0.628199	0.620983	0.59269	0.625689	0.567581	0.608483	0.623655	0.668384	0.634765	0.704298	0.619395	0.604976	0.711566	0.624981	0.61288	0.582158	0.594222		lobule 9: uvula	0.621227	0.0506841	0.63248	0.0412582	-1.77914	-0.272739	0.564001	0.822628
lobule 10: nodulus	0.262785	0.281184	0.262047	0.27415	0.322338	0.301404	0.288449	0.279364	0.312768	0.285605	0.279873	0.274957	0.291151	0.314043	0.272452	0.264672	0.279003	0.254207	0.258294	0.245022	0.268373	0.283539	0.262438		lobule 10: nodulus	0.286361	0.0190705	0.272346	0.0183766	5.14588	0.76263	0.0871569	0.361189
anterior lobule (lobules 4-5)	0.35767	0.366951	0.387343	0.349751	0.366895	0.383248	0.361747	0.3405	0.357256	0.366403	0.372489	0.368838	0.341355	0.371628	0.389456	0.359751	0.342994	0.354638	0.343845	0.336841	0.330126	0.353442	0.363638		anterior lobule (lobules 4-5)	0.364569	0.0136112	0.354713	0.0169417	2.77853	0.581749	0.141272	0.423277
simple lobule (lobule 6)	1.00419	0.982151	1.06578	0.948021	0.97981	0.940599	1.05217	0.959521	1.01359	1.01041	0.994727	0.985749	0.945116	1.01438	1.07512	0.970928	0.977696	0.953569	0.915153	0.90028	0.925239	0.977554	0.940403		simple lobule (lobule 6)	0.995542	0.0397031	0.965099	0.0474203	3.1544	0.641983	0.111626	0.362217
crus 1: ansiform lobule (lobule 6)	0.894166	0.877195	0.915286	0.860138	0.880343	0.829919	0.927348	0.901212	0.898952	0.886886	0.874645	0.884997	0.881434	0.948172	0.955453	0.898513	0.886589	0.888863	0.870688	0.85929	0.863769	0.879042	0.867336		crus 1: ansiform lobule (lobule 6)	0.886008	0.0266201	0.890345	0.0308786	-0.487153	-0.140465	0.723046	0.890754
crus 2: ansiform lobule (lobule 7)	0.813249	0.778534	0.797465	0.75925	0.790634	0.823081	0.830647	0.786325	0.813669	0.809959	0.780173	0.827227	0.790528	0.847419	0.873102	0.787928	0.827932	0.811776	0.793197	0.834877	0.76802	0.829649	0.789772		crus 2: ansiform lobule (lobule 7)	0.798453	0.0216862	0.815119	0.0301725	-2.04456	-0.552343	0.146417	0.423277
paramedian lobule (lobule 7)	0.770784	0.776906	0.797527	0.731236	0.821407	0.933464	0.838219	0.764431	0.790583	0.772306	0.789828	0.761253	0.793462	0.814597	0.868158	0.783794	0.857473	0.800115	0.74816	0.763075	0.720698	0.784418	0.74882		paramedian lobule (lobule 7)	0.79879	0.0529729	0.787002	0.0438415	1.49786	0.268881	0.565828	0.822628
copula: pyramis (lobule 8)	0.483037	0.485027	0.501762	0.458326	0.519259	0.55794	0.492692	0.456085	0.479978	0.477798	0.463702	0.480893	0.518877	0.520719	0.523672	0.486097	0.53874	0.482069	0.474707	0.459703	0.470141	0.496499	0.461945		copula: pyramis (lobule 8)	0.488691	0.0296079	0.492839	0.0265037	-0.841488	-0.156476	0.726489	0.890754
flocculus (FL)	0.207824	0.19414	0.20694	0.199689	0.216477	0.200667	0.219511	0.201898	0.207815	0.20787	0.204169	0.193778	0.198265	0.220907	0.233266	0.210741	0.205212	0.213406	0.194405	0.201924	0.199145	0.220245	0.207182		flocculus (FL)	0.206091	0.00729595	0.208206	0.0120482	-1.01599	-0.175574	0.619996	0.842559
paraflocculus (PFL)	0.719451	0.796068	0.832707	0.729391	0.809414	0.841052	0.784401	0.870139	0.898647	0.88672	0.753794	0.820705	0.681219	0.761665	0.774224	0.821284	0.735754	0.789839	0.871898	0.826615	0.846544	0.808287	0.789877		paraflocculus (PFL)	0.811071	0.0612649	0.793993	0.0514673	2.15099	0.331837	0.475772	0.770581
trunk of arbor vita	0.959075	0.933763	0.95844	0.944191	1.00723	0.99674	0.992529	0.943522	0.991913	0.992592	0.951753	0.974474	0.990111	1.01715	1.00792	0.936934	1.00306	1.00436	0.930463	0.955764	0.975251	0.991449	0.963456		trunk of arbor vita	0.970159	0.026202	0.9792	0.0281775	-0.923295	-0.320855	0.435687	0.738394
lobule 1-2 white matter	0.018471	0.0175366	0.018857	0.0176054	0.0169016	0.0197066	0.0183571	0.0181984	0.0175582	0.0159378	0.0188363	0.0180727	0.0165543	0.018876	0.0189185	0.0192319	0.0163196	0.0161408	0.0168443	0.0178786	0.0168993	0.0164478	0.0179111		lobule 1-2 white matter	0.0179969	0.00103729	0.0175079	0.001111	2.79307	0.44015	0.288835	0.646828
lobule 3 white matter	0.0530401	0.058702	0.054245	0.0514515	0.0506075	0.058191	0.0571342	0.0548944	0.0486533	0.0463612	0.0494996	0.0531612	0.0501231	0.0528156	0.0579664	0.0590237	0.0513323	0.0483781	0.0517128	0.0498347	0.0492602	0.0472584	0.0468076		lobule 3 white matter	0.05298	0.00406239	0.0514728	0.00384255	2.92804	0.392226	0.370907	0.674915
trunk of lobules 1-3 white matter	0.032269	0.0322607	0.033096	0.0323026	0.0312053	0.0329038	0.03411	0.0333776	0.0315378	0.028816	0.0319196	0.0338958	0.031718	0.0343093	0.033663	0.0341815	0.0308719	0.0308428	0.0307067	0.0334792	0.0327087	0.0300576	0.0316927		trunk of lobules 1-3 white matter	0.0321635	0.00138907	0.0323439	0.00153605	-0.557893	-0.117473	0.771275	0.90839
lobules 4-5 white matter	0.147371	0.155084	0.150346	0.13854	0.139651	0.160653	0.14524	0.13697	0.140052	0.139922	0.13816	0.150766	0.147745	0.150506	0.162188	0.157178	0.148054	0.144135	0.147305	0.135391	0.132304	0.1341	0.137342		lobules 4-5 white matter	0.144726	0.00782322	0.145584	0.00932776	-0.589432	-0.0919965	0.814323	0.931492
lobules 6-7 white matter	0.168321	0.181189	0.171988	0.165828	0.164283	0.179248	0.170587	0.167583	0.166119	0.170889	0.156122	0.17175	0.170198	0.178334	0.184541	0.175699	0.176006	0.167504	0.16517	0.163631	0.165168	0.163989	0.151753		lobules 6-7 white matter	0.169287	0.00690398	0.169479	0.00859097	-0.112996	-0.0222914	0.953849	0.980486
lobule 8 white matter	0.0366036	0.0362644	0.0347727	0.0337541	0.0393104	0.0473562	0.0355402	0.0358715	0.0394555	0.0391828	0.0340109	0.0376367	0.0374284	0.0378565	0.0368004	0.0370986	0.0372369	0.0346078	0.0352577	0.0363013	0.035953	0.0381656	0.0347392		lobule 8 white matter	0.0374657	0.00386694	0.0365902	0.00121451	2.3927	0.720863	0.463623	0.767876
trunk of lobules 6-8 white matter	0.0259607	0.0278479	0.0246443	0.0239042	0.0245151	0.032421	0.0249352	0.0241559	0.0257622	0.025764	0.0238791	0.0269549	0.0263243	0.0267191	0.0255019	0.0272946	0.0258346	0.024555	0.0258787	0.0278423	0.0252078	0.0252534	0.0242578		trunk of lobules 6-8 white matter	0.0257991	0.00248559	0.0259687	0.00109506	-0.653231	-0.15491	0.83178	0.940386
lobule 9 white matter	0.0724633	0.0786827	0.0732123	0.0695002	0.0789034	0.0877904	0.0774463	0.076317	0.0790077	0.0798574	0.0714658	0.0745433	0.0778963	0.0828063	0.0749689	0.0851988	0.0783963	0.0764776	0.0811985	0.0767673	0.0750879	0.0745153	0.0734187		lobule 9 white matter	0.076786	0.00506997	0.0776063	0.00369332	-1.05693	-0.222088	0.659948	0.874431
lobule 10 white matter	0.0188179	0.0201088	0.0180452	0.0210334	0.0249559	0.020642	0.0217082	0.0208745	0.0230811	0.0214907	0.0206673	0.0194839	0.0206982	0.0231434	0.0202304	0.0191256	0.0203813	0.0182296	0.0170601	0.0173053	0.0194305	0.0224086	0.0185395		lobule 10 white matter	0.0210386	0.00187745	0.0196697	0.00184849	6.95964	0.740572	0.0928018	0.361189
anterior lobule white matter	0.0226815	0.0226	0.0240831	0.0209716	0.0225334	0.0243887	0.0215489	0.0211048	0.0223546	0.0222755	0.0236059	0.0229848	0.0218163	0.0224062	0.0243989	0.0224727	0.021549	0.022441	0.021473	0.0206831	0.0209279	0.0220082	0.0222873		anterior lobule white matter	0.0225589	0.00112076	0.0221207	0.000982292	1.98094	0.446097	0.329028	0.653943
simple lobule white matter	0.103072	0.103275	0.106509	0.0938247	0.0990879	0.0968267	0.105505	0.0964265	0.108873	0.101479	0.102421	0.101355	0.0971083	0.101104	0.107684	0.0979622	0.0986865	0.0965224	0.0917618	0.0923792	0.093411	0.0950529	0.0946125		simple lobule white matter	0.101573	0.00462835	0.0973034	0.00451301	4.38773	0.946024	0.0361183	0.257349
crus 1 white matter	0.084187	0.0874419	0.0878186	0.0808544	0.0858071	0.0861067	0.0905193	0.0863752	0.0903924	0.0846222	0.0872844	0.0886551	0.0857863	0.0913366	0.0926252	0.0882075	0.0885871	0.0862241	0.0831097	0.0825811	0.0844892	0.0833439	0.0838954		crus 1 white matter	0.0864918	0.00275581	0.0865701	0.00331654	-0.0904907	-0.0236204	0.951713	0.980486
trunk of simple and crus 1 white matter	0.0344105	0.03784	0.0363809	0.0346438	0.0355391	0.0388121	0.0364205	0.0357872	0.0370803	0.0352221	0.0332922	0.0386855	0.0374532	0.0379411	0.0391007	0.0381518	0.0372639	0.0362877	0.0360719	0.0350882	0.0342236	0.0365506	0.0336388		trunk of simple and crus 1 white matter	0.0359481	0.00159102	0.0367048	0.00173013	-2.06161	-0.437371	0.288686	0.646828
crus 2 white matter	0.0580079	0.0595142	0.0581147	0.0541686	0.058791	0.0669738	0.0602714	0.0564751	0.0611974	0.056641	0.0587097	0.0618631	0.0559209	0.0599362	0.0651528	0.0603037	0.0619423	0.0592112	0.057363	0.062225	0.0559106	0.0600442	0.0583252		crus 2 white matter	0.0589877	0.00327821	0.0598499	0.00273557	-1.44053	-0.315165	0.499568	0.770581
paramedian lobule	0.0358206	0.0339388	0.0345063	0.0311975	0.0378777	0.0427909	0.0378932	0.0350184	0.0377587	0.0344531	0.036309	0.0339592	0.035063	0.0362737	0.0381285	0.0359671	0.0403443	0.0368375	0.0327588	0.0341534	0.0327438	0.0353501	0.0337547		paramedian lobule	0.0361422	0.00298538	0.0354445	0.00224625	1.9684	0.310602	0.531072	0.796609
trunk of crus 2 and paramedian white matter	0.068063	0.0668311	0.0686215	0.0647487	0.074063	0.0746134	0.0707014	0.0653023	0.0702617	0.0687962	0.068746	0.06922	0.0728454	0.0735575	0.075574	0.0704915	0.076624	0.0732172	0.0675062	0.0692043	0.0675327	0.0713128	0.0703964		trunk of crus 2 and paramedian white matter	0.0691589	0.00314532	0.0714568	0.00295804	-3.21576	-0.776824	0.0853244	0.361189
copula white matter	0.0180595	0.0185419	0.0188602	0.0165353	0.0200788	0.0216236	0.0186081	0.0168412	0.0203108	0.0180326	0.0174567	0.0183241	0.0198345	0.0197783	0.0187359	0.0199174	0.0188022	0.0178783	0.0191175	0.0181317	0.0182339	0.0191421	0.0169326		copula white matter	0.0186317	0.00153602	0.0187357	0.000893324	-0.555197	-0.116442	0.842857	0.940386
paraflocculus white matter	0.0622102	0.0622959	0.0672868	0.0593452	0.0679335	0.0632309	0.0649332	0.0685697	0.0741808	0.0701842	0.0617284	0.0669351	0.0590958	0.064128	0.0668085	0.0681636	0.0638714	0.0691931	0.0721495	0.0694015	0.0696047	0.0695617	0.0688464		paraflocculus white matter	0.0656272	0.00440821	0.0673133	0.0034978	-2.50487	-0.48205	0.319026	0.653943
flocculus white matter	0.0151455	0.0137255	0.0148307	0.0140383	0.0154037	0.0138379	0.0154963	0.013444	0.0141866	0.0143595	0.0154848	0.0134766	0.0149329	0.0164647	0.0174694	0.0153256	0.0154401	0.0156655	0.014071	0.0142956	0.0142827	0.0163448	0.0150118		flocculus white matter	0.0145412	0.000759682	0.0152317	0.00114213	-4.5338	-0.604638	0.105789	0.362217
dentate nucleus	0.0790825	0.0740482	0.0790473	0.0780462	0.0819009	0.0770027	0.0795244	0.0759483	0.0807485	0.0825148	0.0799736	0.0794552	0.082053	0.0799009	0.0823562	0.0735703	0.0821578	0.0820071	0.0766371	0.0756588	0.0811174	0.0818156	0.0797795		dentate nucleus	0.0788943	0.00252324	0.0797091	0.00292065	-1.02216	-0.278964	0.483863	0.770581
nucleus interpositus	0.104307	0.0966041	0.10423	0.103577	0.107211	0.103468	0.106251	0.102684	0.102034	0.10891	0.0991876	0.102391	0.106926	0.110062	0.111127	0.0968509	0.106528	0.109188	0.101457	0.104665	0.106029	0.107858	0.10446		nucleus interpositus	0.103497	0.00347504	0.105628	0.0040159	-2.01823	-0.530845	0.189699	0.52916
fastigial nucleus	0.117781	0.111761	0.11282	0.118378	0.114912	0.118441	0.120319	0.114078	0.109877	0.119375	0.109942	0.110706	0.112644	0.122301	0.120194	0.11234	0.112383	0.117216	0.105476	0.119023	0.112079	0.115691	0.114171		fastigial nucleus	0.115244	0.00381675	0.114519	0.00464086	0.633381	0.156294	0.68805	0.890754
Cingulate cortex: area 24a	0.341593	0.342833	0.347786	0.333961	0.341078	0.356248	0.334214	0.368877	0.337536	0.319156	0.347961	0.351049	0.340788	0.332589	0.337236	0.352524	0.339534	0.31666	0.308563	0.332999	0.338304	0.334791	0.346358		Cingulate cortex: area 24a	0.34284	0.0128661	0.33595	0.0127846	2.05109	0.538978	0.212002	0.552596
Cingulate cortex: area 24a'	0.177517	0.180116	0.167982	0.172621	0.172087	0.172344	0.177459	0.187936	0.17972	0.167986	0.177247	0.188896	0.174264	0.168348	0.168244	0.170473	0.175694	0.158904	0.162459	0.167556	0.175187	0.173	0.179065		Cingulate cortex: area 24a'	0.175729	0.00589094	0.171841	0.00784542	2.26241	0.495542	0.196586	0.538916
Cingulate cortex: area 24b	0.34847	0.356223	0.353404	0.333641	0.335805	0.325544	0.334519	0.323244	0.337094	0.328442	0.32982	0.33552	0.335332	0.320115	0.313749	0.321812	0.336315	0.309554	0.331242	0.332151	0.330801	0.327159	0.33347		Cingulate cortex: area 24b	0.336928	0.0111097	0.327268	0.00895968	2.9516	1.07812	0.0314947	0.250383
Cingulate cortex: area 24b'	0.145318	0.151744	0.147756	0.14057	0.144787	0.139818	0.149454	0.141849	0.144445	0.143334	0.143526	0.148361	0.144207	0.137355	0.138561	0.146744	0.148727	0.138427	0.144142	0.141755	0.146117	0.142923	0.146822		Cingulate cortex: area 24b'	0.144782	0.00366329	0.143678	0.00394453	0.768036	0.279755	0.495732	0.770581
Cingulate cortex: area 25	0.104691	0.109322	0.108317	0.111669	0.109158	0.115453	0.104709	0.105328	0.110183	0.10479	0.107307	0.106882	0.111089	0.104553	0.101818	0.107009	0.10269	0.102004	0.09701	0.105811	0.104743	0.108023	0.101706		Cingulate cortex: area 25	0.108266	0.00340429	0.104445	0.00369446	3.65869	1.03434	0.0177693	0.205169
Cingulate cortex: area 29a	0.160909	0.142803	0.147283	0.155788	0.160353	0.151086	0.163364	0.158895	0.161794	0.149319	0.164978	0.170715	0.16367	0.158516	0.16306	0.154688	0.156656	0.146946	0.145227	0.146354	0.160692	0.157405	0.167054		Cingulate cortex: area 29a	0.156052	0.0073402	0.157582	0.00820702	-0.970932	-0.186428	0.64352	0.867116
Cingulate cortex: area 29b	0.0785614	0.0740099	0.0755333	0.078454	0.0775508	0.0738291	0.0796527	0.0771631	0.0732093	0.0830179	0.0785963	0.076514	0.0737495	0.0816949	0.078199	0.080063	0.0759331	0.0796458	0.0796201	0.0795019	0.0745515	0.0772417	0.0857134		Cingulate cortex: area 29b	0.0772343	0.00292564	0.0785357	0.00328363	-1.657	-0.39631	0.328808	0.653943
Cingulate cortex: area 29c	0.350731	0.338816	0.323351	0.341623	0.334572	0.31951	0.343016	0.336169	0.338518	0.324222	0.3485	0.345039	0.336038	0.3284	0.337744	0.332134	0.34702	0.30907	0.315683	0.315344	0.339092	0.334482	0.337826		Cingulate cortex: area 29c	0.336275	0.0101992	0.331489	0.0121155	1.44379	0.395032	0.319462	0.653943
Cingulate cortex: area 30	0.565618	0.572337	0.559261	0.559148	0.567752	0.55806	0.585645	0.557875	0.558886	0.579249	0.581654	0.562621	0.536291	0.562512	0.566688	0.569692	0.568936	0.564016	0.575559	0.566126	0.558155	0.568206	0.578658		Cingulate cortex: area 30	0.567771	0.0104278	0.564788	0.0105886	0.528204	0.281739	0.504028	0.770581
Cingulate cortex: area 32	0.535126	0.531371	0.506687	0.509963	0.479374	0.535942	0.491015	0.483477	0.494195	0.46557	0.504974	0.509793	0.498463	0.492601	0.471768	0.49513	0.491637	0.469049	0.467054	0.476801	0.477134	0.486284	0.494647		Cingulate cortex: area 32	0.503427	0.0235534	0.485863	0.0133717	3.6149	1.31348	0.0372266	0.257349
Amygdalopiriform transition area	0.228864	0.241591	0.227939	0.232641	0.22543	0.24268	0.218165	0.220113	0.222369	0.216684	0.227399	0.229949	0.225252	0.227386	0.227259	0.236433	0.21711	0.22778	0.225806	0.215845	0.211461	0.224062	0.211373		Amygdalopiriform transition area	0.227625	0.00864069	0.22331	0.0077231	1.93241	0.558746	0.219768	0.554652
Primary auditory cortex	0.326291	0.301568	0.330151	0.326325	0.314009	0.309862	0.320994	0.328071	0.306981	0.334959	0.310033	0.331438	0.301616	0.322697	0.313837	0.320373	0.299953	0.322977	0.334489	0.321682	0.310104	0.310511	0.318855		Primary auditory cortex	0.319022	0.0109966	0.317378	0.0106366	0.518158	0.15461	0.719155	0.890754
Secondary auditory cortex: dorsal area	0.352686	0.332238	0.349298	0.344982	0.345184	0.325313	0.343329	0.359238	0.332688	0.355971	0.334656	0.354306	0.323719	0.337631	0.334553	0.344167	0.313695	0.345423	0.355357	0.350664	0.335349	0.332772	0.358093		Secondary auditory cortex: dorsal area	0.343235	0.0108547	0.340477	0.0134563	0.80995	0.204937	0.596431	0.822628
Secondary auditory cortex: ventral area	0.379875	0.360836	0.386022	0.388981	0.365242	0.368032	0.374752	0.382748	0.362183	0.39449	0.3631	0.383243	0.359446	0.380131	0.370295	0.381491	0.350915	0.375251	0.389838	0.36934	0.365426	0.3638	0.365817		Secondary auditory cortex: ventral area	0.375115	0.0119616	0.371249	0.0111414	1.04116	0.346931	0.43127	0.738394
Caudomedial entorhinal cortex	1.15444	1.17473	1.15253	1.15108	1.21438	1.23081	1.14755	1.19475	1.17718	1.12799	1.1262	1.18978	1.16101	1.17328	1.13392	1.16111	1.13289	1.17983	1.11956	1.14248	1.15273	1.15657	1.1358		Caudomedial entorhinal cortex	1.16833	0.0337862	1.15325	0.021146	1.30792	0.713305	0.209151	0.552596
Cingulum	0.18463	0.176499	0.181828	0.180955	0.184994	0.176893	0.18218	0.186802	0.188366	0.182452	0.186415	0.188032	0.179664	0.178811	0.183541	0.191004	0.187468	0.175269	0.18046	0.190735	0.182731	0.189223	0.188366		Cingulum	0.18291	0.00384112	0.184609	0.00523018	-0.920004	-0.324732	0.388564	0.694177
Claustrum	0.0930906	0.0898638	0.0916836	0.0908853	0.0862381	0.0918619	0.0914575	0.0926376	0.0921942	0.090224	0.0929851	0.0954312	0.0913257	0.0884287	0.0889222	0.0908529	0.0873173	0.0918645	0.090669	0.0941855	0.0972304	0.0914276	0.0984716		Claustrum	0.0911929	0.00194965	0.0921772	0.00348313	-1.06788	-0.282603	0.4185	0.731226
Cortex-amygdala transition zones	0.187242	0.195796	0.185451	0.192784	0.178821	0.19133	0.177799	0.194892	0.189199	0.185722	0.168146	0.200365	0.197474	0.181147	0.190311	0.201074	0.174994	0.188123	0.183762	0.19979	0.18881	0.192196	0.183711		Cortex-amygdala transition zones	0.186107	0.00836087	0.190146	0.00838512	-2.12417	-0.48169	0.260844	0.619017
Claustrum: dorsal part	0.0655462	0.0667016	0.0699071	0.0709437	0.0688732	0.0665815	0.0678098	0.0702938	0.0679658	0.0734222	0.0689025	0.0708902	0.0703539	0.0661284	0.0660248	0.0722942	0.0634372	0.0684927	0.071971	0.0711644	0.0720419	0.0650998	0.0721528		Claustrum: dorsal part	0.0688134	0.00225875	0.0691709	0.00319266	-0.516902	-0.11199	0.761632	0.907971
Dorsal nucleus of the endopiriform	0.378472	0.384647	0.380282	0.406957	0.357885	0.375882	0.369678	0.395617	0.369826	0.38753	0.376098	0.382939	0.376247	0.366419	0.376645	0.392605	0.351487	0.379345	0.378162	0.395568	0.383504	0.372166	0.381401		Dorsal nucleus of the endopiriform	0.380261	0.0133486	0.378041	0.0115444	0.587359	0.192341	0.673196	0.884613
Dorsal intermediate entorhinal cortex	0.405224	0.438188	0.414815	0.40704	0.406386	0.440546	0.386193	0.414373	0.391288	0.400921	0.40295	0.413286	0.403167	0.404501	0.405929	0.417492	0.395956	0.410093	0.412887	0.395777	0.387886	0.398019	0.389313		Dorsal intermediate entorhinal cortex	0.409811	0.016921	0.402859	0.00961478	1.72576	0.723091	0.234026	0.581409
Dorsolateral entorhinal cortex	0.64795	0.690929	0.686937	0.644694	0.665421	0.671931	0.619611	0.682091	0.646619	0.675752	0.640871	0.654308	0.640771	0.653592	0.630722	0.649305	0.648499	0.65207	0.641149	0.632156	0.652478	0.633049	0.635675		Dorsolateral entorhinal cortex	0.661164	0.0226513	0.643648	0.00907805	2.72139	1.92951	0.0219363	0.205169
Dorsolateral orbital cortex	0.175318	0.163096	0.159748	0.160831	0.14775	0.163825	0.157481	0.161896	0.162588	0.150762	0.175273	0.165226	0.155002	0.152756	0.150241	0.167221	0.156629	0.157846	0.161593	0.160482	0.16339	0.154706	0.1712		Dorsolateral orbital cortex	0.161688	0.00844728	0.159691	0.00628648	1.25058	0.317675	0.524646	0.794465
Dorsal tenia tecta	0.199	0.201023	0.196799	0.20968	0.206432	0.223573	0.197832	0.207856	0.208874	0.198741	0.200415	0.20596	0.207656	0.195992	0.194074	0.196005	0.192164	0.192108	0.181877	0.196521	0.197195	0.207647	0.187582		Dorsal tenia tecta	0.204566	0.00787817	0.196232	0.00783733	4.24709	1.06339	0.0190039	0.205169
Ectorhinal cortex	0.534525	0.546217	0.564815	0.552268	0.551402	0.543434	0.530666	0.553505	0.533285	0.554559	0.524952	0.551947	0.533344	0.558021	0.539329	0.553068	0.515114	0.538279	0.545521	0.536617	0.528974	0.522716	0.531494		Ectorhinal cortex	0.544512	0.0122712	0.537868	0.0127399	1.23511	0.52145	0.217535	0.554652
Frontal cortex: area 3	0.195485	0.17922	0.191592	0.190516	0.183175	0.17828	0.187067	0.188321	0.180651	0.183176	0.194075	0.188788	0.180625	0.178939	0.17884	0.189523	0.1805	0.178163	0.184226	0.18365	0.192243	0.182814	0.192893		Frontal cortex: area 3	0.186505	0.00600566	0.184267	0.00531841	1.21471	0.420862	0.353891	0.66817
Frontal association cortex	1.50573	1.45179	1.46997	1.40841	1.34946	1.41171	1.38757	1.35845	1.37104	1.38869	1.50111	1.41999	1.34137	1.34836	1.32548	1.44113	1.42726	1.37755	1.42312	1.41367	1.38624	1.3297	1.45992		Frontal association cortex	1.41854	0.0555053	1.39115	0.0462209	1.96906	0.592645	0.210932	0.552596
Intermediate nucleus of the endopiriform claustrum	0.13724	0.138314	0.135331	0.144841	0.128417	0.135322	0.130227	0.143021	0.137323	0.137839	0.133479	0.13594	0.135168	0.127083	0.135356	0.15123	0.13554	0.136564	0.134205	0.143423	0.139147	0.136232	0.13304		Intermediate nucleus of the endopiriform claustrum	0.136487	0.00484735	0.136911	0.00587904	-0.309593	-0.0720978	0.85298	0.940386
Insular region: not subdivided	1.56536	1.59108	1.62567	1.67031	1.61427	1.6139	1.59867	1.68302	1.5543	1.62359	1.62655	1.64109	1.61427	1.55407	1.55722	1.66479	1.43687	1.55827	1.61554	1.63908	1.66713	1.54534	1.65423		Insular region: not subdivided	1.61516	0.0387251	1.59566	0.0676622	1.22186	0.288148	0.411884	0.727663
Lateral orbital cortex	0.764539	0.720394	0.716473	0.74162	0.667256	0.721533	0.688218	0.696381	0.709578	0.687262	0.743523	0.722815	0.689226	0.684909	0.66829	0.723164	0.670928	0.656888	0.689571	0.698786	0.712798	0.686126	0.706468		Lateral orbital cortex	0.714252	0.0286118	0.692497	0.0211984	3.14156	1.02627	0.0495249	0.291647
Lateral parietal association cortex	0.0454838	0.0441502	0.0447202	0.0445595	0.0444869	0.0409704	0.0459947	0.0439032	0.0427697	0.0467191	0.0458857	0.0441477	0.0420971	0.0417152	0.0428642	0.0464502	0.0458073	0.045598	0.0454143	0.0452359	0.0446954	0.0441899	0.0455619		Lateral parietal association cortex	0.044513	0.00161328	0.0444814	0.001528	0.0710267	0.0206765	0.961986	0.980486
Primary motor cortex	1.65313	1.61532	1.65981	1.59379	1.60296	1.52142	1.61241	1.59949	1.59622	1.62371	1.60378	1.62404	1.55007	1.54823	1.5386	1.58639	1.63397	1.55162	1.60172	1.62557	1.60721	1.58997	1.65352		Primary motor cortex	1.60746	0.0360413	1.59258	0.0383932	0.93446	0.387621	0.349934	0.66817
Secondary motor cortex	1.39708	1.4164	1.43724	1.35572	1.38316	1.3267	1.40158	1.32673	1.3693	1.38493	1.37162	1.37584	1.341	1.32024	1.32795	1.35464	1.40407	1.33241	1.39908	1.39256	1.37723	1.36835	1.40591		Secondary motor cortex	1.37913	0.034406	1.36661	0.0308815	0.916555	0.405605	0.367889	0.674915
Medial entorhinal cortex	0.1767	0.181858	0.17376	0.170854	0.181104	0.19344	0.163015	0.173933	0.176051	0.16887	0.16582	0.178225	0.166735	0.174202	0.170914	0.166821	0.161857	0.169417	0.171153	0.172984	0.162308	0.16965	0.163682		Medial entorhinal cortex	0.175037	0.00844791	0.168996	0.00496241	3.57491	1.21744	0.0466731	0.285424
Medial orbital cortex	0.42401	0.408893	0.376	0.385117	0.347782	0.411856	0.35445	0.366	0.381511	0.357722	0.375849	0.38807	0.368561	0.360969	0.341224	0.370731	0.362215	0.343338	0.342086	0.35465	0.358958	0.360848	0.359085		Medial orbital cortex	0.380835	0.0249472	0.359228	0.0133395	6.01498	1.61981	0.0159072	0.205169
Medial parietal association cortex	0.0919792	0.0923646	0.0912175	0.0909099	0.0920719	0.0847915	0.0950359	0.0898569	0.0886599	0.0954312	0.0965831	0.0909473	0.0865285	0.0867902	0.0897785	0.0957015	0.0938579	0.0924112	0.0933481	0.0932795	0.0915744	0.0935227	0.0941517		Medial parietal association cortex	0.0917183	0.00332825	0.0918243	0.00287081	-0.115435	-0.0369223	0.935431	0.980486
Piriform cortex	2.48686	2.58629	2.53159	2.64423	2.4388	2.50799	2.39982	2.55729	2.46558	2.50465	2.47943	2.53232	2.53541	2.43848	2.47151	2.56102	2.43552	2.45581	2.48859	2.63946	2.51083	2.47647	2.45332		Piriform cortex	2.50932	0.0687163	2.4999	0.0596628	0.377038	0.15798	0.728285	0.890754
Posterolateral cortical amygdaloid area	0.239581	0.234577	0.229832	0.236468	0.212281	0.234798	0.222385	0.23842	0.235016	0.21447	0.221119	0.234753	0.237896	0.22343	0.23307	0.239365	0.221477	0.234537	0.222687	0.228896	0.224552	0.232473	0.216949		Posterolateral cortical amygdaloid area	0.228995	0.00977012	0.229174	0.00720554	-0.0778979	-0.0247756	0.960457	0.980486
Posteromedial cortical amygdaloid area	0.293429	0.304676	0.280878	0.291135	0.284148	0.298394	0.278009	0.280577	0.285538	0.269433	0.283264	0.281046	0.280896	0.286085	0.283085	0.286916	0.274615	0.285604	0.276778	0.275854	0.273863	0.282789	0.284659		Posteromedial cortical amygdaloid area	0.286316	0.00993954	0.281016	0.00466117	1.88619	1.13716	0.111518	0.362217
Perirhinal cortex	0.492231	0.514324	0.513436	0.500369	0.50821	0.503175	0.48242	0.509416	0.489357	0.508656	0.486286	0.503349	0.493464	0.50893	0.487454	0.502123	0.48053	0.489395	0.490878	0.48759	0.489378	0.478909	0.487498		Perirhinal cortex	0.500716	0.0113668	0.491625	0.0090281	1.84929	1.00703	0.0448426	0.285424
Parietal cortex: posterior area: rostral part	0.0272517	0.0257932	0.0268615	0.0271461	0.026419	0.0244768	0.0275221	0.0268412	0.0256135	0.0277655	0.0276894	0.0265895	0.0254602	0.0248145	0.0249296	0.0271334	0.0268029	0.0271099	0.0266605	0.0270019	0.0266496	0.02671	0.026872		Parietal cortex: posterior area: rostral part	0.0266709	0.00101757	0.0263945	0.000831762	1.04728	0.332337	0.48189	0.770581
Rostral amygdalopiriform area	0.11178	0.105575	0.108012	0.107589	0.0957513	0.10768	0.0984681	0.10567	0.108747	0.0976471	0.100179	0.10964	0.107422	0.102784	0.111888	0.109528	0.0995438	0.103555	0.100058	0.104765	0.101097	0.10624	0.0954342		Rostral amygdalopiriform area	0.104282	0.00532517	0.10433	0.00485683	-0.0460314	-0.00988802	0.982164	0.994675
Primary somatosensory cortex	1.10146	1.00856	1.07869	1.0791	1.052	1.00469	1.0686	1.08798	1.03055	1.04427	1.09696	1.08295	1.04867	1.00412	1.01512	1.08357	1.00129	1.02687	1.06301	1.04159	1.09334	1.04126	1.09257		Primary somatosensory cortex	1.05935	0.0339651	1.04953	0.0336418	0.935634	0.291892	0.494013	0.770581
Primary somatosensory cortex: barrel field	2.32878	2.21443	2.30998	2.29896	2.26847	2.11343	2.26528	2.3655	2.15029	2.28577	2.30641	2.31806	2.20636	2.16578	2.18797	2.30249	2.11904	2.22931	2.34538	2.2933	2.29568	2.24308	2.3288		Primary somatosensory cortex: barrel field	2.2643	0.0762802	2.25294	0.0719992	0.504341	0.157814	0.716921	0.890754
Primary somatosensory cortex: dysgranular zone	0.0920583	0.088005	0.0892727	0.0900063	0.0884823	0.0827886	0.0892738	0.0904974	0.0859391	0.0901712	0.0917261	0.0888507	0.0862286	0.0843131	0.0854406	0.0902432	0.0880482	0.0867689	0.0891921	0.0913361	0.0902722	0.0890533	0.09086		Primary somatosensory cortex: dysgranular zone	0.0889292	0.00265922	0.0883839	0.00225205	0.616938	0.242123	0.600156	0.822628
Primary somatosensory cortex: forelimb region	0.891909	0.863758	0.894926	0.877242	0.868803	0.79649	0.875499	0.892421	0.840952	0.890684	0.885484	0.877176	0.848813	0.844715	0.843522	0.877512	0.872714	0.847614	0.878836	0.907991	0.888482	0.871164	0.907366		Primary somatosensory cortex: forelimb region	0.870742	0.0293872	0.872159	0.022584	-0.162394	-0.0627139	0.897593	0.956049
Primary somatosensory cortex: hindlimb region	0.488077	0.488197	0.495765	0.478949	0.48223	0.435909	0.482301	0.484196	0.465893	0.502928	0.479405	0.484592	0.459284	0.461175	0.463811	0.483768	0.492	0.471335	0.491987	0.509782	0.484324	0.486512	0.504747		Primary somatosensory cortex: hindlimb region	0.48035	0.0175433	0.482776	0.0162695	-0.502587	-0.149136	0.734125	0.891036
Primary somatosensory cortex: jaw region	0.147327	0.137754	0.143233	0.143532	0.140164	0.13715	0.142216	0.145424	0.137556	0.138147	0.147693	0.144801	0.140925	0.13504	0.135704	0.144875	0.137045	0.133378	0.139714	0.139534	0.144109	0.140251	0.143598		Primary somatosensory cortex: jaw region	0.141836	0.00394519	0.139914	0.0039703	1.3734	0.483991	0.257888	0.619017
Primary somatosensory cortex: shoulder region	0.0484169	0.0457947	0.0472918	0.047947	0.04777	0.0417556	0.0472519	0.0482536	0.0457538	0.0495484	0.0486341	0.0475447	0.0452892	0.0447376	0.0455087	0.047541	0.0461949	0.0474533	0.048264	0.0504332	0.0476376	0.0479861	0.0485069		Primary somatosensory cortex: shoulder region	0.0471289	0.00211445	0.0472581	0.00159394	-0.273431	-0.0810684	0.869414	0.940386
Primary somatosensory cortex: trunk region	0.118241	0.113989	0.116033	0.117259	0.115012	0.10573	0.118039	0.115244	0.11149	0.121207	0.118454	0.115846	0.110026	0.108958	0.110908	0.12046	0.118366	0.117217	0.117177	0.119773	0.116528	0.11609	0.118746		Primary somatosensory cortex: trunk region	0.115518	0.00415633	0.115841	0.00382998	-0.279172	-0.0844383	0.847859	0.940386
Primary somatosensory cortex: upper lip region	1.34494	1.26239	1.3694	1.33798	1.31748	1.24379	1.33357	1.36497	1.26082	1.29925	1.36424	1.37805	1.30238	1.26162	1.29552	1.36762	1.22021	1.26294	1.36282	1.28764	1.34971	1.30098	1.34863		Primary somatosensory cortex: upper lip region	1.31808	0.04536	1.31151	0.0497713	0.500665	0.131929	0.744945	0.89732
Secondary somatosensory cortex	1.34094	1.33148	1.43083	1.42448	1.37142	1.296	1.38676	1.45907	1.35677	1.43568	1.38476	1.42992	1.36426	1.3606	1.36241	1.45642	1.22582	1.37299	1.45576	1.38613	1.42737	1.32415	1.43521		Secondary somatosensory cortex	1.38347	0.0503979	1.38342	0.0654582	0.00368104	0.000777967	0.998363	0.998364
Temporal association area	0.694769	0.688565	0.733364	0.735409	0.688657	0.710406	0.687189	0.713775	0.685068	0.722401	0.676736	0.723862	0.673074	0.723533	0.705135	0.700792	0.660844	0.695888	0.719094	0.701224	0.680804	0.679432	0.678116		Temporal association area	0.703304	0.0206441	0.69515	0.0208447	1.17296	0.391172	0.357197	0.66817
Primary visual cortex	0.463402	0.476388	0.469494	0.477422	0.452132	0.460956	0.445293	0.474604	0.454304	0.465587	0.457658	0.485472	0.441433	0.473605	0.456619	0.460748	0.424713	0.456595	0.469142	0.473671	0.460113	0.46493	0.456109		Primary visual cortex	0.463386	0.0105324	0.460262	0.0158301	0.678544	0.197288	0.587155	0.822628
Primary visual cortex: binocular area	0.43543	0.421264	0.433324	0.459873	0.429956	0.417224	0.436214	0.448933	0.421029	0.446005	0.440741	0.442758	0.408743	0.424464	0.422054	0.438439	0.403205	0.436118	0.444228	0.443757	0.417794	0.422278	0.475799		Primary visual cortex: binocular area	0.435454	0.0130168	0.431636	0.0195419	0.884426	0.19535	0.590927	0.822628
Primary visual cortex: monocular area	0.377008	0.362471	0.366848	0.392644	0.361285	0.352079	0.389437	0.381927	0.353272	0.388379	0.384047	0.36692	0.351106	0.358285	0.358108	0.380952	0.357595	0.379072	0.379357	0.36574	0.365251	0.360713	0.391135		Primary visual cortex: monocular area	0.373581	0.0148977	0.367853	0.0120873	1.55732	0.47394	0.320881	0.653943
Secondary visual cortex: lateral area	0.663348	0.643201	0.678991	0.700021	0.657466	0.655787	0.656203	0.69399	0.653839	0.675557	0.651183	0.692527	0.634305	0.676891	0.665249	0.667983	0.607847	0.656713	0.67773	0.685796	0.646614	0.655773	0.694716		Secondary visual cortex: lateral area	0.666326	0.0183499	0.663512	0.0253333	0.424123	0.111083	0.765208	0.907971
Secondary visual cortex: mediolateral area	0.197077	0.187711	0.193414	0.198606	0.188872	0.178865	0.204569	0.191276	0.183384	0.204769	0.197578	0.184768	0.178301	0.186008	0.185136	0.197608	0.193859	0.19715	0.197735	0.189363	0.190681	0.191565	0.205051		Secondary visual cortex: mediolateral area	0.193284	0.00825163	0.191435	0.00734046	0.965484	0.251793	0.575679	0.822628
Secondary visual cortex: mediomedial area	0.3407	0.34352	0.337062	0.341577	0.336262	0.333208	0.349688	0.341355	0.330948	0.363132	0.34129	0.335058	0.321905	0.348769	0.338618	0.342193	0.340826	0.34935	0.361767	0.34371	0.332149	0.343268	0.361129		Secondary visual cortex: mediomedial area	0.341704	0.00875529	0.343228	0.0113008	-0.444194	-0.134911	0.723039	0.890754
Claustrum: ventral part	0.126377	0.128454	0.132819	0.137993	0.128468	0.127971	0.127612	0.134947	0.125789	0.137446	0.127612	0.131934	0.132097	0.124851	0.127675	0.136892	0.117058	0.128514	0.135051	0.136578	0.133847	0.123656	0.136238		Claustrum: ventral part	0.130499	0.00447362	0.130366	0.00616713	0.102196	0.021603	0.953659	0.980486
Ventral nucleus of the endopiriform claustrum	0.124462	0.131192	0.124167	0.132196	0.1177	0.123927	0.116493	0.122349	0.118382	0.123496	0.122985	0.121772	0.12134	0.120627	0.120324	0.119841	0.115008	0.119611	0.123291	0.124074	0.121152	0.118368	0.12373		Ventral nucleus of the endopiriform claustrum	0.123395	0.0049673	0.120762	0.00250278	2.18108	1.05239	0.118532	0.369542
Ventral intermediate entorhinal cortex	0.257262	0.275882	0.25581	0.254551	0.260534	0.285091	0.245593	0.245376	0.251221	0.249417	0.248818	0.256606	0.248666	0.253552	0.253301	0.254163	0.243002	0.254121	0.259796	0.24714	0.240981	0.253367	0.236823		Ventral intermediate entorhinal cortex	0.257232	0.0126021	0.250127	0.00689186	2.84089	1.03104	0.104275	0.362217
Ventral orbital cortex	0.322076	0.302094	0.296888	0.301651	0.279866	0.30632	0.283656	0.293624	0.297357	0.282309	0.300786	0.304847	0.295067	0.287592	0.283863	0.301138	0.288237	0.272216	0.276687	0.288595	0.294775	0.290998	0.284816		Ventral orbital cortex	0.296966	0.0121514	0.289069	0.00930544	2.73187	0.848642	0.0931366	0.361189
Ventral tenia tecta	0.0255772	0.0257728	0.0275328	0.0266112	0.024209	0.0271149	0.0240361	0.0283359	0.0270404	0.024248	0.0246342	0.025643	0.0254171	0.0248218	0.025499	0.0261802	0.0247735	0.0238745	0.024738	0.0253641	0.0247163	0.0270796	0.0221404		Ventral tenia tecta	0.0259193	0.00150543	0.0250206	0.00121945	3.59179	0.73696	0.129189	0.395021
