# Supplementary material for: Altered Neocortical Gene Expression, Brain Overgrowth and Functional Over-Connectivity in Chd8 Haploinsufficient Mice
Source: Cereb Cortex. 2018 Apr 13;28(6):2192–206. doi: 10.1093/cercor/bhy058 (PMC6018918; doi:10.1093/cercor/bhy058)
Supplement: Supplementary Data [file bhy058suppl_1.zip › TableS2-S4.xlsx]

## Sheet: Contents
Table S2		E12.5 DEGs
Table S3		P5 DEGs
Table S4		ASD Genes Overlapping with P5 DEGs
SFARI Gene Score:		Entire SFARI gene List

## Sheet: S2
Gene Name	Ensembl ID	Biotype	baseMean	log2FoldChange	lfcSE	stat	pvalue	padj
Zcwpw1	ENSMUSG00000037108	protein_coding	520.431	0.335287	0.0643488	5.21046	1.88372e-07	0.000845476
Tmem209	ENSMUSG00000029782	protein_coding	4301.15	0.297671	0.0495025	6.01325	1.81843e-09	1.22426e-05
Sfxn1	ENSMUSG00000021474	protein_coding	4462.64	-0.212313	0.0471296	-4.50489	6.64086e-06	0.0223548
Vwf	ENSMUSG00000001930	protein_coding	1059.23	-0.286606	0.0651927	-4.39628	1.1012e-05	0.0296552
Chd8	ENSMUSG00000053754	protein_coding	9051.55	-0.442266	0.0436624	-10.1292	4.09921e-24	5.51959e-20

## Sheet: S3
Gene Name	Ensembl ID	Biotype	baseMean	log2FoldChange	lfcSE	stat	pvalue	padj
Dnajc4	ENSMUSG00000024963	protein_coding	424.331	0.425839	0.0731033	5.82517	5.70552e-09	1.43517e-05
Stag3	ENSMUSG00000036928	protein_coding	827.932	0.363976	0.0643072	5.65995	1.5142e-08	2.57821e-05
Csf2ra	ENSMUSG00000059326	protein_coding	1992.79	0.327241	0.0554102	5.90579	3.50954e-09	1.10349e-05
Chmp2a	ENSMUSG00000033916	protein_coding	2850.46	0.319291	0.0510049	6.26002	3.84939e-10	2.42069e-06
Cisd3	ENSMUSG00000078695	protein_coding	403.486	0.310671	0.0761204	4.08131	4.47834e-05	0.00465489
Cpne9	ENSMUSG00000030270	protein_coding	323.828	0.305245	0.0749747	4.0713	4.67512e-05	0.00481959
S100a13	ENSMUSG00000042312	protein_coding	339.584	0.302781	0.0751932	4.02671	5.65634e-05	0.00534465
Anapc11	ENSMUSG00000025135	protein_coding	2402.82	0.295182	0.0552547	5.3422	9.18251e-08	8.88373e-05
Rtl1	ENSMUSG00000085925	protein_coding	499.57	0.294131	0.0763803	3.85087	0.000117698	0.00820075
Ppm1m	ENSMUSG00000020253	protein_coding	1086.58	0.288904	0.0585199	4.93685	7.93938e-07	0.000384052
Angptl6	ENSMUSG00000038742	protein_coding	295.948	0.288388	0.0755941	3.81496	0.000136206	0.00887598
Dguok	ENSMUSG00000014554	protein_coding	705.65	0.279559	0.0674446	4.14502	3.39791e-05	0.00400278
Nudt2	ENSMUSG00000028443	protein_coding	1149.25	0.269997	0.0590332	4.57366	4.79282e-06	0.00108742
Rpp21	ENSMUSG00000024446	protein_coding	771.809	0.268997	0.0655642	4.10281	4.08158e-05	0.00457118
Pex16	ENSMUSG00000027222	protein_coding	978.356	0.266829	0.0621767	4.29146	1.77502e-05	0.00272249
Ahnak2	ENSMUSG00000072812	protein_coding	574.925	0.261305	0.0727234	3.59313	0.000326728	0.0146131
Nme6	ENSMUSG00000032478	protein_coding	472.041	0.260812	0.072296	3.60756	0.000309091	0.0140849
Dhx34	ENSMUSG00000006019	protein_coding	750.36	0.259841	0.0645112	4.02785	5.62892e-05	0.00534465
Dctpp1	ENSMUSG00000042462	protein_coding	916.348	0.256388	0.0663607	3.86355	0.000111749	0.00803127
1110008P14Rik	ENSMUSG00000039195	protein_coding	2185.77	0.254968	0.0542971	4.69579	2.65582e-06	0.000787451
Pet100	ENSMUSG00000087687	protein_coding	385.091	0.249266	0.0753868	3.3065	0.000944702	0.0274213
Efemp1	ENSMUSG00000020467	protein_coding	205.071	0.246938	0.0774103	3.18999	0.00142276	0.0359319
Selm	ENSMUSG00000075702	protein_coding	3162.44	0.246323	0.0573783	4.29296	1.76306e-05	0.00272249
Mcrs1	ENSMUSG00000037570	protein_coding	6218.53	0.245687	0.050472	4.86778	1.12857e-06	0.000489448
Pgap3	ENSMUSG00000038208	protein_coding	439.339	0.241619	0.071956	3.35787	0.00078545	0.0242123
Fdxr	ENSMUSG00000018861	protein_coding	790.074	0.24076	0.0655038	3.67551	0.000237372	0.0118363
Coq7	ENSMUSG00000030652	protein_coding	795.355	0.240708	0.0648232	3.7133	0.000204577	0.0109115
Ccdc9	ENSMUSG00000041375	protein_coding	2039.32	0.240082	0.0547559	4.38458	1.16209e-05	0.00200214
Gm38312	ENSMUSG00000102700	TEC	1453.45	0.237851	0.0640759	3.71202	0.000205615	0.0109115
Gjb2	ENSMUSG00000046352	protein_coding	470.945	0.237501	0.075998	3.12509	0.00177749	0.0400263
S100a16	ENSMUSG00000074457	protein_coding	1832.63	0.23343	0.0604715	3.86016	0.000113311	0.00808082
Vrk3	ENSMUSG00000002205	protein_coding	987.594	0.233416	0.0598871	3.89759	9.71528e-05	0.00758938
Nat9	ENSMUSG00000015542	protein_coding	430.098	0.233382	0.0737837	3.16305	0.00156124	0.0376163
Trpm4	ENSMUSG00000038260	protein_coding	1068.55	0.233288	0.0618527	3.77166	0.000162164	0.0100967
Znhit1	ENSMUSG00000059518	protein_coding	1853.71	0.232468	0.0598997	3.88095	0.000104047	0.00774322
Smug1	ENSMUSG00000036061	protein_coding	1273.16	0.231224	0.0560995	4.12169	3.7611e-05	0.00426156
Mtg1	ENSMUSG00000039018	protein_coding	799.691	0.230342	0.0643508	3.57948	0.000344282	0.0149311
Bola2	ENSMUSG00000047721	protein_coding	867.166	0.23027	0.0685489	3.35921	0.000781666	0.0241548
Dhrs13	ENSMUSG00000020834	protein_coding	1229.07	0.229851	0.0595941	3.85694	0.000114814	0.00808082
Smim8	ENSMUSG00000028295	protein_coding	464.737	0.228913	0.072359	3.16358	0.00155843	0.0376163
Mrpl23	ENSMUSG00000037772	protein_coding	779.317	0.227412	0.0664811	3.4207	0.000624599	0.0211172
Pla2g6	ENSMUSG00000042632	protein_coding	1036.17	0.225236	0.0654004	3.44396	0.000573259	0.0200275
Oard1	ENSMUSG00000040771	protein_coding	424.12	0.224458	0.0739563	3.03501	0.00240525	0.0478652
Pan2	ENSMUSG00000005682	protein_coding	1738.66	0.224437	0.0580182	3.86839	0.000109556	0.0079189
Myl6b	ENSMUSG00000039824	protein_coding	1469.15	0.223719	0.0598542	3.73773	0.00018569	0.0104727
Tmem256	ENSMUSG00000070394	protein_coding	1219.08	0.223197	0.0693651	3.21771	0.00129216	0.0339209
Uqcr10	ENSMUSG00000059534	protein_coding	2649.37	0.223107	0.0545739	4.08817	4.34787e-05	0.00465489
Ermard	ENSMUSG00000036552	protein_coding	622.778	0.22057	0.0691626	3.18915	0.00142691	0.0359645
Nenf	ENSMUSG00000037499	protein_coding	1995.05	0.220157	0.0567119	3.88202	0.000103591	0.00774322
Ndufa2	ENSMUSG00000014294	protein_coding	1457.77	0.219688	0.058653	3.74555	0.00018	0.0104325
Shkbp1	ENSMUSG00000089832	protein_coding	1103.45	0.216508	0.0634488	3.41232	0.000644116	0.0214882
Lamtor4	ENSMUSG00000050552	protein_coding	1389.38	0.215828	0.0620698	3.47718	0.000506725	0.0185435
Lin7b	ENSMUSG00000003872	protein_coding	1313.77	0.21386	0.0576089	3.71228	0.000205401	0.0109115
Pih1d1	ENSMUSG00000003423	protein_coding	2164.18	0.21284	0.0489834	4.34515	1.39182e-05	0.00230328
Zfand2b	ENSMUSG00000026197	protein_coding	677.599	0.21283	0.0675067	3.15273	0.00161751	0.0382394
Mrpl12	ENSMUSG00000039640	protein_coding	2000.22	0.212818	0.0610463	3.48617	0.00048999	0.0182867
Mospd3	ENSMUSG00000037221	protein_coding	1690.3	0.212366	0.0524937	4.04556	5.21987e-05	0.00512893
Dpcd	ENSMUSG00000041035	protein_coding	924.01	0.211328	0.0623039	3.39189	0.000694114	0.0223775
Ndufb10	ENSMUSG00000040048	protein_coding	2577.61	0.211197	0.0489876	4.31123	1.6235e-05	0.00258466
D8Ertd738e	ENSMUSG00000019362	protein_coding	1989.48	0.210278	0.0552277	3.80747	0.000140394	0.00905507
Myeov2	ENSMUSG00000073616	protein_coding	1877.56	0.210255	0.0612567	3.43236	0.00059835	0.0206176
Polr2f	ENSMUSG00000033020	protein_coding	1410.01	0.209875	0.0575617	3.64609	0.000266261	0.0127815
Emid1	ENSMUSG00000034164	protein_coding	1781.5	0.208208	0.0560683	3.71348	0.000204431	0.0109115
Mrpl48	ENSMUSG00000030706	protein_coding	1419.35	0.207924	0.0542025	3.83606	0.000125025	0.00836405
Tarbp2	ENSMUSG00000023051	protein_coding	1786.21	0.207066	0.0592263	3.49618	0.000471974	0.0179013
Dpm2	ENSMUSG00000026810	protein_coding	1958.91	0.207023	0.0595887	3.47419	0.000512391	0.0185435
Fkbp2	ENSMUSG00000056629	protein_coding	1232.57	0.206813	0.0628462	3.29078	0.000999099	0.0284936
Gmppa	ENSMUSG00000033021	protein_coding	1907.94	0.206794	0.0531846	3.88823	0.000100979	0.00774322
9930014A18Rik	ENSMUSG00000097493	processed_transcript	594.594	0.205974	0.0670014	3.07418	0.00211086	0.0441598
Uqcr11	ENSMUSG00000020163	protein_coding	3234.57	0.20434	0.0576322	3.54558	0.000391751	0.0161087
U2af1l4	ENSMUSG00000078765	protein_coding	859.352	0.204334	0.0643957	3.1731	0.0015082	0.0369347
Mrpl20	ENSMUSG00000029066	protein_coding	2088.15	0.203852	0.0568468	3.58599	0.0003358	0.014767
C87436	ENSMUSG00000046679	protein_coding	754.334	0.203467	0.063558	3.20127	0.00136821	0.0348339
Csad	ENSMUSG00000023044	protein_coding	796.951	0.203413	0.0652615	3.11688	0.00182773	0.0404898
Ppan	ENSMUSG00000004100	protein_coding	1043.71	0.203377	0.0588928	3.45335	0.000553669	0.0195438
Ppp2r3d	ENSMUSG00000093803	protein_coding	1366.57	0.20337	0.0566536	3.58972	0.000331036	0.014656
Prrt1	ENSMUSG00000015476	protein_coding	4537.09	0.202285	0.0510247	3.96445	7.3564e-05	0.00638079
Pomk	ENSMUSG00000037251	protein_coding	1919.8	0.200802	0.0526999	3.81028	0.000138808	0.00899889
Rpl36	ENSMUSG00000057863	protein_coding	3386.04	0.200773	0.0618448	3.24641	0.00116872	0.0317472
Uqcrq	ENSMUSG00000044894	protein_coding	4236.74	0.200773	0.0567094	3.54038	0.000399544	0.0163152
Arhgdig	ENSMUSG00000073433	protein_coding	4652.44	0.199495	0.0521855	3.82281	0.000131942	0.00864289
Mrpl28	ENSMUSG00000024181	protein_coding	1811.47	0.199356	0.0585754	3.4034	0.000665533	0.0219121
Hcfc1r1	ENSMUSG00000023904	protein_coding	2831.78	0.19906	0.0512674	3.88277	0.000103272	0.00774322
G6pc3	ENSMUSG00000034793	protein_coding	1251.75	0.196916	0.061458	3.20407	0.00135499	0.0345673
Stx4a	ENSMUSG00000030805	protein_coding	944.112	0.196444	0.0614524	3.19669	0.00139014	0.0352496
Slc35b2	ENSMUSG00000037089	protein_coding	1936.5	0.195704	0.0514503	3.80375	0.00014252	0.00914527
Ssna1	ENSMUSG00000026966	protein_coding	1641.8	0.195188	0.0618764	3.15448	0.00160782	0.0381052
Sepw1	ENSMUSG00000041571	protein_coding	22438.6	0.194857	0.0495942	3.92904	8.52869e-05	0.00686784
Atp5e	ENSMUSG00000016252	protein_coding	3067.31	0.19449	0.0550715	3.53159	0.000413069	0.0165
Atox1	ENSMUSG00000018585	protein_coding	1443.52	0.193567	0.0619748	3.12332	0.00178824	0.0400263
Tasp1	ENSMUSG00000039033	protein_coding	943.765	0.193239	0.0602036	3.20975	0.0013285	0.034309
Rab24	ENSMUSG00000034789	protein_coding	1609.03	0.192939	0.0616321	3.13049	0.00174514	0.0398341
Cpne6	ENSMUSG00000022212	protein_coding	5417.88	0.192351	0.0420759	4.57153	4.84184e-06	0.00108742
Dst	ENSMUSG00000026131	protein_coding	2119.48	0.192018	0.0619093	3.10161	0.00192472	0.0416648
S100a10	ENSMUSG00000041959	protein_coding	2859.01	0.191027	0.0525358	3.63613	0.00027676	0.0131849
Rnf208	ENSMUSG00000044628	protein_coding	4026.01	0.190859	0.0480158	3.97492	7.04036e-05	0.00619207
Hax1	ENSMUSG00000027944	protein_coding	1020.45	0.189423	0.0609578	3.10745	0.00188711	0.0411634
Rab1b	ENSMUSG00000024870	protein_coding	7337.77	0.189253	0.045427	4.16609	3.0987e-05	0.00382082
Ufc1	ENSMUSG00000062963	protein_coding	2284.82	0.188464	0.0536196	3.51484	0.000440025	0.0171869
Tmed3	ENSMUSG00000032353	protein_coding	1170.95	0.188432	0.0604578	3.11675	0.00182859	0.0404898
Rps4l	ENSMUSG00000063171	transcribed_processed_pseudogene	1507.5	0.188299	0.0600759	3.13435	0.00172233	0.039385
Mettl22	ENSMUSG00000039345	protein_coding	1211.56	0.188103	0.0599136	3.13957	0.00169194	0.039045
Slc30a3	ENSMUSG00000029151	protein_coding	1206.02	0.187768	0.0592955	3.16665	0.00154204	0.0373551
Gmpr2	ENSMUSG00000002326	protein_coding	1184.73	0.187184	0.0571769	3.27378	0.0010612	0.0297253
0610037L13Rik	ENSMUSG00000028608	protein_coding	1951.71	0.186914	0.0498696	3.74807	0.000178202	0.0103762
Cuta	ENSMUSG00000024194	protein_coding	1266.12	0.18689	0.0595495	3.1384	0.00169874	0.0390637
Prmt3	ENSMUSG00000030505	protein_coding	1548.29	0.186645	0.0553764	3.37048	0.000750369	0.0235522
Gpx4	ENSMUSG00000075706	protein_coding	6896.19	0.186206	0.0526569	3.53622	0.000405893	0.0164011
Chst12	ENSMUSG00000036599	protein_coding	957.518	0.186146	0.0610558	3.04879	0.00229768	0.0468162
Enho	ENSMUSG00000028445	protein_coding	2498.59	0.186104	0.0580661	3.20503	0.00135047	0.0345673
Snrpd2	ENSMUSG00000040824	protein_coding	2535.41	0.185945	0.058728	3.1662	0.00154446	0.0373551
Fam177a	ENSMUSG00000095595	protein_coding	3717.9	0.185332	0.0452608	4.09475	4.22625e-05	0.00460102
Atp5j2	ENSMUSG00000038690	protein_coding	3738.71	0.183742	0.0571992	3.21232	0.00131669	0.0341579
Lrrc73	ENSMUSG00000071073	protein_coding	2837.23	0.183506	0.0522692	3.51078	0.000446796	0.0173974
Ppp1r1a	ENSMUSG00000022490	protein_coding	4670.04	0.18289	0.0510699	3.58118	0.000342048	0.0148856
Rfc2	ENSMUSG00000023104	protein_coding	2450.99	0.182741	0.05339	3.42275	0.000619903	0.0210717
Gramd2	ENSMUSG00000074259	protein_coding	1329.55	0.182211	0.059106	3.08278	0.00205078	0.0431316
Adcy7	ENSMUSG00000031659	protein_coding	1119.34	0.181206	0.0594426	3.04843	0.00230042	0.0468162
Ccdc124	ENSMUSG00000007721	protein_coding	2929.55	0.181044	0.0548856	3.29857	0.000971788	0.0278409
Clec2l	ENSMUSG00000079598	protein_coding	3143.96	0.180945	0.0471098	3.84091	0.000122579	0.00833337
Commd4	ENSMUSG00000032299	protein_coding	1916.69	0.180537	0.0531072	3.39949	0.000675114	0.0221118
Rfng	ENSMUSG00000025158	protein_coding	5447.85	0.180315	0.0484016	3.7254	0.000195009	0.0106777
Pcyt2	ENSMUSG00000025137	protein_coding	4329.64	0.179808	0.0462228	3.89003	0.000100233	0.00774322
Emg1	ENSMUSG00000004268	protein_coding	1572.51	0.179775	0.0580918	3.09468	0.00197027	0.0422147
Tmem222	ENSMUSG00000028857	protein_coding	2550.35	0.179556	0.0514592	3.4893	0.000484294	0.0181279
Gas2l1	ENSMUSG00000034201	protein_coding	1886.57	0.178604	0.0541764	3.2967	0.000978262	0.0279627
Ap2s1	ENSMUSG00000008036	protein_coding	7433.68	0.178296	0.0485104	3.67543	0.000237453	0.0118363
Timm13	ENSMUSG00000020219	protein_coding	2263.42	0.178142	0.0584737	3.04654	0.00231495	0.0468842
Fam213a	ENSMUSG00000021792	protein_coding	2672.5	0.177261	0.0506203	3.50177	0.00046217	0.0176678
Snx11	ENSMUSG00000020876	protein_coding	1663.16	0.175903	0.0552618	3.18309	0.00145714	0.0363834
Susd4	ENSMUSG00000038576	protein_coding	3424.13	0.175103	0.0465326	3.76301	0.000167879	0.0102496
Mrps18a	ENSMUSG00000023967	protein_coding	1657.33	0.174874	0.0579256	3.01894	0.00253662	0.0493336
Mvd	ENSMUSG00000006517	protein_coding	3376.58	0.174623	0.0570895	3.05875	0.0022226	0.0457507
Nudc	ENSMUSG00000028851	protein_coding	3963.14	0.174484	0.0499288	3.49466	0.000474658	0.0179013
Map1lc3a	ENSMUSG00000027602	protein_coding	9335.15	0.174185	0.0464498	3.74997	0.000176855	0.0103456
Bok	ENSMUSG00000026278	protein_coding	2275.83	0.17416	0.0569027	3.06066	0.00220851	0.0455352
Tmem145	ENSMUSG00000043843	protein_coding	4137.75	0.173398	0.0498072	3.48139	0.000498822	0.0183979
Syt3	ENSMUSG00000030731	protein_coding	2729.47	0.173074	0.0517184	3.34647	0.00081847	0.0249767
Adprhl2	ENSMUSG00000042558	protein_coding	1351.28	0.171121	0.055811	3.06607	0.00216892	0.0450943
Akt2	ENSMUSG00000004056	protein_coding	3963.34	0.1711	0.0454271	3.76647	0.000165572	0.0102107
Nbl1	ENSMUSG00000041120	protein_coding	1708.9	0.170951	0.0564618	3.02772	0.00246406	0.0484983
Cox5b	ENSMUSG00000061518	protein_coding	5099.88	0.170804	0.0512882	3.33028	0.000867581	0.0260419
Tceb2	ENSMUSG00000055839	protein_coding	5178.04	0.170735	0.0549176	3.10893	0.00187766	0.0411416
Matk	ENSMUSG00000004933	protein_coding	7433.89	0.170304	0.0486302	3.50203	0.000461729	0.0176678
Crip2	ENSMUSG00000006356	protein_coding	10580.4	0.170244	0.0481223	3.53773	0.000403588	0.0164011
Coa3	ENSMUSG00000017188	protein_coding	2144.06	0.170209	0.0510261	3.33572	0.000850794	0.0256605
Dcaf11	ENSMUSG00000022214	protein_coding	3489.66	0.169966	0.0456119	3.72635	0.000194271	0.0106777
Acd	ENSMUSG00000038000	protein_coding	1899.55	0.169575	0.0543054	3.12262	0.0017925	0.0400402
Ypel3	ENSMUSG00000042675	protein_coding	2943.32	0.168494	0.0497289	3.38826	0.000703375	0.0225098
Dpysl2	ENSMUSG00000022048	protein_coding	16566.1	0.168312	0.0436186	3.85872	0.000113984	0.00808082
Rps25	ENSMUSG00000009927	protein_coding	6683.76	0.16804	0.0528271	3.18094	0.001468	0.0365521
Chmp1a	ENSMUSG00000000743	protein_coding	6240.11	0.167182	0.043996	3.79994	0.00014473	0.00923994
Dph3	ENSMUSG00000021905	protein_coding	1555.66	0.166591	0.0534792	3.11507	0.00183902	0.0406359
Brk1	ENSMUSG00000033940	protein_coding	5313.57	0.166553	0.0516566	3.22424	0.00126306	0.0335137
Prkcg	ENSMUSG00000078816	protein_coding	8469.77	0.166527	0.0450885	3.69333	0.000221337	0.0115031
Begain	ENSMUSG00000040867	protein_coding	5777.88	0.166212	0.0473993	3.50663	0.000453826	0.0175624
Fam57b	ENSMUSG00000058966	protein_coding	8335.17	0.166104	0.045993	3.61151	0.00030442	0.0140122
Gm21092	ENSMUSG00000095403	protein_coding	4958.22	0.165885	0.0415948	3.98812	6.65995e-05	0.00602076
2310061I04Rik	ENSMUSG00000050705	protein_coding	2614.77	0.165575	0.0486206	3.40545	0.000660553	0.0218626
Atp6v1f	ENSMUSG00000004285	protein_coding	2755.3	0.164954	0.0513647	3.21142	0.0013208	0.0341804
Dnpep	ENSMUSG00000026209	protein_coding	2978.4	0.164178	0.0472614	3.47383	0.000513089	0.0185435
Dctn5	ENSMUSG00000030868	protein_coding	3465.43	0.164159	0.0481824	3.40703	0.000656739	0.0217937
Dgcr6	ENSMUSG00000003531	protein_coding	1955.93	0.163998	0.0509463	3.21904	0.00128622	0.0338592
BC031181	ENSMUSG00000036299	protein_coding	3873.15	0.163447	0.0446083	3.66405	0.000248254	0.012149
Tbkbp1	ENSMUSG00000038517	protein_coding	2957.31	0.162809	0.0506696	3.21315	0.0013129	0.0341579
Rxrb	ENSMUSG00000039656	protein_coding	3268.95	0.161906	0.0480543	3.36922	0.000753807	0.0235837
Nr1h2	ENSMUSG00000060601	protein_coding	1803.04	0.160041	0.0527917	3.03156	0.00243291	0.048187
Ndufs8	ENSMUSG00000059734	protein_coding	2252.02	0.159703	0.0511608	3.1216	0.00179874	0.0400402
Vsnl1	ENSMUSG00000054459	protein_coding	10611	0.15884	0.0437874	3.62754	0.00028614	0.0134786
Haghl	ENSMUSG00000061046	protein_coding	2509.39	0.158716	0.0518982	3.05823	0.00222651	0.0457561
Parva	ENSMUSG00000030770	protein_coding	2230.44	0.158709	0.0490425	3.23615	0.00121152	0.032628
Cox7a2	ENSMUSG00000032330	protein_coding	4382.87	0.158671	0.0484992	3.27163	0.00106931	0.0298197
Stmn3	ENSMUSG00000027581	protein_coding	26473.8	0.157574	0.0511974	3.07777	0.00208558	0.0437171
Txn2	ENSMUSG00000005354	protein_coding	3716.81	0.157366	0.0491075	3.20451	0.0013529	0.0345673
Csdc2	ENSMUSG00000042109	protein_coding	10550.6	0.155585	0.0438569	3.54756	0.000388819	0.0161087
Ppapdc1b	ENSMUSG00000031570	protein_coding	2098.07	0.154423	0.0499435	3.09195	0.00198846	0.0424598
Aen	ENSMUSG00000030609	protein_coding	2921.23	0.153951	0.0507579	3.03305	0.00242097	0.0480854
Fam195b	ENSMUSG00000061111	protein_coding	3926.64	0.153758	0.0484351	3.17451	0.00150087	0.0369347
Srp14	ENSMUSG00000009549	protein_coding	2880.25	0.153485	0.0493396	3.11079	0.00186585	0.0409544
Slmo2	ENSMUSG00000016257	protein_coding	2374.25	0.152878	0.0484664	3.15431	0.0016088	0.0381052
Fxyd7	ENSMUSG00000036578	protein_coding	3326.85	0.152631	0.0458493	3.32897	0.000871689	0.0260977
Kcnh3	ENSMUSG00000037579	protein_coding	4602.75	0.151495	0.0457717	3.3098	0.00093361	0.0271806
Ptp4a3	ENSMUSG00000059895	protein_coding	4330.88	0.151474	0.045687	3.31548	0.000914855	0.0268835
Hexdc	ENSMUSG00000039307	protein_coding	3609.25	0.150846	0.0495132	3.04658	0.00231461	0.0468842
Stoml1	ENSMUSG00000032333	protein_coding	4054.21	0.150786	0.0466161	3.23463	0.00121801	0.0327038
Faap100	ENSMUSG00000025384	protein_coding	6157.66	0.149217	0.0450022	3.31576	0.000913932	0.0268835
Zmat2	ENSMUSG00000001383	protein_coding	4332.58	0.146554	0.0449347	3.26148	0.00110831	0.0305016
Pebp1	ENSMUSG00000032959	protein_coding	19501.1	0.146219	0.0447208	3.2696	0.00107698	0.0299673
Actg1	ENSMUSG00000062825	protein_coding	105966	0.14607	0.042753	3.41661	0.000634064	0.0213575
Cacnb3	ENSMUSG00000003352	protein_coding	11824.2	0.144828	0.0463179	3.12683	0.00176702	0.039971
Desi1	ENSMUSG00000022472	protein_coding	4025.15	0.14127	0.0443075	3.18841	0.00143059	0.0359851
Psd	ENSMUSG00000037126	protein_coding	32057.2	0.139754	0.0417689	3.34588	0.000820224	0.0249767
Dgkz	ENSMUSG00000040479	protein_coding	11033.8	0.139649	0.0401759	3.47594	0.000509059	0.0185435
Fkbp8	ENSMUSG00000019428	protein_coding	12833.7	0.138521	0.0457782	3.02592	0.00247877	0.0487118
Map1lc3b	ENSMUSG00000031812	protein_coding	9577.04	0.137951	0.0413708	3.3345	0.000854516	0.0257111
Wbp2	ENSMUSG00000034341	protein_coding	7693.52	0.137826	0.0373964	3.68553	0.000228229	0.0117591
Cetn3	ENSMUSG00000021537	protein_coding	3346.93	0.136698	0.0452569	3.02048	0.00252374	0.0492638
Eif5a	ENSMUSG00000078812	protein_coding	17091.5	0.136358	0.0412479	3.30581	0.000947016	0.0274213
Dmtn	ENSMUSG00000022099	protein_coding	11711.4	0.133433	0.0416927	3.20039	0.00137242	0.0348707
Ybx3	ENSMUSG00000030189	protein_coding	4499.24	0.130964	0.0418608	3.12857	0.00175659	0.0399505
Atp6v0e2	ENSMUSG00000039347	protein_coding	13761.8	0.130093	0.0409285	3.17855	0.00148012	0.0367169
Sh3glb2	ENSMUSG00000026860	protein_coding	7197.99	0.127467	0.0412119	3.09296	0.00198171	0.0423877
Fkbp1a	ENSMUSG00000032966	protein_coding	16434.7	0.127194	0.0383848	3.31366	0.000920831	0.0269374
Parp6	ENSMUSG00000025237	protein_coding	9983.26	0.126019	0.0412528	3.0548	0.00225209	0.0462065
Speg	ENSMUSG00000026207	protein_coding	5971.65	0.124994	0.0413499	3.02283	0.00250426	0.0490594
Nsmf	ENSMUSG00000006476	protein_coding	23075.7	0.124356	0.0375287	3.31362	0.000920975	0.0269374
Agap3	ENSMUSG00000023353	protein_coding	14299.8	0.121397	0.0385214	3.15143	0.00162473	0.0383382
Hsp90ab1	ENSMUSG00000023944	protein_coding	66814.8	-0.107384	0.0319967	-3.35608	0.00079055	0.0243099
Gdi1	ENSMUSG00000015291	protein_coding	33031.3	-0.108797	0.0343328	-3.16888	0.00153028	0.037155
Map4k4	ENSMUSG00000026074	protein_coding	16184.1	-0.110058	0.0350686	-3.13836	0.00169896	0.0390637
Slc38a1	ENSMUSG00000023169	protein_coding	8219.25	-0.114877	0.037202	-3.08793	0.00201553	0.042965
Dock9	ENSMUSG00000025558	protein_coding	14251	-0.115427	0.0358414	-3.2205	0.00127967	0.0338119
Trio	ENSMUSG00000022263	protein_coding	11315.3	-0.115863	0.0365431	-3.17059	0.00152132	0.0370807
Son	ENSMUSG00000022961	protein_coding	18247.5	-0.117413	0.0375758	-3.1247	0.00177986	0.0400263
Kif1b	ENSMUSG00000063077	protein_coding	39594	-0.117482	0.0344645	-3.40879	0.000652528	0.0217112
Prkacb	ENSMUSG00000005034	protein_coding	24099.4	-0.117729	0.0364388	-3.23088	0.00123412	0.0328154
Spock2	ENSMUSG00000058297	protein_coding	30227.2	-0.118611	0.0384368	-3.08587	0.00202959	0.0431316
Cdk5r1	ENSMUSG00000048895	protein_coding	19904.8	-0.119388	0.0389764	-3.06309	0.00219061	0.0453483
Prrc2b	ENSMUSG00000039262	protein_coding	34657.3	-0.119487	0.0352204	-3.39254	0.000692471	0.0223775
Mycbp2	ENSMUSG00000033004	protein_coding	20320.3	-0.119985	0.0384164	-3.12327	0.00178857	0.0400263
Atp8a1	ENSMUSG00000037685	protein_coding	9479.87	-0.120381	0.0384983	-3.12691	0.00176653	0.039971
Sulf2	ENSMUSG00000006800	protein_coding	10468.5	-0.120735	0.0367319	-3.28692	0.00101288	0.0287359
Bclaf1	ENSMUSG00000037608	protein_coding	7691.61	-0.121288	0.0399938	-3.03268	0.00242396	0.0480854
Uba1	ENSMUSG00000001924	protein_coding	27875.4	-0.121811	0.0395079	-3.08321	0.0020478	0.0431316
Tcaf1	ENSMUSG00000036667	protein_coding	22222.7	-0.122156	0.0359788	-3.39523	0.000685721	0.022285
Rbm39	ENSMUSG00000027620	protein_coding	9906.73	-0.122369	0.0387584	-3.15722	0.00159281	0.0379409
Dnm3	ENSMUSG00000040265	protein_coding	7776.32	-0.122751	0.0390269	-3.14531	0.00165914	0.0385711
Eif3a	ENSMUSG00000024991	protein_coding	11723.3	-0.123307	0.0387706	-3.18043	0.00147057	0.0365521
Actn4	ENSMUSG00000054808	protein_coding	6048.13	-0.123619	0.0403074	-3.06692	0.00216278	0.0450943
Ttc3	ENSMUSG00000040785	protein_coding	53023.9	-0.123915	0.0360197	-3.44019	0.000581306	0.0201964
Irf2bpl	ENSMUSG00000034168	protein_coding	6060.66	-0.125935	0.0414201	-3.04043	0.00236244	0.0473082
4930402H24Rik	ENSMUSG00000027309	protein_coding	6797.22	-0.126454	0.0407925	-3.09994	0.00193559	0.0418272
C530008M17Rik	ENSMUSG00000036377	protein_coding	14690.8	-0.126704	0.0382708	-3.31072	0.000930562	0.0271547
Herc2	ENSMUSG00000030451	protein_coding	14284.2	-0.12713	0.0399038	-3.1859	0.00144304	0.0362259
Hook1	ENSMUSG00000028572	protein_coding	4594.25	-0.127426	0.041324	-3.08359	0.00204518	0.0431316
Srp72	ENSMUSG00000036323	protein_coding	5839.65	-0.127623	0.0391469	-3.26011	0.0011137	0.0305831
Neurod6	ENSMUSG00000037984	protein_coding	10206.6	-0.127694	0.0422499	-3.02235	0.00250824	0.0490609
Foxp1	ENSMUSG00000030067	protein_coding	7009.83	-0.12793	0.0412881	-3.09848	0.00194519	0.0418915
Hnrnpm	ENSMUSG00000059208	protein_coding	5840.28	-0.128231	0.0407642	-3.14568	0.00165701	0.0385711
Dhx36	ENSMUSG00000027770	protein_coding	5423.14	-0.128391	0.0419089	-3.06358	0.00218707	0.0453483
Npm1	ENSMUSG00000057113	protein_coding	8572.64	-0.128475	0.0413703	-3.10548	0.00189968	0.0413362
Pum1	ENSMUSG00000028580	protein_coding	6411.15	-0.129328	0.0388996	-3.32467	0.000885245	0.0262588
Adgrl3	ENSMUSG00000037605	protein_coding	4640.34	-0.129577	0.0427914	-3.0281	0.00246097	0.0484983
Top2b	ENSMUSG00000017485	protein_coding	12873.7	-0.129621	0.0384911	-3.36757	0.000758329	0.0236663
Fat3	ENSMUSG00000074505	protein_coding	5119.53	-0.130057	0.0424188	-3.06603	0.0021692	0.0450943
Usp11	ENSMUSG00000031066	protein_coding	4421.73	-0.130353	0.0412227	-3.16218	0.00156595	0.037634
Lrp1	ENSMUSG00000040249	protein_coding	26777.5	-0.130464	0.0380201	-3.43145	0.000600354	0.0206302
Nbea	ENSMUSG00000027799	protein_coding	20473.1	-0.130592	0.0340248	-3.83813	0.000123974	0.00836405
Tnks2	ENSMUSG00000024811	protein_coding	9666.53	-0.130772	0.0389869	-3.35425	0.000795802	0.0243523
Sptbn1	ENSMUSG00000020315	protein_coding	50402.2	-0.130945	0.0388016	-3.37475	0.000738838	0.0232891
Gnal	ENSMUSG00000024524	protein_coding	19234.5	-0.131562	0.0413197	-3.18401	0.0014525	0.0363834
Pcnx	ENSMUSG00000021140	protein_coding	9016.71	-0.131767	0.0389753	-3.38078	0.000722816	0.0229567
Chd3	ENSMUSG00000018474	protein_coding	40043.9	-0.132593	0.0326747	-4.05796	4.95023e-05	0.00494119
Trp53bp1	ENSMUSG00000043909	protein_coding	9601.13	-0.133673	0.0366722	-3.64508	0.000267309	0.012783
Kdm5b	ENSMUSG00000042207	protein_coding	5208.7	-0.134077	0.0409456	-3.27451	0.00105846	0.0297148
Snrnp200	ENSMUSG00000003660	protein_coding	7235.5	-0.13415	0.0408187	-3.28649	0.00101445	0.0287359
Itpr1	ENSMUSG00000030102	protein_coding	4686.67	-0.134709	0.0444799	-3.02855	0.00245734	0.0484983
Xpo1	ENSMUSG00000020290	protein_coding	6869.84	-0.134905	0.0443317	-3.04307	0.00234176	0.0471238
Fnbp1l	ENSMUSG00000039735	protein_coding	27302.8	-0.135011	0.0321509	-4.1993	2.6774e-05	0.00346856
Matr3	ENSMUSG00000037236	protein_coding	23092.6	-0.135491	0.0398002	-3.40428	0.000663391	0.0218989
Cep170	ENSMUSG00000057335	protein_coding	13100.4	-0.135493	0.0382379	-3.54344	0.000394949	0.01618
H3f3a	ENSMUSG00000060743	protein_coding	5458.44	-0.135548	0.039368	-3.44311	0.000575065	0.0200349
Kalrn	ENSMUSG00000061751	protein_coding	6001.14	-0.13574	0.0427753	-3.17334	0.00150697	0.0369347
Cnot1	ENSMUSG00000036550	protein_coding	7237.22	-0.135763	0.0388255	-3.49675	0.000470956	0.0179013
Madd	ENSMUSG00000040687	protein_coding	7473.43	-0.136576	0.039988	-3.41543	0.000636804	0.0213575
Tmx4	ENSMUSG00000034723	protein_coding	7638.95	-0.136634	0.0416672	-3.27916	0.00104116	0.0293601
Myh10	ENSMUSG00000020900	protein_coding	19283.8	-0.136926	0.0367624	-3.72463	0.000195604	0.0106777
Orai2	ENSMUSG00000039747	protein_coding	5452.44	-0.137004	0.0403879	-3.3922	0.000693332	0.0223775
Zfp445	ENSMUSG00000047036	protein_coding	3932.82	-0.137014	0.0418623	-3.27298	0.00106421	0.0297435
L1cam	ENSMUSG00000031391	protein_coding	31954.9	-0.137085	0.0354196	-3.87033	0.000108688	0.00790154
Eif1ax	ENSMUSG00000067194	protein_coding	10425	-0.13717	0.0389424	-3.52239	0.000427668	0.0168087
Ntrk2	ENSMUSG00000055254	protein_coding	22809.7	-0.13731	0.0395073	-3.47556	0.000509785	0.0185435
Cds2	ENSMUSG00000058793	protein_coding	14868.7	-0.138206	0.0406662	-3.39855	0.000677437	0.0221302
Pde1b	ENSMUSG00000022489	protein_coding	5399.66	-0.13887	0.041262	-3.36556	0.000763886	0.0237807
Xrn2	ENSMUSG00000027433	protein_coding	4467.01	-0.138891	0.0444601	-3.12395	0.00178438	0.0400263
Myef2	ENSMUSG00000027201	protein_coding	5118.59	-0.139054	0.0405699	-3.42752	0.000609116	0.0208175
Adcy1	ENSMUSG00000020431	protein_coding	61656.7	-0.139368	0.0372672	-3.73971	0.000184233	0.0104627
Hspa5	ENSMUSG00000026864	protein_coding	11323.3	-0.140285	0.0452615	-3.09944	0.00193888	0.0418272
Usp47	ENSMUSG00000059263	protein_coding	7030.53	-0.140715	0.0394531	-3.56664	0.000361589	0.0153677
Tmem106b	ENSMUSG00000029571	protein_coding	5705.84	-0.140847	0.046147	-3.05214	0.00227216	0.0464667
Robo2	ENSMUSG00000052516	protein_coding	11843.8	-0.142144	0.0430255	-3.30371	0.000954158	0.027461
Clk1	ENSMUSG00000026034	protein_coding	5432.11	-0.142843	0.0423075	-3.37629	0.000734691	0.0232166
Akap11	ENSMUSG00000022016	protein_coding	9992.05	-0.143398	0.0433829	-3.3054	0.000948417	0.0274213
Huwe1	ENSMUSG00000025261	protein_coding	21692.3	-0.144071	0.03629	-3.97	7.18724e-05	0.00627736
Pgap1	ENSMUSG00000073678	protein_coding	4613.75	-0.144921	0.0448552	-3.23087	0.00123413	0.0328154
Rab3c	ENSMUSG00000021700	protein_coding	12225.3	-0.145075	0.0411119	-3.52877	0.000417496	0.0165642
Nrcam	ENSMUSG00000020598	protein_coding	14294.7	-0.145383	0.0389975	-3.72802	0.000192989	0.0106777
Eif4g1	ENSMUSG00000045983	protein_coding	20809.8	-0.145853	0.0413051	-3.53113	0.000413796	0.0165
Usp9x	ENSMUSG00000031010	protein_coding	14563.6	-0.146036	0.0439887	-3.31984	0.000900689	0.026654
Arid1b	ENSMUSG00000069729	protein_coding	5317.33	-0.146203	0.0434678	-3.36347	0.000769683	0.0238431
Eif4a2	ENSMUSG00000022884	protein_coding	23645.9	-0.146294	0.0344526	-4.24622	2.17404e-05	0.00309726
B3galt2	ENSMUSG00000033849	protein_coding	2361.31	-0.147031	0.0483676	-3.03987	0.00236683	0.0473082
Gphn	ENSMUSG00000047454	protein_coding	4085.93	-0.14723	0.0428153	-3.43872	0.000584463	0.0202487
Ctnnb1	ENSMUSG00000006932	protein_coding	33913.7	-0.14743	0.0416904	-3.5363	0.000405767	0.0164011
Ankrd17	ENSMUSG00000055204	protein_coding	8211.02	-0.14766	0.0409758	-3.6036	0.000313842	0.0141985
St8sia3	ENSMUSG00000056812	protein_coding	5825.12	-0.147739	0.0413383	-3.57391	0.00035169	0.015148
Wasf3	ENSMUSG00000029636	protein_coding	4603.44	-0.147754	0.0459978	-3.2122	0.00131721	0.0341579
Armcx4	ENSMUSG00000049804	protein_coding	5863.48	-0.147844	0.0468033	-3.15885	0.00158394	0.0378012
Erbb4	ENSMUSG00000062209	protein_coding	3500.27	-0.148038	0.0483381	-3.06255	0.00219458	0.0453483
Atp2a2	ENSMUSG00000029467	protein_coding	26442.1	-0.148226	0.0420559	-3.5245	0.000424286	0.0167807
Macf1	ENSMUSG00000028649	protein_coding	25023.5	-0.148348	0.0402799	-3.68292	0.000230581	0.0117718
Elavl2	ENSMUSG00000008489	protein_coding	5494.98	-0.148754	0.0472256	-3.14986	0.00163349	0.0383609
Prrc2c	ENSMUSG00000040225	protein_coding	10408.9	-0.14913	0.041177	-3.62169	0.000292685	0.0136844
Mllt3	ENSMUSG00000028496	protein_coding	2808.79	-0.149305	0.0494584	-3.01879	0.00253788	0.0493336
Dlg2	ENSMUSG00000052572	protein_coding	12853.4	-0.149378	0.0403082	-3.7059	0.000210642	0.0111027
Ccar1	ENSMUSG00000020074	protein_coding	3794.9	-0.149772	0.0437321	-3.42475	0.000615356	0.0209738
Bptf	ENSMUSG00000040481	protein_coding	5656.83	-0.149841	0.0417515	-3.58887	0.000332111	0.014656
Wdfy3	ENSMUSG00000043940	protein_coding	8916.61	-0.150313	0.0408325	-3.68122	0.000232123	0.0117718
Atp13a3	ENSMUSG00000022533	protein_coding	4086.7	-0.150686	0.0461926	-3.26214	0.00110576	0.0305016
Clasp2	ENSMUSG00000033392	protein_coding	19172.7	-0.150792	0.0382721	-3.94	8.14812e-05	0.00665448
Exoc4	ENSMUSG00000029763	protein_coding	4523.06	-0.151001	0.0467172	-3.23224	0.00122824	0.0328003
App	ENSMUSG00000022892	protein_coding	48757.1	-0.151004	0.0389294	-3.87891	0.000104927	0.00776276
Rragb	ENSMUSG00000041658	protein_coding	3104.88	-0.151261	0.0477313	-3.169	0.00152963	0.037155
Phf2	ENSMUSG00000038025	protein_coding	2996.15	-0.15188	0.0481314	-3.15553	0.00160205	0.0380888
Anp32a	ENSMUSG00000032249	protein_coding	5562.18	-0.152214	0.0437035	-3.48288	0.000496051	0.0183495
Nasp	ENSMUSG00000028693	protein_coding	4595.57	-0.152639	0.0422387	-3.61372	0.000301832	0.0139564
Nedd4	ENSMUSG00000032216	protein_coding	31972.1	-0.152675	0.0356132	-4.28704	1.8107e-05	0.00274375
Gaa	ENSMUSG00000025579	protein_coding	6578.99	-0.152864	0.0489644	-3.12194	0.00179664	0.0400402
Sf3b1	ENSMUSG00000025982	protein_coding	15152.4	-0.15288	0.0358344	-4.26629	1.98747e-05	0.00294076
Dopey1	ENSMUSG00000034973	protein_coding	3062.03	-0.152883	0.0472997	-3.23221	0.00122835	0.0328003
Soga1	ENSMUSG00000055485	protein_coding	5057.9	-0.153144	0.0452566	-3.3839	0.00071464	0.0227545
Ccdc88a	ENSMUSG00000032740	protein_coding	8133.55	-0.153237	0.0418776	-3.65917	0.000253038	0.0122875
Cadps	ENSMUSG00000054423	protein_coding	10388.2	-0.153475	0.0432203	-3.55099	0.000383779	0.0159831
Ubr1	ENSMUSG00000027272	protein_coding	2971.66	-0.153494	0.0477109	-3.21718	0.00129459	0.0339209
Pja2	ENSMUSG00000024083	protein_coding	21080.9	-0.154854	0.0404183	-3.83128	0.00012748	0.00848256
Xpo5	ENSMUSG00000067150	protein_coding	2765.15	-0.154855	0.0502973	-3.07878	0.00207848	0.0436412
Mpdz	ENSMUSG00000028402	protein_coding	2156.2	-0.155173	0.049481	-3.136	0.00171269	0.0392359
Zfp462	ENSMUSG00000060206	protein_coding	4326.03	-0.155577	0.0423395	-3.67452	0.000238299	0.0118363
Smchd1	ENSMUSG00000024054	protein_coding	2875.1	-0.155595	0.0483958	-3.21505	0.00130424	0.034032
Caln1	ENSMUSG00000060371	protein_coding	15801.4	-0.155649	0.0381338	-4.08165	4.47175e-05	0.00465489
Msi2	ENSMUSG00000069769	protein_coding	3139.15	-0.155721	0.0502699	-3.0977	0.00195031	0.04193
Pcdh17	ENSMUSG00000035566	protein_coding	5591.27	-0.155911	0.0505508	-3.08424	0.00204074	0.0431316
Reln	ENSMUSG00000042453	protein_coding	15293.7	-0.156109	0.0385368	-4.05091	5.1019e-05	0.00505249
Hs6st2	ENSMUSG00000062184	protein_coding	4110.2	-0.156752	0.0442121	-3.54546	0.000391928	0.0161087
Kif26b	ENSMUSG00000026494	protein_coding	3040.7	-0.156918	0.044788	-3.50358	0.000459049	0.0176678
Copb1	ENSMUSG00000030754	protein_coding	3830.61	-0.157157	0.0492003	-3.19423	0.00140204	0.0354798
Smarca1	ENSMUSG00000031099	protein_coding	3220.95	-0.157273	0.0451458	-3.48366	0.0004946	0.0183495
Nefm	ENSMUSG00000022054	protein_coding	4714.44	-0.158692	0.0504994	-3.14245	0.0016754	0.0388058
Secisbp2l	ENSMUSG00000035093	protein_coding	5159.28	-0.159096	0.0431786	-3.6846	0.000229066	0.0117591
Slc7a1	ENSMUSG00000041313	protein_coding	5608.27	-0.159473	0.0501898	-3.17741	0.00148599	0.03679
Trpm7	ENSMUSG00000027365	protein_coding	2827.5	-0.159564	0.0524345	-3.04311	0.00234143	0.0471238
Hsp90b1	ENSMUSG00000020048	protein_coding	10318.4	-0.15964	0.0461689	-3.45774	0.000544733	0.0192989
Mex3b	ENSMUSG00000057706	protein_coding	2234.11	-0.159878	0.0497262	-3.21517	0.00130367	0.034032
Tpr	ENSMUSG00000006005	protein_coding	6914.07	-0.160004	0.0435191	-3.67663	0.000236331	0.0118363
Ncoa1	ENSMUSG00000020647	protein_coding	6638.77	-0.160691	0.0410578	-3.91377	9.0867e-05	0.00714271
Thoc2	ENSMUSG00000037475	protein_coding	3495.36	-0.160722	0.0508464	-3.16093	0.00157264	0.0376744
Nol4	ENSMUSG00000041923	protein_coding	4075.01	-0.160985	0.0425399	-3.78432	0.000154131	0.0096925
Crim1	ENSMUSG00000024074	protein_coding	2446.2	-0.161002	0.0533847	-3.01589	0.00256226	0.0496542
Zmynd8	ENSMUSG00000039671	protein_coding	6107.26	-0.161419	0.0397093	-4.06502	4.80292e-05	0.00483251
Smc3	ENSMUSG00000024974	protein_coding	3327.32	-0.161751	0.0459662	-3.51892	0.0004333	0.016977
Fry	ENSMUSG00000056602	protein_coding	11177.9	-0.162162	0.0371727	-4.36239	1.28652e-05	0.00215741
Tnr	ENSMUSG00000015829	protein_coding	6759.3	-0.162245	0.0423865	-3.82774	0.000129324	0.00851576
Usp15	ENSMUSG00000020124	protein_coding	3325.45	-0.162767	0.0485089	-3.35541	0.000792484	0.0243099
Setbp1	ENSMUSG00000024548	protein_coding	4275.99	-0.162769	0.0436012	-3.73312	0.000189123	0.0105715
Dmxl1	ENSMUSG00000037416	protein_coding	2392.67	-0.16295	0.0502085	-3.24546	0.00117261	0.0317843
Col4a2	ENSMUSG00000031503	protein_coding	8071.89	-0.163	0.0437834	-3.72288	0.000196964	0.0106777
Fubp1	ENSMUSG00000028034	protein_coding	7820.42	-0.163388	0.0398739	-4.09762	4.17426e-05	0.00460102
Ankrd12	ENSMUSG00000034647	protein_coding	4863.84	-0.163611	0.046317	-3.53242	0.000411769	0.0165
Apcdd1	ENSMUSG00000071847	protein_coding	4139.32	-0.163872	0.0481841	-3.40095	0.000671518	0.0220514
Epha4	ENSMUSG00000026235	protein_coding	9396.31	-0.163965	0.0406696	-4.03164	5.53898e-05	0.00534465
Rsf1	ENSMUSG00000035623	protein_coding	2957.17	-0.164289	0.0458661	-3.58193	0.000341059	0.0148856
Ranbp6	ENSMUSG00000074909	protein_coding	1952.5	-0.164424	0.0533296	-3.08317	0.00204809	0.0431316
Zfp638	ENSMUSG00000030016	protein_coding	6162.7	-0.164426	0.0476207	-3.45282	0.000554754	0.0195438
Rab22a	ENSMUSG00000027519	protein_coding	2871.42	-0.164578	0.045301	-3.633	0.000280144	0.0132957
Tle4	ENSMUSG00000024642	protein_coding	3817.49	-0.164662	0.0482322	-3.41394	0.0006403	0.0214177
Ndst1	ENSMUSG00000054008	protein_coding	8037.22	-0.164809	0.0411544	-4.00464	6.21125e-05	0.00578658
Kidins220	ENSMUSG00000036333	protein_coding	25687.9	-0.164878	0.0335062	-4.92084	8.61754e-07	0.000401418
Sepp1	ENSMUSG00000064373	protein_coding	7170.07	-0.165111	0.0541808	-3.0474	0.00230827	0.0468842
Hectd1	ENSMUSG00000035247	protein_coding	7946.83	-0.165126	0.0430356	-3.83697	0.00012456	0.00836405
Hnrnpll	ENSMUSG00000024095	protein_coding	3648.54	-0.165839	0.0492065	-3.37028	0.000750929	0.0235522
Fam120c	ENSMUSG00000025262	protein_coding	1822.6	-0.166008	0.0515078	-3.22298	0.00126867	0.0335916
Auts2	ENSMUSG00000029673	protein_coding	4415.21	-0.166093	0.0448234	-3.70549	0.000210984	0.0111027
Lppr4	ENSMUSG00000044667	protein_coding	8095.46	-0.166522	0.0506536	-3.28746	0.00101095	0.0287359
Glg1	ENSMUSG00000003316	protein_coding	9299.39	-0.166599	0.0399246	-4.17285	3.00816e-05	0.00374591
Birc6	ENSMUSG00000024073	protein_coding	8258	-0.166693	0.0491536	-3.39127	0.000695683	0.0223775
Ppig	ENSMUSG00000042133	protein_coding	2910.56	-0.16684	0.05299	-3.14852	0.00164099	0.0383619
Sorbs1	ENSMUSG00000025006	protein_coding	1880.07	-0.16702	0.0541406	-3.08493	0.00203598	0.0431316
Kat6a	ENSMUSG00000031540	protein_coding	5109.21	-0.167555	0.0435337	-3.84885	0.000118672	0.00820075
March7	ENSMUSG00000026977	protein_coding	3453.36	-0.167628	0.0475786	-3.52318	0.000426397	0.0168087
Islr2	ENSMUSG00000051243	protein_coding	21261.4	-0.167891	0.040221	-4.17422	2.99006e-05	0.00374591
Mtus1	ENSMUSG00000045636	protein_coding	1905.22	-0.168626	0.0517479	-3.25861	0.00111959	0.0306538
Dmxl2	ENSMUSG00000041268	protein_coding	11394.6	-0.168986	0.0423882	-3.98663	6.70196e-05	0.00602076
Cdh11	ENSMUSG00000031673	protein_coding	4862.21	-0.169049	0.0469108	-3.60363	0.000313804	0.0141985
Spen	ENSMUSG00000040761	protein_coding	5319.86	-0.169119	0.0420157	-4.02513	5.69438e-05	0.00534465
Ptprr	ENSMUSG00000020151	protein_coding	1635.49	-0.17009	0.0555417	-3.06238	0.00219585	0.0453483
Dhx15	ENSMUSG00000029169	protein_coding	5947.37	-0.170244	0.0431575	-3.94473	7.98905e-05	0.00665419
Rabggtb	ENSMUSG00000038975	protein_coding	1704.42	-0.170493	0.0523272	-3.25822	0.00112115	0.0306538
Synpr	ENSMUSG00000056296	protein_coding	3296.2	-0.170662	0.0542252	-3.14727	0.00164802	0.0384549
4932438A13Rik	ENSMUSG00000037270	protein_coding	8211.68	-0.170697	0.0491113	-3.47572	0.000509487	0.0185435
Grm5	ENSMUSG00000049583	protein_coding	11412.9	-0.171108	0.0457313	-3.7416	0.000182856	0.0104597
Pdzd2	ENSMUSG00000022197	protein_coding	8004.58	-0.171878	0.0411066	-4.18127	2.89887e-05	0.00368274
Sp3	ENSMUSG00000027109	protein_coding	2596.43	-0.17191	0.0541814	-3.17286	0.00150946	0.0369347
Epg5	ENSMUSG00000039840	protein_coding	2241.51	-0.172013	0.048405	-3.55362	0.000379971	0.0159297
Cul4b	ENSMUSG00000031095	protein_coding	1813.08	-0.172423	0.0545331	-3.1618	0.00156796	0.037634
Syn3	ENSMUSG00000059602	protein_coding	1434.03	-0.173084	0.0549634	-3.14907	0.00163789	0.0383609
Scn3a	ENSMUSG00000057182	protein_coding	5609.35	-0.173192	0.0426033	-4.06523	4.79847e-05	0.00483251
Smarcad1	ENSMUSG00000029920	protein_coding	2483.06	-0.174156	0.0483604	-3.60121	0.000316737	0.0142782
Prepl	ENSMUSG00000024127	protein_coding	10209	-0.174261	0.0414648	-4.20263	2.63835e-05	0.00346856
Cltc	ENSMUSG00000047126	protein_coding	25361.3	-0.174286	0.0450105	-3.87213	0.00010789	0.00788915
Rgs9	ENSMUSG00000020599	protein_coding	1589.83	-0.174379	0.0543639	-3.20762	0.0013384	0.0344939
Cdh2	ENSMUSG00000024304	protein_coding	10030.7	-0.175002	0.038954	-4.49253	7.03829e-06	0.00137541
Tcf20	ENSMUSG00000041852	protein_coding	5942.93	-0.175201	0.0473233	-3.70221	0.000213727	0.0112002
Epha5	ENSMUSG00000029245	protein_coding	8912.42	-0.176237	0.0446994	-3.94271	8.05659e-05	0.00665448
Nrxn3	ENSMUSG00000066392	protein_coding	6126.14	-0.177005	0.0513704	-3.44567	0.000569644	0.0199566
Ksr2	ENSMUSG00000061578	protein_coding	2145.09	-0.177096	0.0511809	-3.4602	0.00053978	0.0191774
Chl1	ENSMUSG00000030077	protein_coding	36658	-0.177724	0.03787	-4.693	2.69225e-06	0.000787451
Myo1b	ENSMUSG00000018417	protein_coding	3417.46	-0.177755	0.0485743	-3.65945	0.00025276	0.0122875
Faxc	ENSMUSG00000028246	protein_coding	3643.84	-0.177777	0.0457272	-3.88778	0.000101167	0.00774322
Psmd1	ENSMUSG00000026229	protein_coding	5779.96	-0.177791	0.0487575	-3.64643	0.000265913	0.0127815
Scaper	ENSMUSG00000034007	protein_coding	3333.66	-0.177803	0.045268	-3.92778	8.5732e-05	0.00686784
Kat6b	ENSMUSG00000021767	protein_coding	3803.15	-0.177906	0.0453396	-3.92385	8.71442e-05	0.00689316
Plagl1	ENSMUSG00000019817	protein_coding	2049.54	-0.178767	0.0501229	-3.56657	0.000361679	0.0153677
Herc3	ENSMUSG00000029804	protein_coding	5393.7	-0.178791	0.0479555	-3.72827	0.000192799	0.0106777
Shisa6	ENSMUSG00000053930	protein_coding	4720.55	-0.178805	0.0537429	-3.32704	0.000877739	0.0260977
Notch1	ENSMUSG00000026923	protein_coding	1976.83	-0.179557	0.0536756	-3.34522	0.000822163	0.0249767
Zfp292	ENSMUSG00000039967	protein_coding	2701	-0.180057	0.0507061	-3.55099	0.000383787	0.0159831
Ascc3	ENSMUSG00000038774	protein_coding	1934.11	-0.180098	0.0533365	-3.37665	0.000733756	0.0232166
Ckap5	ENSMUSG00000040549	protein_coding	9877.69	-0.180234	0.0407406	-4.42394	9.69149e-06	0.00171676
Acadm	ENSMUSG00000062908	protein_coding	1301.3	-0.180548	0.0556085	-3.24677	0.00116721	0.0317472
Scn2a1	ENSMUSG00000075318	protein_coding	14438.9	-0.180747	0.0420894	-4.29436	1.75196e-05	0.00272249
Xpr1	ENSMUSG00000026469	protein_coding	13041	-0.180798	0.0451998	-3.99998	6.33492e-05	0.0058584
4931406P16Rik	ENSMUSG00000066571	protein_coding	1440.48	-0.180974	0.055428	-3.26502	0.00109456	0.0303892
Cntn4	ENSMUSG00000064293	protein_coding	1299.73	-0.181604	0.0582403	-3.11818	0.00181971	0.0404355
Prpf8	ENSMUSG00000020850	protein_coding	13548	-0.181701	0.0432913	-4.19717	2.7027e-05	0.00346856
Cd47	ENSMUSG00000055447	protein_coding	3632.48	-0.181873	0.050573	-3.59625	0.000322832	0.0145009
Ufl1	ENSMUSG00000040359	protein_coding	1275.49	-0.182172	0.0579402	-3.14414	0.00166577	0.0386538
Dync2h1	ENSMUSG00000047193	protein_coding	1813.16	-0.182241	0.0558729	-3.26171	0.0011074	0.0305016
Nap1l2	ENSMUSG00000082229	protein_coding	2277.77	-0.182252	0.0558558	-3.2629	0.00110279	0.0305016
Fndc3b	ENSMUSG00000039286	protein_coding	1445.74	-0.182521	0.0600399	-3.04	0.00236575	0.0473082
Casp8ap2	ENSMUSG00000028282	protein_coding	938.696	-0.183247	0.0607446	-3.01668	0.00255559	0.0496013
Cdh5	ENSMUSG00000031871	protein_coding	1415.6	-0.183321	0.058998	-3.10723	0.00188847	0.0411634
Ranbp2	ENSMUSG00000003226	protein_coding	4364.44	-0.183331	0.0514543	-3.56299	0.000366654	0.0155266
Pygo1	ENSMUSG00000034910	protein_coding	2980.01	-0.183334	0.0504785	-3.63192	0.00028132	0.0133014
Usp34	ENSMUSG00000056342	protein_coding	9529.28	-0.183856	0.0476741	-3.85653	0.000115009	0.00808082
Pde4b	ENSMUSG00000028525	protein_coding	3616.67	-0.184674	0.0519467	-3.55508	0.000377866	0.0158944
Astn2	ENSMUSG00000028373	protein_coding	1760.27	-0.184678	0.0592933	-3.11465	0.00184165	0.0406359
Stag2	ENSMUSG00000025862	protein_coding	3322.53	-0.184882	0.0517807	-3.57048	0.000356331	0.0152434
Dock4	ENSMUSG00000035954	protein_coding	3009.62	-0.185732	0.0596832	-3.11197	0.00185846	0.0408635
Rgs7bp	ENSMUSG00000021719	protein_coding	2956.16	-0.185954	0.0548747	-3.38871	0.000702235	0.0225098
Lrrtm2	ENSMUSG00000071862	protein_coding	2654.53	-0.186628	0.0575356	-3.2437	0.00117987	0.0319124
9330182L06Rik	ENSMUSG00000056004	protein_coding	4749.56	-0.186736	0.0469182	-3.98004	6.89051e-05	0.00614624
Ubr5	ENSMUSG00000037487	protein_coding	8651.3	-0.186927	0.0421877	-4.43084	9.38689e-06	0.001711
Atp1a1	ENSMUSG00000033161	protein_coding	17359.9	-0.187361	0.0432374	-4.33331	1.46883e-05	0.00239915
Ctdspl2	ENSMUSG00000033411	protein_coding	1421.25	-0.187698	0.056855	-3.30134	0.000962233	0.0276302
Rnf150	ENSMUSG00000047747	protein_coding	1465.87	-0.187864	0.0541782	-3.46752	0.000525292	0.0187687
Nipbl	ENSMUSG00000022141	protein_coding	3084.73	-0.188377	0.0486398	-3.8729	0.000107547	0.00788915
Nid1	ENSMUSG00000005397	protein_coding	3146.75	-0.188688	0.0503075	-3.75069	0.000176348	0.0103456
Atxn1l	ENSMUSG00000069895	protein_coding	1788.4	-0.18916	0.0540138	-3.50206	0.000461668	0.0176678
Rgs8	ENSMUSG00000042671	protein_coding	2790.06	-0.189353	0.0510012	-3.71272	0.000205044	0.0109115
Pcdh10	ENSMUSG00000049100	protein_coding	9529.66	-0.189939	0.0471408	-4.0292	5.5968e-05	0.00534465
Cntn1	ENSMUSG00000055022	protein_coding	25674.6	-0.189992	0.0480639	-3.95291	7.72063e-05	0.00651693
Usp33	ENSMUSG00000025437	protein_coding	3508.47	-0.191143	0.0511705	-3.73541	0.000187413	0.0105227
Smek2	ENSMUSG00000020463	protein_coding	3019.01	-0.191157	0.0528674	-3.61577	0.000299452	0.0138974
Polr3b	ENSMUSG00000034453	protein_coding	1120.34	-0.192182	0.0612751	-3.13639	0.00171044	0.0392359
Atp11c	ENSMUSG00000062949	protein_coding	1874.67	-0.192567	0.0524178	-3.6737	0.000239062	0.0118363
Hectd2	ENSMUSG00000041180	protein_coding	889.792	-0.193276	0.0613565	-3.15004	0.00163246	0.0383609
Atp2b1	ENSMUSG00000019943	protein_coding	22566	-0.194475	0.0476405	-4.08214	4.46231e-05	0.00465489
Vcan	ENSMUSG00000021614	protein_coding	8618.99	-0.194507	0.0402216	-4.8359	1.32546e-06	0.000520507
Fat1	ENSMUSG00000070047	protein_coding	4962	-0.19467	0.0441218	-4.4121	1.02371e-05	0.00178822
Ppp1r12a	ENSMUSG00000019907	protein_coding	1687.11	-0.194981	0.0558133	-3.49345	0.000476817	0.0179013
Slc4a10	ENSMUSG00000026904	protein_coding	4729.68	-0.195078	0.0515478	-3.78442	0.000154069	0.0096925
Chst11	ENSMUSG00000034612	protein_coding	2518	-0.195273	0.0534938	-3.6504	0.000261835	0.0126657
Jun	ENSMUSG00000052684	protein_coding	1702.91	-0.195305	0.0520644	-3.75123	0.000175972	0.0103456
Hexim1	ENSMUSG00000048878	protein_coding	1759.5	-0.19533	0.052465	-3.72306	0.000196825	0.0106777
Slit3	ENSMUSG00000056427	protein_coding	925.588	-0.195494	0.0647299	-3.02016	0.00252645	0.0492638
Alg10b	ENSMUSG00000075470	protein_coding	2234.11	-0.195679	0.0546131	-3.58301	0.000339656	0.0148845
Chm	ENSMUSG00000025531	protein_coding	2075.44	-0.195688	0.0617148	-3.17084	0.00152	0.0370807
Prune2	ENSMUSG00000039126	protein_coding	1044.86	-0.195748	0.0634376	-3.08568	0.00203088	0.0431316
Atp2b3	ENSMUSG00000031376	protein_coding	2195.93	-0.196717	0.0535644	-3.67253	0.000240161	0.0118363
Magee1	ENSMUSG00000031227	protein_coding	8953	-0.197426	0.0436478	-4.52316	6.09222e-06	0.00125609
Gprin3	ENSMUSG00000045441	protein_coding	1046.16	-0.199168	0.0655692	-3.03753	0.00238529	0.0475433
Gprasp1	ENSMUSG00000043384	protein_coding	26076.3	-0.199291	0.0399359	-4.99028	6.02908e-07	0.000318119
Plxna2	ENSMUSG00000026640	protein_coding	12157.2	-0.199738	0.0400007	-4.99335	5.93402e-07	0.000318119
Pcm1	ENSMUSG00000031592	protein_coding	7187.46	-0.199739	0.0475068	-4.20444	2.61733e-05	0.00346856
Timp3	ENSMUSG00000020044	protein_coding	1947.9	-0.200187	0.0531508	-3.7664	0.000165619	0.0102107
Scn9a	ENSMUSG00000075316	protein_coding	1213.62	-0.200287	0.0635927	-3.14954	0.0016353	0.0383609
Tubgcp5	ENSMUSG00000033790	protein_coding	1030.69	-0.2005	0.0625409	-3.20591	0.00134637	0.0345673
Zhx2	ENSMUSG00000071757	protein_coding	882.366	-0.200831	0.0623914	-3.2189	0.00128685	0.0338592
Grm1	ENSMUSG00000019828	protein_coding	1431.63	-0.200899	0.057906	-3.4694	0.000521625	0.0186908
Tuba1b	ENSMUSG00000023004	protein_coding	21293.5	-0.201447	0.0547175	-3.68159	0.000231785	0.0117718
Sox4	ENSMUSG00000076431	protein_coding	2488.77	-0.201449	0.061951	-3.25175	0.00114699	0.0312921
Sorcs3	ENSMUSG00000063434	protein_coding	1472.56	-0.201724	0.0579083	-3.48352	0.000494875	0.0183495
Gad1	ENSMUSG00000070880	protein_coding	7245.47	-0.201834	0.0539454	-3.74145	0.000182964	0.0104597
Sema3c	ENSMUSG00000028780	protein_coding	1736.58	-0.201869	0.0585786	-3.44612	0.000568705	0.0199566
Lrrn1	ENSMUSG00000034648	protein_coding	2491.45	-0.202765	0.0559817	-3.62198	0.000292353	0.0136844
Ndufs1	ENSMUSG00000025968	protein_coding	4326.61	-0.203924	0.0512602	-3.97822	6.94344e-05	0.00614984
Zfp26	ENSMUSG00000063108	protein_coding	1182.95	-0.204751	0.0590861	-3.46531	0.000529626	0.01887
Htr2c	ENSMUSG00000041380	protein_coding	1407.76	-0.20625	0.0662493	-3.11323	0.00185051	0.0407599
Kmt2e	ENSMUSG00000029004	protein_coding	7047.46	-0.206376	0.0438323	-4.70832	2.49769e-06	0.000766181
Isoc1	ENSMUSG00000024601	protein_coding	2613.9	-0.206551	0.0512806	-4.02785	5.62891e-05	0.00534465
Cwf19l2	ENSMUSG00000025898	protein_coding	543.751	-0.207836	0.0682855	-3.04364	0.00233735	0.0471238
Heatr5b	ENSMUSG00000039414	protein_coding	2652.89	-0.208623	0.0537545	-3.88104	0.000104012	0.00774322
Rps6ka5	ENSMUSG00000021180	protein_coding	1180.4	-0.208699	0.0645274	-3.23427	0.00121954	0.0327038
Msn	ENSMUSG00000031207	protein_coding	1766.41	-0.209472	0.0597063	-3.50836	0.000450873	0.0175019
Zfp521	ENSMUSG00000024420	protein_coding	1015.15	-0.209676	0.0693161	-3.02492	0.00248698	0.0487968
Dock11	ENSMUSG00000031093	protein_coding	1192.01	-0.209827	0.0579941	-3.61808	0.0002968	0.0138254
Amotl1	ENSMUSG00000013076	protein_coding	1735.13	-0.2101	0.0584847	-3.5924	0.000327652	0.0146131
Gria2	ENSMUSG00000033981	protein_coding	22091.8	-0.21024	0.0442919	-4.74668	2.06782e-06	0.000662743
Nap1l3	ENSMUSG00000055733	protein_coding	2574.01	-0.210392	0.0585823	-3.59139	0.000328925	0.014618
Sh3gl2	ENSMUSG00000028488	protein_coding	8787.64	-0.210957	0.0468764	-4.50028	6.78625e-06	0.00135477
Ets1	ENSMUSG00000032035	protein_coding	1354.34	-0.212126	0.0567318	-3.7391	0.00018468	0.0104627
Hexb	ENSMUSG00000021665	protein_coding	1327.17	-0.21247	0.0691237	-3.07377	0.00211372	0.0441598
Tenm3	ENSMUSG00000031561	protein_coding	7974.7	-0.212881	0.0448851	-4.7428	2.10779e-06	0.000662743
Ptch1	ENSMUSG00000021466	protein_coding	2109.75	-0.213168	0.061015	-3.49371	0.000476363	0.0179013
Sema5a	ENSMUSG00000022231	protein_coding	2448.74	-0.213498	0.0581467	-3.67172	0.000240923	0.0118363
Col4a1	ENSMUSG00000031502	protein_coding	10183	-0.213541	0.0469658	-4.54673	5.44853e-06	0.00116688
Sik2	ENSMUSG00000037112	protein_coding	1186.14	-0.213871	0.0592311	-3.61079	0.000305267	0.0140122
Ogdhl	ENSMUSG00000021913	protein_coding	2064.23	-0.214135	0.0523072	-4.0938	4.24361e-05	0.00460102
Maml3	ENSMUSG00000061143	protein_coding	477.24	-0.214145	0.070728	-3.02773	0.00246401	0.0484983
Fam184a	ENSMUSG00000019856	protein_coding	926.665	-0.214659	0.0601202	-3.5705	0.0003563	0.0152434
Ankrd63	ENSMUSG00000078137	protein_coding	631.578	-0.214812	0.0706153	-3.042	0.00235012	0.0472165
Enpp2	ENSMUSG00000022425	protein_coding	3405.28	-0.214856	0.0505275	-4.25226	2.1162e-05	0.00309483
Sulf1	ENSMUSG00000016918	protein_coding	969.236	-0.215541	0.0664963	-3.24139	0.00118947	0.0321029
Rev3l	ENSMUSG00000019841	protein_coding	9347.64	-0.216441	0.0403778	-5.36038	8.30465e-08	8.70397e-05
Tjp1	ENSMUSG00000030516	protein_coding	4697.73	-0.216766	0.0476305	-4.551	5.33908e-06	0.00116688
Ezr	ENSMUSG00000052397	protein_coding	2113.19	-0.216939	0.062095	-3.49367	0.000476429	0.0179013
Pcdh9	ENSMUSG00000055421	protein_coding	5005.82	-0.217302	0.0484275	-4.48716	7.21772e-06	0.00137541
Pcdhgc5	ENSMUSG00000102543	protein_coding	653.885	-0.218229	0.0714635	-3.05371	0.00226027	0.0462988
Btaf1	ENSMUSG00000040565	protein_coding	2483.3	-0.218288	0.0653022	-3.34274	0.000829554	0.0251405
Cand2	ENSMUSG00000030319	protein_coding	614.706	-0.218597	0.0699372	-3.12562	0.00177431	0.0400263
Grik3	ENSMUSG00000001985	protein_coding	7528.27	-0.218783	0.0431665	-5.06835	4.01282e-07	0.000265628
Atad2b	ENSMUSG00000052812	protein_coding	619.243	-0.219413	0.0706794	-3.10434	0.00190701	0.0413526
Ppp1r1b	ENSMUSG00000061718	protein_coding	3840.94	-0.219556	0.0559371	-3.92506	8.67099e-05	0.00689316
Pcdhga2	ENSMUSG00000103332	protein_coding	623.145	-0.219688	0.0706889	-3.10781	0.00188481	0.0411634
Sesn3	ENSMUSG00000032009	protein_coding	858.716	-0.219957	0.0702915	-3.12921	0.00175278	0.0399361
Rarb	ENSMUSG00000017491	protein_coding	1021.06	-0.220722	0.0725209	-3.04357	0.00233788	0.0471238
Gm7964	ENSMUSG00000063902	protein_coding	1145.42	-0.220759	0.062256	-3.54599	0.000391137	0.0161087
Scg2	ENSMUSG00000050711	protein_coding	6113.79	-0.221268	0.0539497	-4.10137	4.10705e-05	0.00457118
Cdh8	ENSMUSG00000036510	protein_coding	4653.17	-0.22141	0.0553873	-3.99749	6.40182e-05	0.00587706
Nwd1	ENSMUSG00000048148	protein_coding	1932.37	-0.22153	0.0602173	-3.67884	0.000234296	0.0118343
Vwf	ENSMUSG00000001930	protein_coding	1316.43	-0.222073	0.0693017	-3.20443	0.00135328	0.0345673
Dgkb	ENSMUSG00000036095	protein_coding	1357.78	-0.222906	0.065034	-3.42753	0.000609103	0.0208175
Slitrk3	ENSMUSG00000048304	protein_coding	2292.88	-0.22296	0.0515879	-4.32194	1.54663e-05	0.00249384
Lyst	ENSMUSG00000019726	protein_coding	1544.4	-0.223503	0.0604549	-3.69703	0.000218139	0.011384
Cdh18	ENSMUSG00000040420	protein_coding	543.392	-0.223581	0.0707556	-3.1599	0.00157823	0.0377364
Tac1	ENSMUSG00000061762	protein_coding	974.215	-0.22411	0.0671365	-3.33812	0.000843482	0.0255011
A830010M20Rik	ENSMUSG00000044060	protein_coding	2513.85	-0.225488	0.0585713	-3.8498	0.000118215	0.00820075
Ntn1	ENSMUSG00000020902	protein_coding	1415.86	-0.225866	0.0656969	-3.438	0.000586033	0.0202487
Fgd6	ENSMUSG00000020021	protein_coding	645.353	-0.227194	0.0692079	-3.28277	0.00102793	0.0290524
Gm13716	ENSMUSG00000086905	antisense	328.093	-0.228192	0.0748507	-3.04863	0.00229891	0.0468162
Plcb4	ENSMUSG00000039943	protein_coding	1451.12	-0.228357	0.060811	-3.75519	0.000173207	0.0103243
Aspm	ENSMUSG00000033952	protein_coding	383.752	-0.228916	0.0753136	-3.0395	0.00236973	0.0473082
Neto1	ENSMUSG00000050321	protein_coding	3369.63	-0.229843	0.0493512	-4.6573	3.20376e-06	0.000857314
Lrrc75b	ENSMUSG00000046807	protein_coding	3232.55	-0.229968	0.0469229	-4.90097	9.53659e-07	0.000428363
Col19a1	ENSMUSG00000026141	protein_coding	366.846	-0.231333	0.0747455	-3.09495	0.00196846	0.0422147
Cntnap3	ENSMUSG00000033063	protein_coding	972.23	-0.231578	0.0666553	-3.47426	0.000512265	0.0185435
Casd1	ENSMUSG00000015189	protein_coding	3344.36	-0.232408	0.0511362	-4.54489	5.49647e-06	0.00116688
Adgrf5	ENSMUSG00000056492	protein_coding	1146.92	-0.232553	0.0669869	-3.47162	0.000517325	0.018643
Atrx	ENSMUSG00000031229	protein_coding	14063	-0.23325	0.045285	-5.1507	2.59518e-07	0.000191997
Meis2	ENSMUSG00000027210	protein_coding	7583.46	-0.233728	0.0487634	-4.7931	1.64222e-06	0.000590119
Luzp2	ENSMUSG00000063297	protein_coding	1157.18	-0.233934	0.0625035	-3.74274	0.000182026	0.0104597
Slco2b1	ENSMUSG00000030737	protein_coding	771.112	-0.234388	0.0675327	-3.47073	0.000519045	0.0186515
Dgkg	ENSMUSG00000022861	protein_coding	884.626	-0.234495	0.0622923	-3.76443	0.000166931	0.0102414
Adgrl4	ENSMUSG00000039167	protein_coding	765.686	-0.234893	0.0687648	-3.41589	0.000635737	0.0213575
Fan1	ENSMUSG00000033458	protein_coding	320.708	-0.235715	0.0750488	-3.14083	0.00168471	0.0389496
Prox1	ENSMUSG00000010175	protein_coding	1388.06	-0.236097	0.0628142	-3.75866	0.000170828	0.01028
Nbas	ENSMUSG00000020576	protein_coding	1882.89	-0.236255	0.0556628	-4.2444	2.19175e-05	0.00309726
Id4	ENSMUSG00000021379	protein_coding	1335.05	-0.236277	0.0710055	-3.32759	0.000876008	0.0260977
Rassf4	ENSMUSG00000042129	protein_coding	369.848	-0.236851	0.0746036	-3.17479	0.00149945	0.0369347
Alk	ENSMUSG00000055471	protein_coding	331.199	-0.237228	0.0758515	-3.12753	0.00176281	0.039971
Tnks	ENSMUSG00000031529	protein_coding	4465.81	-0.238232	0.0467446	-5.09647	3.46041e-07	0.000241786
Tmem2	ENSMUSG00000024754	protein_coding	1394.13	-0.238669	0.0575867	-4.14451	3.4054e-05	0.00400278
Ucp2	ENSMUSG00000033685	protein_coding	1312.62	-0.238767	0.0603676	-3.95522	7.64628e-05	0.00649779
Nrp1	ENSMUSG00000025810	protein_coding	3516.79	-0.238774	0.0532046	-4.48784	7.19489e-06	0.00137541
Ly75	ENSMUSG00000026980	protein_coding	343.601	-0.239036	0.0752742	-3.17554	0.0014956	0.0369347
Bcl11b	ENSMUSG00000048251	protein_coding	7976.91	-0.239485	0.0535933	-4.46856	7.87462e-06	0.0014782
Myo1e	ENSMUSG00000032220	protein_coding	433.824	-0.240842	0.072385	-3.32724	0.000877122	0.0260977
St18	ENSMUSG00000033740	protein_coding	328.255	-0.240909	0.0776012	-3.10445	0.00190632	0.0413526
Ipo7	ENSMUSG00000066232	protein_coding	4677.81	-0.24251	0.0486093	-4.98896	6.07049e-07	0.000318119
Adora2a	ENSMUSG00000020178	protein_coding	1143.79	-0.243441	0.0617662	-3.94134	8.10288e-05	0.00665448
Pcdha7	ENSMUSG00000104318	protein_coding	383.308	-0.24512	0.0770111	-3.18292	0.001458	0.0363834
Ptprm	ENSMUSG00000033278	protein_coding	2021.13	-0.246658	0.0533736	-4.62136	3.8124e-06	0.000989533
Lama1	ENSMUSG00000032796	protein_coding	677.561	-0.24679	0.0698015	-3.53559	0.000406865	0.0164011
2900097C17Rik	ENSMUSG00000102869	TEC	1955.28	-0.246904	0.0584623	-4.2233	2.40754e-05	0.0033644
Nckap5	ENSMUSG00000049690	protein_coding	933.803	-0.249087	0.064851	-3.84091	0.000122578	0.00833337
Ptprb	ENSMUSG00000020154	protein_coding	1128.93	-0.250076	0.0659017	-3.79469	0.000147828	0.00939009
Robo1	ENSMUSG00000022883	protein_coding	6313.22	-0.250084	0.0432459	-5.78283	7.34527e-09	1.53969e-05
Irf1	ENSMUSG00000018899	protein_coding	230.104	-0.250838	0.0756048	-3.31776	0.000907431	0.0267905
Pbx3	ENSMUSG00000038718	protein_coding	1409.59	-0.251518	0.0629799	-3.99363	6.50694e-05	0.00593027
Tgfa	ENSMUSG00000029999	protein_coding	3135.36	-0.251616	0.0606347	-4.1497	3.3291e-05	0.00398763
Trim25	ENSMUSG00000000275	protein_coding	468.561	-0.252075	0.0744912	-3.38396	0.000714487	0.0227545
Erap1	ENSMUSG00000021583	protein_coding	448.591	-0.253107	0.0772624	-3.27594	0.0010531	0.0296304
Frem2	ENSMUSG00000037016	protein_coding	1669.89	-0.253552	0.0549766	-4.61199	3.98825e-06	0.000989533
Plce1	ENSMUSG00000024998	protein_coding	869.117	-0.254102	0.0663454	-3.83	0.000128146	0.00848256
Csmd3	ENSMUSG00000022311	protein_coding	1567.08	-0.254537	0.0545557	-4.66563	3.07674e-06	0.000857314
Ncam2	ENSMUSG00000022762	protein_coding	1484.9	-0.254721	0.0678134	-3.7562	0.000172514	0.0103243
Slc35d3	ENSMUSG00000050473	protein_coding	202.566	-0.254885	0.0771469	-3.30389	0.000953519	0.027461
Tenm1	ENSMUSG00000016150	protein_coding	3715.45	-0.255615	0.0532267	-4.80238	1.56793e-06	0.000579997
Slco1c1	ENSMUSG00000030235	protein_coding	3294.29	-0.25599	0.0597745	-4.28259	1.84729e-05	0.00276587
Stxbp5l	ENSMUSG00000022829	protein_coding	622.965	-0.256986	0.0721696	-3.56086	0.000369647	0.0156009
Pcdhga8	ENSMUSG00000023036	protein_coding	3193.23	-0.258447	0.0591138	-4.37203	1.23098e-05	0.00209216
Tshz1	ENSMUSG00000046982	protein_coding	1649.27	-0.258566	0.0655228	-3.94619	7.94034e-05	0.00665419
Tenm2	ENSMUSG00000049336	protein_coding	8741.36	-0.258747	0.051681	-5.00662	5.53945e-07	0.000318119
Zfp92	ENSMUSG00000031374	protein_coding	246.294	-0.258877	0.0769506	-3.3642	0.000767668	0.0238394
Rasgrp1	ENSMUSG00000027347	protein_coding	4346.81	-0.259502	0.0562823	-4.61073	4.01258e-06	0.000989533
Gabrb2	ENSMUSG00000007653	protein_coding	3283.21	-0.259699	0.0534515	-4.85859	1.18226e-06	0.000489726
Mospd2	ENSMUSG00000061778	protein_coding	774.104	-0.260695	0.0671308	-3.8834	0.000103007	0.00774322
Hipk2	ENSMUSG00000061436	protein_coding	1451.52	-0.262484	0.064251	-4.0853	4.40203e-05	0.00465489
Ttr	ENSMUSG00000061808	protein_coding	18012.2	-0.263135	0.076896	-3.42197	0.000621703	0.0210759
Pcdhga4	ENSMUSG00000103677	protein_coding	407.608	-0.26332	0.0736453	-3.57551	0.000349545	0.0151073
Car12	ENSMUSG00000032373	protein_coding	310.965	-0.263494	0.0775968	-3.39568	0.000684588	0.022285
Fstl5	ENSMUSG00000034098	protein_coding	2053.76	-0.264826	0.0568598	-4.65753	3.20018e-06	0.000857314
Vcl	ENSMUSG00000021823	protein_coding	874.433	-0.265403	0.0652364	-4.06834	4.73499e-05	0.00483251
Zfp804a	ENSMUSG00000070866	protein_coding	1344.97	-0.265724	0.0630599	-4.21384	2.51061e-05	0.00346856
Sec24d	ENSMUSG00000039234	protein_coding	1311.9	-0.268569	0.0556049	-4.82994	1.36572e-06	0.000520507
Esrrg	ENSMUSG00000026610	protein_coding	886.849	-0.269624	0.0747363	-3.60767	0.00030896	0.0140849
A2m	ENSMUSG00000030111	protein_coding	606.742	-0.270148	0.0681996	-3.96114	7.4594e-05	0.00642581
Cntnap5b	ENSMUSG00000067028	protein_coding	534.652	-0.270192	0.0714699	-3.7805	0.000156516	0.00979356
Helz2	ENSMUSG00000027580	protein_coding	228.64	-0.270411	0.0765898	-3.53063	0.000414566	0.0165
Rxrg	ENSMUSG00000015843	protein_coding	1305.25	-0.270988	0.0566493	-4.7836	1.72181e-06	0.000601533
Igf2r	ENSMUSG00000023830	protein_coding	2598.01	-0.272484	0.0493427	-5.52228	3.34619e-08	3.82591e-05
Rif1	ENSMUSG00000036202	protein_coding	1184.02	-0.273304	0.0649765	-4.2062	2.59701e-05	0.00346856
Kdr	ENSMUSG00000062960	protein_coding	2074.13	-0.273991	0.0652598	-4.19847	2.68729e-05	0.00346856
Cacna2d3	ENSMUSG00000021991	protein_coding	4221.55	-0.274547	0.0574784	-4.77652	1.78354e-06	0.000606258
Zfp608	ENSMUSG00000052713	protein_coding	1963.06	-0.274829	0.0528593	-5.19926	2.00083e-07	0.000157278
Tmem132d	ENSMUSG00000034310	protein_coding	575.841	-0.276166	0.0734587	-3.75947	0.000170277	0.01028
Slc2a1	ENSMUSG00000028645	protein_coding	1671.47	-0.278186	0.0654805	-4.24839	2.15314e-05	0.00309726
Notch4	ENSMUSG00000015468	protein_coding	426.973	-0.280611	0.074778	-3.75258	0.000175022	0.0103456
Klhl13	ENSMUSG00000036782	protein_coding	3733.56	-0.285076	0.0620908	-4.59127	4.40553e-06	0.00104544
P2ry1	ENSMUSG00000027765	protein_coding	249.601	-0.286202	0.0775778	-3.68922	0.00022494	0.0116423
Drd1	ENSMUSG00000021478	protein_coding	1081.9	-0.287287	0.0638132	-4.502	6.73171e-06	0.00135477
Pde10a	ENSMUSG00000023868	protein_coding	6907.29	-0.288589	0.0767391	-3.76065	0.000169473	0.01028
Pcdhb11	ENSMUSG00000051486	protein_coding	376.056	-0.291009	0.0735129	-3.95861	7.53865e-05	0.00644991
Abcc9	ENSMUSG00000030249	protein_coding	794.912	-0.294581	0.0644253	-4.57243	4.82093e-06	0.00108742
Myo3b	ENSMUSG00000042064	protein_coding	191.879	-0.298472	0.0775783	-3.84737	0.000119393	0.0082055
Dhx9	ENSMUSG00000042699	protein_coding	8994.61	-0.298994	0.0531457	-5.62593	1.84513e-08	2.57847e-05
Kl	ENSMUSG00000058488	protein_coding	200.829	-0.304897	0.0776053	-3.92882	8.53635e-05	0.00686784
Penk	ENSMUSG00000045573	protein_coding	1894.91	-0.306083	0.0642845	-4.76138	1.92273e-06	0.000636373
Foxp2	ENSMUSG00000029563	protein_coding	1519.85	-0.308474	0.0697178	-4.42461	9.66176e-06	0.00171676
Igsf9b	ENSMUSG00000034275	protein_coding	403.183	-0.31341	0.0758565	-4.13161	3.6023e-05	0.00414656
Cntnap4	ENSMUSG00000031772	protein_coding	1569.3	-0.313716	0.0566682	-5.53602	3.09416e-08	3.82591e-05
Kcna1	ENSMUSG00000047976	protein_coding	361.663	-0.31609	0.0765338	-4.13006	3.62664e-05	0.00414656
Pcdhga8	ENSMUSG00000103897	protein_coding	558.673	-0.316567	0.0762278	-4.15291	3.28271e-05	0.00396987
Flt1	ENSMUSG00000029648	protein_coding	1297.85	-0.317109	0.0687338	-4.61359	3.9578e-06	0.000989533
Lrp1b	ENSMUSG00000049252	protein_coding	1821.59	-0.317234	0.0629169	-5.04211	4.60421e-07	0.000289536
Ccdc141	ENSMUSG00000044033	protein_coding	730.558	-0.318353	0.0715088	-4.45194	8.50971e-06	0.00157392
Tex9	ENSMUSG00000090626	protein_coding	279.101	-0.318917	0.0767902	-4.1531	3.28004e-05	0.00396987
Aqp1	ENSMUSG00000004655	protein_coding	331.629	-0.320044	0.0774271	-4.13349	3.57296e-05	0.00414656
Nexn	ENSMUSG00000039103	protein_coding	313.003	-0.320612	0.0761837	-4.2084	2.5718e-05	0.00346856
Pcdhgb6	ENSMUSG00000103088	protein_coding	846.223	-0.324991	0.0696652	-4.66504	3.08558e-06	0.000857314
Pcdhga11	ENSMUSG00000102742	protein_coding	1066.29	-0.329321	0.0624276	-5.27525	1.32577e-07	0.000111162
Pde7b	ENSMUSG00000019990	protein_coding	587.274	-0.340658	0.0739487	-4.60668	4.09155e-06	0.000989603
Pcdhga9	ENSMUSG00000102440	protein_coding	368.469	-0.345542	0.0760734	-4.54221	5.56674e-06	0.00116688
Pcdhgb1	ENSMUSG00000103037	protein_coding	464.284	-0.357359	0.0736143	-4.85447	1.20709e-06	0.000489726
Dach1	ENSMUSG00000055639	protein_coding	841.057	-0.37266	0.0749042	-4.97516	6.51954e-07	0.000327985
Dcc	ENSMUSG00000060534	protein_coding	699.632	-0.386423	0.068439	-5.64624	1.63995e-08	2.57821e-05
Ebf1	ENSMUSG00000057098	protein_coding	343.242	-0.411259	0.0771859	-5.32816	9.92115e-08	8.91273e-05
Clic6	ENSMUSG00000022949	protein_coding	325.576	-0.462715	0.0769605	-6.01237	1.82827e-09	7.6647e-06
Chd8	ENSMUSG00000053754	protein_coding	5550.3	-0.566208	0.0403251	-14.0411	8.74026e-45	1.09926e-40

## Sheet: S4
					Overlap of P5 Het Data with genes scored 1, 1S, 2, 2S (10)							Overlap of P5 Het Data with genes scored 3, 3S, 4, 4S (33)							Overlap Of P5 Het data with genes scored 5 (11)						Overlap Of P5 Het data with genes scored S (2)					Overlap Of P5 Het data with genes scored 6 (Evidence argues against role in ASD)
P5 DEGs in SFARI list:					arid1b							adora2a							atp8a1						herc2					btaf1
					cacna2d3							astn2							dctn5						nipbl
P5 UPREGULATED (3)		P5 DOWNREGULATED (54)			chd8							atrx							erbb4
dctn5		adora2a			cntn4							auts2							flt1
dst		arid1b			foxp1							cdh8							gad1
slc30a3		astn2			irf2bpl							cntnap4							msn
		atp8a1			kdm5b							cntnap5							pde4b
		atrx			reln							ctnnb1							robo1
		auts2			scn2a							dmxl2							slc30a3
		btaf1			wdfy3							dst							syn3
		cacna2d3										elavl2							pcdhga11
		cdh8										foxp2
		chd8										gphn
		cntn4										kat6a
		cntnap4										kmt2e
		ctnnb1										lama1
		dmxl2										nbea
		elavl2										nckap5
		erbb4										nrcam
		flt1										nrxn3
		foxp1										pcdh10
		foxp2										pcdh9
		gad1										phf2
		gphn										ppp1r1b
		herc2										robo2																		TOTAL NUMBER OF OVERLAPED GENES
		irf2bpl										sema5a																		57
		kat6a										setbp1
		kdm5b										slc4a10
		kmt2e										tcf20
		lama1										trio
		msn										ubr5
		nbea										xpo1
		nckap5										znf292
		nipbl
		nrcam
		nrxn3
		pcdh10
		pcdh9
		pcdhga11
		pde4b
		phf2
		ppp1r1b
		reln
		robo1
		robo2
		sema5a
		setbp1
		slc4a10
		syn3
		tcf20
		trio
		ubr5
		wdfy3
		xpo1
		Cntnap5b
		scn2a
		Zfp292

## Sheet: SFARI gene-score
Gene Symbol	Gene Name	Score Details	Score	Evidence	References	Scored By
ABAT	4-aminobutyrate aminotransferase	4	4	ABAT is a positional candidate from a non-genome-wide significant linkage peak. There is a single study reporting association that does not pass Bonferroni correction.	15830322	Sfari
ABCA10	ATP-binding cassette, sub-family A (ABC1), member 10	4.4	4	A recurrent homozygous nonsense variant in the ABCA10 gene (p.Arg1322Ter) was found to segregate with ASD in two out of four multiplex families (Lim et al., 2013).	23352160	Sfari
ACE	angiotensin I converting enzyme??	4.3	4	Association between two polymorphisms of the ACE gene thought to regulate the level of enzyme activity (the insertion/deletion polymorphism and rs4343) and autism was observed in a case-control analysis of 120 Iranian ASD cases and 120 age and sex-matched controls of Caucasin origin (Firouzabadi et al., 2016). A de novo predicted damaging missense variant in the ACE gene was observed in an ASD pr…	27082837, 25363768	Sfari
ACHE	Acetylcholinesterase (Yt blood group)??	3.1	3	This gene was identified in Iossifov et al. 2015 as a strong candidate to be an ASD risk gene based on a combination of de novo mutational evidence and the absence or very low frequency of mutations in controls (PMID 26401017). This gene was subsequently identified by TADA (transmission and de novo association) analysis of a combined dataset from the Simons Simplex Collection (SSC) and the Autism…	25363760, 25363768, 26401017, 26402605	Sfari
ADA	adenosine deaminase	4.3 + acc1	3	There are multiple, but inconsistent, associations of the functional p.Asp8Asn SNP in 3 studies (all fewer than 150 families/cases; Persico et al., 2000 PMID: 11121182; Bottini et al., 2001 PMID: 11354825; Hettinger et al., 2008 PMID: 17340203), which places the gene in category 4. One early report of reduced enzymatic activity in sera from individuals with ASD boosts it to category 3.	11121182, 11354825, 17340203	Sfari
ADCY5	Adenylate cyclase 5	4.4	4	Two de novo missense variants and an inherited frameshift variant that was not transmitted to an unaffected sibling were identified in the ADCY5 gene in ASD probands from the Simons Simplex Collection (PMIDs 22495309, 23160955).	22495309, 23160955	Sfari
ADK	adenosine kinase	4.4	4	Two individuals with ASD were found in a consanguineous family homozygous for a non-synonymous variant within a region of homozygosity (LOD 5.1) (PMID 21937992). In addition, unrelated individuals were identified with a rare exonic duplication (single gene) and a rare exonic deletion (single gene) (PMID 21658581).	21937992, 21658581	Sfari
ADNP	Activity-dependent neuroprotector homeobox	1.1 + S	1S	Two de novo frameshift variants identified in unrelated simplex ASD cases (PMIDs 22495309 and 23160955). An additional seven de novo LoF variants were recently identified in patients with ASD, giving a current total of nine de novo LoF variants in ADNP gene in ASD cases; probability of detecting eight or more de novo truncating events in ADNP given as P=2.65 x 10-18 in this report. The frequency …	22495309, 23160955, 24531329, 25363760, 26401017	Sfari
ADORA2A	adenosine A2a receptor	4.3	4	There is one published gene-based association study that suggests ADORA2A may be involved in autism. In this study, Freitag and colleagues (2010) genotyped eight SNPs in 98 ASD patients and 234 controls. They found nominal association of 2 SNPS, but the study was not well powered and there has been no independent replication of this finding.	20213230	Sfari
ADRB2	adrenergic, beta-2-, receptor, surface	4.3	4	Gene from a significant but unreplicated association study (Cheslack-Postava K).	19086034, 17412520, 17400887, 17199132, 16417856, 12589374	Sfari
ADSL	adenylosuccinate lyase	S	S	Autism has been reported in a subset of individuals with adenylosuccinate lyase deficiency.	1302001, 8825895, 15471876, 6150139, 16403972	Sfari
AFF2	AF4/FMR2 family, member 2	4.4	4	There is a well established role for AFF2 (aka FMR2) in FRAXE, an X-linked ID with variable presentation (reviewed in PMID 11246464), but it is unclear whether rates of autism are increased relative to a TD population (see PMIDs 9034011, 21739600, and 22065534 for case reports of FRAXE cases with autism).	11246464, 9034011, 21739600, 22065534	Sfari
AFF4	AF4/FMR2 family, member 4	6.1	6	Synonymous variants in AFF4 (one de novo, one inherited) have been identified in autistic probands from the Simons Simplex Collection (PMID 21572417, 22495306). De novo gain-of-function variants in AFF4 are responsible for CHOPS (cognitive impairment, coarse facies, heart defects, obesity, pulmonary involvement, short stature, and skeletal dysplasia) syndrome (PMID 25730767).	21572417, 22495306, 25730767	Sfari
AGAP1	ArfGAP with GTPase domain, ankyrin repeat and PH domain 1	4.4	4	Single publication showing several rare mutations in autism families (PMID: 15892143). Some contradictory linkage findings.	15892143	Sfari
AGBL4	ATP/GTP binding protein-like 4	4.4	4	Intronic deletions were identified in 13 / 996 vs. 6 / 1287, with a nominal combined P value = 0.02 (PMID 20531469). This gene does not qualify for Cat. 2.1 because these CNVs are not 'convincing'.	20531469	Sfari
AGMO	alkylglycerol monooxygenase	4	4	A de novo variant was observed in one affected individual in a single study (Sebat et al., 2007).	17363630	Sfari
AGTR2	angiotensin II receptor, type 2	4.4	4	A screen of indivduals with FMR1-negative X-linked mental retardation resulted in the identification of rare variants in AGTR2 in 9/590 individuals, Of the 9 carrying a mutation, 2 had autism, one of which was a frameshift mutation. No controls were evaluated (Vervoort V.S. et al.).	12089445	Sfari
AHDC1	AT-hook DNA binding motif containing 1	3.3 + S	3S	Mutations in the AHDC1 gene were found in four individuals presenting with a syndrome characterized by intellectual disability, expressive language delay, hypotonia, and obstructive sleep apnea, which was subsequently classified as Xia-Gibbs syndrome (OMIM 615829), (Xia et al., 2014). One of the original subjects from the Xia et al., 2014 study (subject 4) is described as having noncommunicating …	one missense variant predicted to be benign) were identified in ASD probands from the Simons Simplex Collection in Iossifov et al.	2014. Exome sequencing of 2157 cases with intellectual disability or developmental delay in Yang et al.	2016 identified seven proband-patient trios with de novo AHDC1 variants; probands typically presented with developmental delay	intellectual disability	absent or limited speech	hypotonia	dysmorphic features	brain abnormalities	failure to thrive/feeding difficulties	and ataxia/gait abnormalities	and two of the seven probands were additionally diagnosed with autism based on DSM-IV or DSM-V criteria."	24791903, 25363768, 27148574	Sfari
AHI1	Abelson helper integration site 1	3S	S	Selected as a candidate gene based on its involvement in Joubert Syndrome. Single association study with significant results (PMID: 18782849), and also reasonably good evidence for a role in schizophrenia (PMID: 20371615).	18782849, 20371615	Sfari
AKAP9	A kinase (PRKA) anchor protein 9??	3.1	3	This gene was identified by TADA (transmission and de novo association) analysis of a combined dataset from the Simons Simplex Collection (SSC) and the Autism Sequencing Consortium (ASC) as a gene strongly enriched for variants likely to affect ASD risk with a false discovery rate (FDR) of <0.1 (Sanders et al., 2015); among the variants identified in this gene was one de novo loss-of-function (Lo…	25363760, 25363768, 26402605	Sfari
ALDH5A1	aldehyde dehydrogenase 5 family, member A1 (succinate-semialdehyde dehydrogenase )	S	S	Homozygous mutations in ALDH5A1 are responsible for succinic semialdehyde dehydrogenase (SSADH) deficiency (OMIM 271980), a rare autosomal recessive neurologic disorder in which an enzyme defect in the GABA degradation pathway causes a consecutive elevation of gamma-hydroxybutyric acid (GHB) and GABA. Clinical evaluation of 51 patients with SSADH deficiency in Pearl et al., 2003 identified clinic…	12743223, 9683595, 27061120, 25363760, 25363768	Sfari
ALG6	ALG6, alpha-1,3-glucosyltransferase	S	S	Evaluation of the clinical data from 41 patients with congenital disorder of glycosylation, type Ic, mediated by ALG6 mutations (ALG6-CDG) found that behavioral problems or mood disorders occurred in 14 patients, with most of these 14 patients showing autistic features. Furthermore, five patients with ALG6-CDG were diagnosed with autism (Morava et al., 2016).	27287710	Sfari
ALOX5AP	arachidonate 5-lipoxygenase-activating protein	5.1	5	The ALOX5AP gene is located on 13q12, which has been identified as a possible linkage region for autism (REF?). In addition, a study of monozygotic twins discordant for autism revealed differential expression of this gene among several others (Hu et al., 2006). However, there is no additional evidence for the role of ALOX5AP in autism to date.	16709250	Sfari
AMPD1	Adenosine monophosphate deaminase 1	3.3	3	Variants in and adjacent to the AMPD1 gene were found to associate with ASD in a genome-wide assocation study in two Chinese cohorts for gene discovery and three European datasets for replication analysis (Xia et al., 2013). Case-specific functional variants in the AMPD1 gene have also been identified in ASD cases of Han Chinese descent; one of these functional variants was de novo in origin (Zha…	24189344, 25155876, 25363760	Sfari
AMT	Aminomethyltransferase	3.4	3	Homozygous missense variants in AMT were found to segregate with ASD in two consanguineous families (one multiplex, one simplex) in Yu et al., 2013; biochemical analysis of the missense variant found in the multiplex family (p.Ile308Phe) demonstrated protein misfolding and aggregation, as well as partial loss-of-function of glycine cleavage and synthesis activity. Defects in AMT are a cause of no…	23352163	Sfari
ANK2	Ankyrin 2, neuronal	1.1	1	A total of three de novo LoF variants in the ANK2 gene have been identified in ASD probands from the Simons Simplex Collection (PMIDs 22542183, 24267886, 25363768), while a fourth de novo LoF in this gene was recently identified in an ASD proband from the Autism Sequencing Consortium (PMID 25363760). Analysis of rare coding variation in 3,871 ASD cases and 9,937 ancestry-matched or paternal contr…	22542183, 24267886, 25363760, 25363768, 26401017	Sfari
ANKRD11	ankyrin repeat domain 11	2.1 + S	2S	ANKRD11 is in an ASD-associated multi-genic CNV on chromosome 16q24.3 (Willemsen et al., 2010; Marshall et al., 2008). Two de novo LoF variants in the ANKRD11 gene (both frameshift) have been identified in ASD probands from the Simons Simplex Collection (PMIDs 25284784, 25363768). Mutations in ANKRD11 are also responsible for KBG syndrome (OMIM 148050), which is characterized by developmental del…	19920853, 18252227, 25284784, 25363768, 21782149, 19597979, 27667800	Sfari
ANXA1	Annexin A1		3	A recurrent duplication overlapping the last four exons and 3'UTR region of the ANXA1 gene was found to have an overall prevalence of 11/3,643 (0.30%) in unrelated ASD patients but was not identified in 5,374 controls (P=4.64 x 10-5) (PMID 24720851). However, this duplication displayed incomplete segregation with ASD in some families, and its functional effect remains unclear.	24720851	Sfari
APBA2	amyloid beta (A4) precursor protein-binding, family A, member 2	4.1	4	Located in 15q13 region implicated by CNVs in autism	18496211, 20029827	Sfari
APC	adenomatosis polyposis coli	5.1	5	Given the hundreds of cases in which deletion carriers present with cancer, the handful of mutations in individuals with autism/ID has been suggested to be incidental. However, deletion of APC in the forebrain neurons of conditional knock-out mice resulted in impairments in learning and memory, as well as increased repetitive behaviors and reduced social interest (PMID 24934177). Furthermore, a p…	17221838, 8071957, 24934177, 20720115	Sfari
APH1A	APH1A??gamma secretase subunit??	3.1	3	A de novo LoF variant and a de novo missense variant that is predicted to be damaging were identified in ASD probands from the Autism Sequencing Consortium (PMID 22495311, 25363760). Analysis of rare coding variation in 3,871 ASD cases and 9,937 ancestry-matched or paternal controls from the Autism Sequencing Consortium (ASC) identified APH1A as a gene meeting high statistical significance with a…	22495311, 25363760	Sfari
AR	androgen receptor	4.3	4	Biological candidate. Single association study with equivocal results (PMID: 19167832).	19167832	Sfari
ARHGAP15	Rho GTPase activating protein 15	6.1	6	A single SYNONYMOUS variant (de novo) was identified in an autistic proband (PMID 21572417).	21572417	Sfari
ARHGAP24	Rho GTPase activating protein 24	5.4	5	A de novo 1 Mb deletion involving the ARHGAP24 gene was detected in a female ASD patient (Wisniowiecka-Kowalnik et al., 2012). This deletion was not found in the Database of Genomic Variants (DGV) or in a group of 2026 healthy individuals.	23032108	Sfari
ARHGAP32	Rho GTPase activating protein 32	4.5	4	Jacobsen syndrome is a contiguous gene disorder caused by the deletion of the end of the long arm of chromosome 11 characterized by intellectual disability and dysmorphic features. 8 of 17 Jacobsen syndrome patients (47%) described in Akshoomoff et al., 2015 exhibited behavioral characteristics consistent with an autism spectrum disorder diagnosis, leading to the identification of an autism criti…	including ARHGAP32	in this report. Mice that are deficient for PX-RICS	a longer splicing isoform of ARHGAP32	exhibit ASD-like social behaviors and ASD-related comorbidities	show reduced surface levels of gamma-aminobutyric acid type A receptor (GABAAR)	and display impaired GABAAR-mediated synaptic transmission (Nakamura et al.	2016). A de novo frameshift variant in ARHGAP32 was identified in a female Chinese proband from the Autism Clinical and Genetic Resources in China (ACGC) cohort who presented with ASD and intellectual disability in Wang et al.	2016."	25058499, 26979507, 27824329	Sfari
ARHGAP33	Rho GTPase activating protein 33	5.1	5	A mouse model with a loss-of-function mutation in the ARHGAP33 gene exhibited altered social behavior and dendritic spine and synapse development (Schuster et al., 2015).	25869807	Sfari
ARID1B	AT rich interactive domain 1B (SWI1-like)	1.1 + S	1S	Two de novo frameshift variants reported in unrelated simplex ASD cases (PMIDs 22495309 and 23160955); de novo translocation and deletions disrupting ARID1B identified in ASD patients (PMID 21801163). Variants in ARID1B recently found to be associated with Coffin-Siris syndrome (CSS); a subset of CSS patients also show ASD or autistic features (PMID 22426309, PMID 24569609). Three additional de n…	22495309, 23160955, 21801163, 22426309, 24569609, 25363760, 26401017	Sfari
ARNT2	aryl-hydrocarbon receptor nuclear translocator 2	4.3	4	There is one unreplicated association reported (Chakrabarti et al., 2009; PMID: 19598235).	19598235	Sfari
ARX	aristaless related homeobox	4S	S	Mutations in ARX cause a spectrum of ARX- associated disorders, including X-linked mental retardation, X-linked infantile spasms and X-linked lissencephaly with ambiguous genitalia. A proportion of individuals with each of these disorders also has autism spectrum disorder. Category 4 evidence for the role of ARX in idiopathic evidence includes two studies in which the authors screened for ARX mut…	17044103, 12376946	Sfari
ASH1L	Ash1 (absent, small, or homeotic)-like (Drosophila)	1.1	1	Two de novo LoF variants in the ASH1L gene were identified in ASD probands from the Simons Simplex Collection (PMIDs 24267886, 25363768), while a third de novo LoF variant in this gene was identified in one ASD proband from 2,270 trios screened by the Autism Sequencing Consortium (PMID 25363760). Analysis of rare coding variation in 3,871 ASD cases and 9,937 ancestry-matched or paternal controls …	24267886, 25363768, 25363760, 26325558, 26401017, 26785492	Sfari
ASMT	acetylserotonin O-methyltransferase	4.4	4	Rare variants in ASMT have been reported, without rigorous comparison of cases and controls (Melke et al., 2008, and others).	21251267, 20688166, 20377855, 18925931, 17957233, 17505466	Sfari
ASS1	argininosuccinate synthetase	5	5	Evidence of expression dysregulation	16709250	Sfari
ASTN2	astrotactin 2	4.4 + acc1	3	The report from Glessner et al. indicates that 6/~2000 cases and 1/~2500 controls have deletions that overlap with the ASTN2 locus, inheritance unknown. Multiple case events are exonic while the only control event is within an intron. Of the 6 variants, 2 were confirmed by Affymetrix arrays but the status of the remainder is unknown. Statistical support is lacking (the p value of 9.5 x 10-3 is fo…	19404257, 20195266, 18940311, 18839057	Sfari
ASXL3	Additional sex combs like 3 (Drosophila)	1.1 + S	1S	Three de novo LoF variants in the ASXL3 gene have been identified in ASD probands (PMIDs 24044690, 25363760). De novo truncating variants in this gene have also been identified in individuals presenting with a syndrome that shares characteristics with Bohring-Opitz syndrome, including developmental delay, post-natal growth retardation and feeding problems (PMID 23383720). Analysis of rare coding …	24044690, 25363760, 26401017, 23383720	Sfari
ATG7	Autophagy related 7	5.1	5	ATG7-conditional knockout mice, which were specifically autophagy-deficient in forebrain excitatory neurons, exhibited ASD-like behaviors and dendritic spine pruning defects (Tang et al., 2014). In a follow-up study, Kim et al., 2016 showed that deletion of ATG7 from myeloid cell-specific lysozyme M-Cre mice resulted in social behavioral defects and repetitive behaviors, increases in dendritic sp…	25155956, 27400854	Sfari
ATP10A	Probable phospholipid-transporting ATPase VA	4.1 + 4.3	3	Candidate gene based on being in 15q11-13 duplication region. Linkage (Freitag, 2007) and association studies have inconsistent findings in this autism candidate region. Nurmi et al., (2001) found the marker D15S122, located at the 5? end of the gene UBE3A, associated with autism in the Collaborative Linkage Study of Autism (CLSA); however, Cook et al., (1998) could not find any association betwe…	20213230, 11543639, 9545402, 12851639, 18496211	Sfari
ATP1A3	ATPase Na+/K+ transporting subunit alpha 3	S	S	Two siblings from a British family with CAPOS syndrome and a p.Glu818Lys missense variant in ATP1A3 were diagnosed with autism spectrum disorder; this variant was also observed in two additional families with CAPOS syndrome in the absence of ASD (Demos et al., 2014). A probably damaging missense variant in ATP1A3 was identified in an ASD proband from the Autism Sequencing Consortium (De Rubeis et…	24468074, 25363760, 24842602, 26410222, 27276195	Sfari
ATP2B2	ATPase, Ca++ transporting, plasma membrane 2	4.3 + acc1	3	This gene is under a replicated linkage peak at 3p25 (PMID 16205737) and is differentially expressed in lymphoblasts from discordant sib pairs (PMID 19492049). The gene also shows male-specific common variant association (p = 5.3 ? 10?5) after combination of discovery and replication cohorts (PMID 21757185; category score was obtained via category 4.3 with altered expression).	16205737, 19492049, 21757185	Sfari
ATP8A1	ATPase phospholipid transporting 8A1??	5.1	5	Elevated levels of ATP8A1 protein was observed in the hippocampus and temporal lobe of juvenile autistic subjects compared to controls in Kerr et al., 2016. In the same report, intra-hippocampal injection of ATP8A1-expressing lentivirus in mice resulted in fewer and weaker excitatory synapses in the CA1 region, as well as autistic-like social behavior in the three-chambered social test.	27287255	Sfari
ATRNL1	Attractin-like 1	5.4	5	A de novo deletion involving the ATRNL1 gene was identified in a male patient diagnosed with PDD-NOS, cognitive impairment, ataxia, ventricular septal defect, postnatal growth retardation, and dysmorphic features (Stark et al., 2010).	20670697	Sfari
ATRX	alpha thalassemia/mental retardation syndrome X-linked	5.4 + acc2	4	Mutations in this gene are an established cause of an X-linked alpha-thalassemia / ID syndrome, with at least one autistic mutation carrier (PMID 18361425). Maternally-transmitted missense variants in ATRX have been identified in male ASD probands (PMIDs 23352163, 25533962), as well as a female ASD proband with a brother presenting with ADHD (PMID 24690944); however, segregation of these variants…	18361425, 23352163, 25533962, 24690944	Sfari
ATXN7	Ataxin 7	5.4	5	A de novo deletion of the ATXN7 gene was identified in an autistic proband from a simplex family (van Daalen et al., 2011).	21837366	Sfari
AUTS2	autism susceptibility candidate 2	4.4 + acc2	3	Rare variants and deletions have been identified in AUTS2 in individuals with ASD and other neurodevelopmental disorders (NDD) in multiple studies. While initial studies were performed without rigorous comparison with controls, Beunders et al., 2013 demonstrated a statistical enrichment of exonic AUTS2 deletions in NDD cases compared to controls (24/49,684 cases vs. 0/16,784 controls; P=0.00092).…	20635338, 12160723, 17211639, 18179895, 20531469, 19404257, 21277432, 20502679, 21471458, 23332918, 25205402, 25851617, 27075013, 23349641, 25533347	Sfari
AVP	Arginine vasopressin	5.1	5	Brattleboro rats, which have a spontaneous mutation disrupting the AVP gene, were shown to display a natural deficit in social discrimination that could be reversed by treatment with clozapine or a neurotensin analog (Feifel et al., 2009). One of the receptors for arginine vasopressin is the protein encoded by the ASD-associated gene AVPR1.	19322170, 3246481	Sfari
AVPR1A	arginine vasopressin receptor 1A	4.3 + acc2	3	Modest association of this gene with autism has been found in multiple studies (PMIDs 20452058, 20546835, 21453499; see PMID 16520824 with p ~ 7 x 10-5 for association between haplotype and ADOS). There has also been demonstration in the human brain of a functional relationship between associated genotype and amygdala response to faces (PMID 18490926). This score was obtained via category 4.3 wit…	20452058, 20546835, 21453499, 16520824, 18490926	Sfari
BAIAP2	BAI1-associated protein 2	5.4	5	A rare deletion in the BAIAP2 gene was identified in a child with autism (PMID 21865298). Nominal associations have also been found between a common variant and both autism (PMID 20888579) and ADHD (PMID 19733838), although there was no allelic replication between studies.	21865298, 20888579, 19733838	Sfari
BCKDK	Branched chain ketoacid dehydrogenase kinase	2.1	2	Homozygous loss-of-function variants in the BCKDK gene were identified that segregated with ASD and intellectual disability in two consanguineous multiplex families (PMID 22956686). While these variants were not observed in ethnically-matched controls or publically available databases, there was no rigorous statistical comparison of variant frequency in controls. Homozygous missense variants in t…	22956686, 24449431	Sfari
BCL11A	B-cell CLL/lymphoma 11A (zinc finger protein)	2.1 + S	2S	A de novo LoF variant in the BCL11A gene was identified in an ASD proband from the Simons Simplex Collection (Iossifov et al., 2014), while a second de novo LoF variant in this gene was identified in an ASD proband from 2,270 trios screened by the Autism Sequencing Consortium (De Rubeis et al., 2014). Analysis of rare coding variation in 3,871 ASD cases and 9,937 ancestry-matched or paternal cont…	22542183, 25363760, 25533962, 27453576, 24810580, 25938782, 27699255	Sfari
BCL2	B-cell CLL/lymphoma 2	6.1	6	Significant reductions in BCL2 protein levels between autistic cases and controls have been reported for brain (PMID 20648653) and lymphoblasts (PMID 20399529). A third report looking at parietal cortex in autistic cases and controls did not show a statistically significant reduction in protein levels (PMID 11746727), but consistent with inter-individual heterogeneity, 3 of 5 cases showed very cl…	20648653, 20399529, 11746727	Sfari
BRAF	v-raf murine sarcoma viral oncogene homolog B	S	S	Mutations in the BRAF gene are responsible for cardiofaciocutaneous syndrome (Nava et al., 2007). In two recent reports, patients with cardiofaciocutaneous syndrome mediated by BRAF mutations were found to frequently exhibit autistic features, such as social impairment and internalizing/externalizing problems, as measured by commonly used ASD-related diagnostic tools (Alfieri et al., 2014; Advien…	17704260, 24458522, 24101678	Sfari
BRCA2	breast cancer 2, early onset	4.4	4	Two de novo missense variants in the BRCA2 gene were identified in ASD probands from the Simons Simplex Collection in PMID 22495311.	22495311	Sfari
BRINP1	BMP/retinoic acid inducible neural specific 1	5.1	5	Brinp1-deficient mice were shown to exhibit an increased density of parvalbumin-expressing interneurons, reduced social interaction, increased locomotor activity, and impairments in memory using two distinct knockout mouse models (Kobayashi et al., 2014; Berkowicz et al., 2016).	24528488, 27042284	Sfari
BTAF1	RNA polymerase II, B-TFIID transcription factor-associated, 170kDa (Mot1 homolog, S. cerevisiae)	6.1	6	Exonic duplications encompassing FGFBP3 and BTAF1 have been reported (PMIDs 22016809 and 22241657; Decipher Patient 252137) that were not present in >10,000 controls.	22016809, 22241657	Sfari
BZRAP1	benzodiazapine receptor (peripheral) associated protein 1	4.4	4	There is a single study showing an association of exonic deletions and duplications of BZRAP1 with ASD (Bucan et al.; PMID: 19557195).	19557195	Sfari
C11orf30	Chromosome 11 open reading frame 30	4.5 + acc1	3	Single-gene expression analysis of brain cortical tissue samples from 47 ASD cases and 57 controls identified C11orf30 as a gene showing transcriptome-wide significant differential gene expression (0.6-fold decrease) between autism and control brains (P=3.29E-07; threshold for transcriptome-wide significance set at P<4.76E-07) (Gupta et al., 2014). A de novo LoF variant in this gene was also iden…	25494366, 25363760	Sfari
C12orf57	Chromosome 12 open reading frame 57	S	S	Biallelic variants in the C12orf57 gene are responsible for Temtamy syndrome (OMIM 218340), a mental retardation/multiple congenital anomaly syndrome characterized by variable craniofacial dysmorphism, ocular coloboma, seizures, and brain abnormalities, including abnormalities of the corpus callosum and thalamus; ASD or autistic features have been observed in individuals with Temtamy syndrome (Ak…	23453666, 27848944	Sfari
C15orf43	chromosome 15 open reading frame 43	4.4	4	A deletion in this gene was identified in 1 / 996 autistic cases vs. 0 / 1287 controls (PMID 20531469). In addition, three inherited single gene exonic deletions were found in three separate individuals together with numerous upstream duplicatons (PMID 21658581).	20531469, 21658581	Sfari
C3orf58	chromosome 3 open reading frame 58	4.4	4	Rare variants in C3orf58 have been identified in individuals with ASD, but no rigorous comparisons of cases and controls (Aziz et al., 2011; Morrow et al., 2008).	21283809, 18621663	Sfari
C4B	complement component 4B	4.3	4	Nominal association in very small samples in a region of extended LD.	2004485, 1639438, 8118537, 8765331, 15694999, 20452682	Sfari
CA6	carbonic anhydrase VI	4.4	4	One report describes multiple exonic events in cases but none in controls (Bucan M et al., 2009). None of the variants confirmed beyond arrays, and statistical support is lacking (nominal only). 50% of the events were inherited from a parent.	19557195	Sfari
CACNA1C	calcium channel, voltage-dependent, L type, alpha 1C subunit	S	S	Timothy Syndrome gene (Splawski et al., 2004; PMID: 15454078); no additional evidence it is involved in idiopathic autism.	15454078	Sfari
CACNA1D	calcium channel, voltage-dependent, L type, alpha 1D	3.3	3	Two de novo missense variants in the CACNA1D gene were identified in ASD probands from the Simons Simplex Collection; neither of these variants were observed in controls or external databases (PMIDs 22495309, 22542183). Functional analysis of these variants following expression in tsA-201 cells and whole-cell patch-clamp studies showed that both variants caused significant changes in channel gati…	22495309, 22542183, 25620733, 23913001, 15689539	Sfari
CACNA1E	calcium voltage-gated channel subunit alpha1 E	4.4 + acc	3	Two de novo variants (a missense variant and a synonymous variant predicted in PMID 26938441 to affect splicing regulation by altering an exonic splicing regulator) were observed in the CACNA1E gene in ASD probands (O'Roak et al., 2012; Neale et al., 2012). Evaluation of the statistical significance of observing multiple functional de novo variants in this gene, taking into account gene length an…	22495309, 22495311, 26938441, 16631598, 21482359, 24790266	Sfari
CACNA1F	calcium channel, voltage-dependent, alpha 1F	4.3	4	A significant but unreplicated association with ASD has been reported (Myers et al., 2011).	21383861	Sfari
CACNA1G	calcium channel, voltage-dependent, T type, alpha 1G subunit	4.3	4	Located in a linkage region with association not explaining linkage. Genetic association has been found between the CACNA1G gene and autism in the AGRE cohort (PMID 19455149) and a cohort using families from AGRE and AGP (PMID 23241247). Recently, a de novo synonymous variant in this gene was identified in an ASD proband from the Simons Simplex Collection (PMID 22542183). A homozygous in-frame de…	19455149, 23241247, 22542183, 25558065	Sfari
CACNA1H	calcium channel, voltage-dependent, alpha 1H subunit	2.1	2	Rare variants seen to reduce Ca(V)3.2 channel activity present in 6 / 461 cases but none of 480 controls, imperfect segregation with disease as inherited from unaffected family members consistent with incomplete penetrance and/or polygenic etiology (Splawski I et al.); consistent with above, Heron et al. indicates that variants that are biologically functional and may predispose to seizures are i…	16754686, 17696120	Sfari
CACNA1I	Calcium channel, voltage-dependent, T type, alpha 1I subunit	4.3	4	An imputed SNP within the CACNA1I gene (rs5750860) showed association with ASD in a family-based association study in a combined sample of 2,781 parent/affected child trios from 543 multiplex Caucasian ASD families from the Autism Genetics Resource Exchange (AGRE) and 1,651 multiplex and simplex Caucasian ASD families from the Autism Genome Project (AGP) with a P-value of 7.4E-06 (Lu et al., 2012…	23241247, 23911319	Sfari
CACNA2D3	Calcium channel, voltage-dependent, alpha 2/delta subunit 3	2.1	2	A de novo LoF variant in the CACNA2D3 gene was identified in an ASD proband from the Simons Simplex Collection (PMID 22542183), while a second de novo LoF variant in this gene was identified in one ASD proband from 2,270 trios screened by the Autism Sequencing Consortium (PMID 25363760). Analysis of rare coding variation in 3,871 ASD cases and 9,937 ancestry-matched or paternal controls from the …	22542183, 25363760	Sfari
CACNB2	Calcium channel, voltage-dependent, beta 2 subunit		3	Three rare missense variants in the CACNB2 gene were identified in ASD probands from the Autism Genetic Resource Exchange (AGRE). These variants showed incomplete segregation with ASD in the probands' respective families but were shown to be functional (altered time-dependent inactivation of Ca2+ channels in whole-cell patch-clamp recordings of HEK293 cells expressing mutant CACNB2). While these …	24752249	Sfari
CADM1	cell adhesion molecule 1	4.4	4	Single study finding 2 rare variants (PMID: 18957284). No rigorous screening of controls. Mouse knock-out shows impairment of social and emotional behaviors (PMID: 20450890).	18957284, 20450890	Sfari
CADPS2	Ca2+-dependent activator protein for secretion 2	4.1 + 4.4	4	There is minimal evidence for CADPS2 in autism. The gene is within the AUTS1 linkage region and also lies within a 750-kb de novo deletion identified in a single autism patient (Szatmari et al. 2007). In one study of 252 patients, seven nonsynonymous SNPs were identified that were not present in 217 controls (Sadakata et al. 2007). In addition, there is conflicting evidence regarding aberrant spl…	17322880, 17380209	Sfari
CAMK4	Calcium/calmodulin-dependent protein kinase IV	4.3	4	A coding-synonymous substitution variant in exon 11 of the CAMK4 gene (rs25925) associated with ASD in a discovery cohort of 446 German ASD families, as well as in a combined meta-analysis using a subsample of the Autism Genome Project and a French case/control cohort in addition to the original German discovery cohort (Waltes et al., 2014).	24442360	Sfari
CAMTA1	calmodulin binding transcription activator 1	5.4	5	A maternally inherited exonic duplication was identified in 1 / 996 autistic cases with a control frequency <1% but otherwise unclear (PMID 20531469). A de novo 305 kb deletion was found that encompasses the promoter region and first three exons of the CAMTA1 gene, as well as three other RefSeq genes, including PHF13, THAP3, and DNAJC11 (PMID 22031302). As well, intragenic CNVs were observed in n…	20531469, 22031302, 22693284	Sfari
CAPN12	Calpain 12		4	This gene was identified by TADA (transmission and de novo association) analysis of a combined dataset from the Simons Simplex Collection (SSC) and the Autism Sequencing Consortium (ASC) as a gene strongly enriched for variants likely to affect ASD risk with a false discovery rate (FDR) of <0.1 (Sanders et al., 2015).	25363760, 25363768, 26402605	Sfari
CAPRIN1	Cell cycle associated protein 1	4.5 + acc3	3	A de novo nonsense variant in CAPRIN1 was identified in a male ASD proband; this variant was not present in dbSNP135, 1000 Genomes, or ESP6500 (PMID 23849776). CAPRIN1 interacts with Fragile X Mental Retardation Protein (FMRP) at the level of the translation machinery as well as in trafficking neuronal granules (PMID 22737234).	23849776, 22737234	Sfari
CASC4	cancer susceptibility candidate 4	4.4	4	Single gene exonic deletions were identified in 5 of 996 autistic cases with a control frequency <1% but otherwise unclear (PMID 20531469). A GWAS meta-analysis found support for a common CASC4 variant in alcohol dependence with p < 2 ? 10-5 (PMID 21703634).	20531469, 21703634	Sfari
CC2D1A	Coiled-coil and C2 domain containing 1A	4.4 + acc2	3	Homozygous loss-of-variant (LoF) variants in the CC2D1A gene were identified in four families with a total of 16 individuals affected with a variable spectrum of presentations including intellectual disability, ASD, and seizures. A splice-site variant in CC2D1A was observed in two related families with at least one ASD case, while a frameshift variant in CC2D1A was observed in another family with…	25066123, 16033914, 26826102	Sfari
CCDC64	coiled-coil domain containing 64	4.2	4	Nearby flanking gene with suggestive association in two large GWAS studies (Wang et al., 2009).	19404256	Sfari
CCDC88C	Coiled-coil domain containing 88C	4.4	4	Two de novo missense variants in the gene were identified in simplex ASD probands, with no de novo events in this gene observed in 1,786 unaffected siblings from the Simons Simplex Collection (P=0.07) (Iossifov et al., 2014; Krumm et al., 2015).	25363768, 25961944	Sfari
CCDC91	coiled-coil domain containing 91??	4.4	4	This gene was identified as a novel ASD candidate gene in Gonzalez-Mantilla et al., 2016 based on the presence of two potentially pathogenic loss-of-function variants in ASD cases (a de novo single gene deletion in Shen et al., 2010, and a maternally-inherited single gene deletion in Nava et al., 2014).	20231187, 23632794, 26817790	Sfari
CCT4	Chaperonin containing TCP1, subunit 4 (delta)??		3	Two de novo missense variants in the CCT4 gene were identified in ASD probands from the Simons Simplex Collection in Iossifov et al., 2014. Krumm et al., 2015 reported that no de novo SNVs in this gene were observed in SSC unaffected siblings (de novo SNV P-value <0.05), and no rare effect types were reported in the Exome Variant Server.	25363768, 25961944	Sfari
CD44	CD44 molecule (Indian blood group)	5.2	5	Located in linkage region, expression association.	16709250	Sfari
CDC42BPB	CDC42 binding protein kinase beta (DMPK-like)??	3.1	3	A de novo LoF variant and a de novo missense variant that is predicted to be damaging were identified in ASD probands from the Simons Simplex Collection and the Autism Sequencing Consortium, respectively (PMID 22495309, 25363760). Analysis of rare coding variation in 3,871 ASD cases and 9,937 ancestry-matched or paternal controls from the Autism Sequencing Consortium (ASC) identified CDC42BPB as …	22495309, 25363760	Sfari
CDH10	cadherin 10, type 2 (T2-cadherin)	4.2	4	Flanking gene to SNP with strong association (Wang et al., 2009). A de novo frameshift variant in the CDH10 gene was identified in an ASD proband from the Simons Simplex Collection (PMID 25961944).	19404256, 25961944	Sfari
CDH22	cadherin-like 22	4.4	4	Several CNVs in the CDH22 gene have been observed. In addition, genetic association has been found between the CDH22 gene and autism in two large cohorts (AGRE and ACC) of European ancestry and replicated in two other cohorts (CAP and CART) (Wang et al., 2009).	19404256	Sfari
CDH8	cadherin 8, type 2	4.4	4	Single gene inherited CNVs were found in two independent families with autism and/or learning disability; similar events were absent in >5000 controls (Pagnamenta et al., 2011). Inherited deletions adjacent to CHD8 were observed in two unrelated ASD probands but not in >3600 controls (Walker and Scherer, 2013). Whole genome sequencing of 235 subjects, including 71 ASD probands, identified a de no…	20972252, 23879678,	Sfari
CDH9	cadherin 9, type 2 (T1-cadherin)	4.2	4	Flanking gene to SNP with strong association (Wang et al., 2009).	19404256	Sfari
CDKL5	cyclin-dependent kinase-like 5	4S	S	Rare variant (frameshift) seen in three siblings from single family: identical twin girls showed Rett Syndrome and Autistic Disorder, respectively, and male sib presented with MR and seizures. Splice site mutation likewise observed in screen of 44 additional individuals with Rett and demonstrated to result in premature truncation of cDNA (no controls evaluated here; Weaving LS et al.). Likely pat…	15492925, 16611748, 19241098, 20397747, 20493745	Sfari
CEP41	testis specific, 14	4.4 + acc2	3	Rare mutations in this gene are reported to involve Joubert syndrome including MR but not ASD in one family. Candidate sequencing in an ASD discovery cohort in this linkage region was performed by Korvatska et al. (2011). Two missense variants were found that changed conserved residues in the same protein domain. A third variant altered splicing, which resulted in a protein with an internal delet…	21438139	Sfari
CGNL1	Cingulin-like 1		3	Two de novo missense variants in the CGNL1 gene have been identified in ASD probands from the Simons Simplex Collection, with no de novo events in this gene observed in 1,786 unaffected siblings (P=0.04) (Iossifov et al., 2014; Krumm et al., 2015).	25363768, 25961944	Sfari
CHD2	Chromodomain helicase DNA binding protein 2	2.1 + S	2S	De novo loss-of-function and missense variants in the CHD2 gene have been identified in a total of 11 patients presenting with epilepsy and developmental delay/intellectual disability from four reports (PMIDs 23020937, 23708187, 23934111, and 24207121). Two cases with de novo LoF CHD2 variants also presented with ASD (PMIDs 23708187 and 24207121). De novo deletions affecting CHD2 have also been i…	23020937, 23708187, 23934111, 24207121, 24834135, 25363768	Sfari
CHD7	chromodomain helicase DNA binding protein 7	S	S	Multiple independent reports have observed a relationship between individuals with CHARGE syndrome, resulting from mutations in CHD7, and autism. Included here are: 3/3 cases in PMID 10355813, 12/ 31 cases in PMID 15633180, 6/10 cases in PMID 15688419, and 25/31 cases in PMID 19709852. However, no relationship to autism was observed in PMID 16532469. CHD7 has been shown to interact with CDH8, whi…	10355813, 15633180, 15688419, 19709852, 20453063	Sfari
CHD8	chromodomain helicase DNA binding protein 8	1.1 + S	1S	PMID 22495309 showed 2 de novo loss-of-function (LoF) mutations in CHD8 among 209 simplex ASD families. In a screen of 44 genes in 2,446 ASD probands from the Simons Simplex Collection, PMID 23160955 found 6 additional de novo CHD8 LoF mutations. A ninth de novo LoF variant in CHD8 in an ASD proband from the Simons Simplex Collection was observed in PMID 25363768. Additional LoF variants in CHD8 …	22495309, 23160955, 25363768, 24998929, 22521361, 25363760, 26401017	Sfari
CHD8	chromodomain helicase DNA binding protein 8	1	1	PMID 22495309 showed 2 de novo LGD mutations in CHD8 among 209 ASD families. PMID 22495311 reported 3 additional CHD8 LGD mutations in 935 cases and none among 870 controls. In a screen of 44 genes in 2,446 ASD probands, PMID 23160955 found 9 additional de novo CHD8 LGD mutations. PMID 22521361 showed that CHD8 is among 33 loci with balanced chromosomal abnormalities in individuals with ASD or ot…	22495309, 22495311, 23160955, 22521361, 24998929	Consortium
CHKB	Choline kinase beta	S	S	Clinical characterization of 15 patients from 14 unrelated families with megaconial type congenital muscular dystrophy caused by CHKB mutations found that 8/15 patients presented with autistic features/behavioral problems (PMID 26067811). A homozygous frameshift variant in CHKB was previously identifed in a patient with megaconial type congenital muscular dystrophy and a diagnosis of autistic spe…	26067811, 23692895	Sfari
CHRNA7	cholinergic receptor, nicotinic, alpha 7	4.1 + acc1	3	An association between autism and gene dosage has been demonstrated at a 1.6 Mb region of 15q13.3 including CHRNA7 (PMID 18805830). Smaller deletions encompassing only two genes (OTUD7A and CHRNA7) were later identified in ten individuals from four families with intellectual disability and seizures (PMID 19898479). Significant reduction was shown in CHRNA7 in the frontal cortex from Rett syndrome…	18805830, 19898479, 21840925	Sfari
CHST5	carbohydrate sulfotransferase 5	6.1	6	A single SYNONYMOUS variant (de novo) was identified in an autistic proband (PMID 21572417).	21572417	Sfari
CIB2	Calcium and integrin binding family member 2		3	Three novel overlapping duplications involving at least one exon of the the CIB2 gene were identified in unrelated ASD cases; no similar duplications were detected in 5139 controls (FET two-tailed p=0.001691) (Prasad et al., 2012).	23275889	Sfari
CLN8	Ceroid-lipofuscinosis, neuronal 8 (epilepsy, progressive with mental retardation)	4.4	4	Missense variants in the CLN8 gene have been identified in Japanese ASD cases, including a p.Arg24His variant observed in three siblings with Asperger syndrome and their father diagnosed with PDD-NOS. However, the variants identified in these studies were frequently also observed either in Japanese control populations or in external databases, and no significant association between these variants…	25806950, 26657971, 10508524, 16570191	Sfari
CLSTN3	Calsyntenin 3	5.3	5	Calsyntenin-3, a protein encoded by the CLSTN3 gene, was identified as a synapse-organizing protein unique in binding and recruiting alpha-neurexins, but not beta-neurexins; interestingly, the majority of NRXN variations associated with ASD and schizophrenia selectively affect alpha-neurexins. Additional studies demonstrated that calsyntenin-3 is required for normal functional GABAergic and gluta…	24094106	Sfari
CLTCL1	clathrin, heavy chain-like 1	4.3	4	A rare homozygous R125C mutation in the CLTCL1 gene was found to segregate perfectly with disease in a single multiplex ASD family (PMID 22511880). No homozygotes for this mutation were observed in 1328 control chromosomes. In a case-control screen for additional mutations, compound heterozygous mutations in the CLTCL1 gene were identified in 17/418 ASD cases and 6/371 controls.	22511880	Sfari
CNR1	cannabinoid receptor 1 (brain)		3	Genetic association has been found between the CNR1 gene and striatal response to happy faces in a Caucasian cohort (Chakrabarti et al., 2006). Seven exon-disrupting duplications involving the CNR1 gene were observed in a cohort of 2,588 cases compared to 1 exon-disrupting CNV in 2670 controls (p=0.032) (PMID 23375656).	16623851, 23375656	Sfari
CNR2	Cannabinoid receptor 2 (macrophage)	5.5	5	mRNA and protein levels for CNR2 were significantly elevated in PMBCs from autistic children compared to those from age-matched normal healthy developing controls (Siniscalco et al., 2013). SNPs in the CNR2 gene have been shown to associate with schizophrenia (PMID 19931854) and bipolar disorder (PMID 21658778).	23585028, 19931854, 21658778	Sfari
CNTN4	contactin 4	2.1	2	Inherited (maternal and paternal) deletions observed in 7/~2000 unrelated cases and 0/~2500 controls, 1/7 unrelated individuals confirmed by qPCR (2 sibs actually confirmed). Statistical support for effect at this gene (4.7 x 10-4) is similar to that observed for either 15q11-13 or NRXN1, but still nominal given number of tests performed. Inherited duplications may also be enriched in cases with …	21308999, 19404257, 18349135, 15106122	Sfari
CNTN5	Contactin 5		3	CNVs affecting the CNTN5 gene have been identified in ASD cases, including a paternally-inherited deletion of the CNTN5 gene co-segregated with ASD in a multiplex family with three affected male children (PMIDs 21837366, 23275889, 23632794). Potentially damaging missense variants in CNTN5 have also been identified in ASD probands (PMIDs 23934111, 24410847). Screening for CNTN5 CNVs and SNVs in AS…	21837366, 23275889, 23632794, 23934111, 24410847, 27166760, 25337070	Sfari
CNTN6	Contactin 6		3	CNVs affecting the CNTN6 gene have been identified in probands with ASD and other neurodevelopmental disorders (PMIDs 21837366, 25606055, 26257835). A de novo potentially damaging missense variant in CNTN6 was identified in an ASD proband from the Simons Simplex Collection (Iossifov et al., 2014); however, this variant was also present in dbSNP and ESP. Screening for CNTN6 CNVs and SNVs in ASD ca…	21837366, 25606055, 26257835, 25363768, 27166760, 25337070	Sfari
CNTNAP2	contactin associated protein-like 2	2.3 + S	2S	Syndromic because of apparent causative mutations in focal epilepsy and Pitt-Hopkins syndrome. Multiple lines of evidence point to CNTNAP2 in autism, including common SNP association to autism diagnosis (Arking et al., 2008; PMID: 18179894 and Anney et al, 2012; PMID: 22843504), a modest increase in the burden of rare variants identified by re-sequencing in individuals with autism (Bakkaloglu et …	18179894, 22843504, 18179895, 18179893, 18987363, 21048216	Sfari
CNTNAP4	Contactin associated protein-like 4	4.4 + 4.5	3	A de novo, likely gene-disruptive deletion involving the CNTNAP4 gene was identified in a simplex ASD case from the Simons Simplex Collection (PMID 22495309). More recently, a survey of an independent cohort of 784 ASD cases identified two unrelated patients carrying maternally-inherited deletions affecting at least one exon of CNTNAP4 (PMID 24870235). Furthermore, a screen for CNVs within the CN…	22495309, 24870235	Sfari
CNTNAP5	contactin associated protein-like 5	4.4	4	Rare mutations in the CNTNAP5 gene have been identified with autism in an IMGSAC cohort (Pagnamenta et al., 2010) as well as in two siblings with autism (Vaags et al., 2012). In addition, genetic association has been found of the CNTNAP5 gene with bipolar disorder (in Norwegian and Icelandic cohorts) as well as with treatment reponse in schizophrenic patients.	20346443, 22209245	Sfari
CREBBP	CREB binding protein	5.2	5	Genetic association has been found between the CREBBP gene and ASD in an IMGSAC cohort, but was not replicated in a second stage (Barnby et al., 2005). Rare mutations of the CREBBP gene have been identified in studies of patients with Rubinstein-Taybi syndrome (RTS), with some suggestion for increased autistic behavior (Schorry et al., 2008), that was not validated in a subsequent study (Galera e…	15830322, 18792986, 19350377	Sfari
CRHR2	corticotropin releasing hormone receptor 2	5.1	5	CRHR2-deficient mice displayed altered social approach in the social maze test but normal novel object preference; specific knockdown of CRHR2 in the medial amygdala recapitulated this phenotype (Shemesh et al., 2016). In the same report, it was shown that pharmacological activation of CRHR2 in the medial amygdala increased preference for novel mice. Previous studies had shown that mice deficient…	27428651, 10742108. 10742109	Sfari
CSNK1D	casein kinase 1, delta	6.1	6	CNVs were identified in 2 of 996 autistic cases vs. 0 of 1287 controls. Both events encompass both CSNK1D and SLC16A3 (PMID 20531469). A missense variant in CSNK1D that segregated with "familial advanced sleep-phase syndrome" was found in a 3 generation pedigree (PMID 15800623).	20531469, 15800623	Sfari
CTCF	CCCTC-binding factor (zinc finger protein)	4.5 + acc2	3	A de novo loss-of-function variant in the CTCF gene was identified in an ASD proband from the Simons Simplex Collection (PMID 25363768). De novo variants in this gene (two frameshift, one missense) were previously identified in individuals presenting with developmental delay/intellectual disability, microcephaly, and growth retardation; autistic features were also observed in one of these individ…	25363768, 23746550, 16949368	Sfari
CTNNA3	catenin (cadherin-associated protein), alpha 3	4.3	4	Evidence for the role of CTNNA3 in autism comes from two studies. In one genome-wide association study, an imputed SNP in the gene was found to be suggestive of association (Wang et al., 2009). In another study, a TDT analysis showed positive association in 318 trios but was not replicated in a second cohort (Weiss et al., 2009).	19404256	Sfari
CTNNB1	Catenin (cadherin-associated protein), beta 1, 88kDa	4.5 + acc2	3	Two de novo variants (one nonsense, one missense) in the CTNNB1 gene were identified in unrelated simplex ASD cases (PMIDs 22495309 and 23160955). Three de novo LoF variants in CTNNB1 (two frameshift, one nonsense) have been identified in unrelated patients with a similar phenotypic profile: severe ID, absent or very limited speech, microcephaly, and spasticity (PMIDs 23033978 and 24614104). De n…	22495309, 23160955, 23033978, 24614104, 25533962, 26785492, 27131348	Sfari
CTNND2	Catenin (cadherin-associated protein), delta 2	2.1	2	Exome sequencing of 13 unrelated female ASD patients from multiplex families with severe autism identified two missense variants in the CTNND2 gene. Additional sequencing of ASD cases and controls determined that missense variants at conserved residues of the CTNND2 gene were found to be significantly more frequent in autism cases than in controls (P=0.04 vs. 1000 Genomes Project; P=7.8E-04 vs. E…	25807484, 22521361	Sfari
CTTNBP2	cortactin binding protein 2	3.1	3	A de novo LoF variant in the CTTNBP2 gene was identified in an ASD proband from the Simons Simplex Collection (PMID 22542183). Analysis of rare coding variation in 3,871 ASD cases and 9,937 ancestry-matched or paternal controls from the Autism Sequencing Consortium (ASC) identified CTTNBP2 as a gene meeting high statistical significance with a 0.01<FDR ???0.05, meaning that this gene had a ???95%…	22542183, 25363760, 11707066	Sfari
CUL3	Cullin 3	1.1	1	2 de novo LoF mutations (both nonsense variants) reported in the CUL3 gene in unrelated ASD cases (PMIDs 22495309 and 22914163). Analysis of rare coding variation in 3,871 ASD cases and 9,937 ancestry-matched or paternal controls from the Autism Sequencing Consortium (ASC) identified CUL3 as a gene meeting high statistical significance with a FDR ???0.01, meaning that this gene had a ???99% chanc…	22495309, 22914163, 25363760, 27824329	Sfari
CUL7	Cullin 7		3	Two de novo missense variants in the CUL7 gene have been identified in ASD probands from the Simons Simplex Collection, with no de novo events in this gene observed in 1,786 unaffected siblings (P=0.04) (Iossifov et al., 2014; Krumm et al., 2015). Furthermore, two inherited likely gene-disruptive variants in CUL7 were identified in simplex ASD probands with none observed in unaffected siblings (K…	25363768, 25961944	Sfari
CUX1	cut like homeobox 1	3.4	3	A rare G>A mutation within the human accelerated region HAR426, for which existing ChIA-Pet data showed an interaction with the dosage-sensitive CUX1 promoter 200 kb distal, was homozygous in three individuals presenting with ASD and ID from two unrelated consanguineous families; functional analysis of this variant in luciferase reporter assays demonstrated that while HAR426 joined to the human C…	27667684	Sfari
CX3CR1	Chemokine (C-X3-C motif) receptor 1	5.1	5	Mice lacking the chemokine receptor Cx3cr1 exhibit a transient reduction of microglia during the early postnatal period and a consequent deficit in synaptic pruning, which in turn is associated with weak synaptic transmission, decreased functional brain connectivity, deficits in social interaction and increased repetitive-behavior phenotypes that have been previously associated with autism and ot…	24487234, 18762240	Sfari
CXCR3	chemokine (C-X-C motif) receptor 3	5.4	5	A single rare mutation in the CXCR3 has been identified with autism (Piton et al., 2011).	20479760	Sfari
CYLC2	cylicin, basic protein of sperm head cytoskeleton 2??	4.4	4	This gene was identified as a novel ASD candidate gene in Gonzalez-Mantilla et al., 2016 based on the presence of two potentially pathogenic loss-of-function variants in ASD cases (a maternally-inherited single gene deletion in an SSC proband in Levy et al., 2011, and a single gene deletion of unknown origin in Stobbe et al., 2013).	21658582, 23765050, 26817790	Sfari
CYP11B1	cytochrome P450, family 11, subfamily B, polypeptide 1	4.3	4	In a gene-based study by Chakrabarti et al (2009), CYP11B1 showed significant association with autistic traits in a population-based sample and in patients with high-functioning autism. This study has not been replicated. Positive association has not been shown in genome-wide studies.	19598235	Sfari
DAB1	disabled homolog 1 (Drosophila)	5.1	5	Genes with altered gene expression in ASD postmortem brains (Fatemi et al., 2005).	15820235	Sfari
DAPK1	death-associated protein kinase 1	5	5	Differential expression of the DAPK1 gene has been shown to occur in some autistic individuals (Hu et al., 2006). In addition, genetic association has been found between DAPK1 and late-onset Alzheimer's disease.	16709250	Sfari
DAPP1	Dual adaptor of phosphotyrosine and 3-phosphoinositides		3	A novel recurrent duplication involving the DAPP1 gene was identified in two unrelated ASD cases; this variant was not detected in 5139 controls (FET two-tailed p=0.01421) (Prasad et al., 2012).	23275889	Sfari
DCTN5	dynactin 5	5.4	5	Rare mutations in the DCTN5 gene have been identified with autism (O'Roak et al., 2011).	21572417	Sfari
DCUN1D1	DCN1, defective in cullin neddylation 1, domain containing 1 (S. cerevisiae)	5.2	5	In a linkage region but no unique evidence for involvement of this gene vs. others.	10777668	Sfari
DDX11	DEAD/H (Asp-Glu-Ala-Asp/His) box polypeptide 11	5.1	5	No published test of autism association; Hu et al., 2006 (PMID: 16709250) indicates altered expression in lymphoblastoid cell lines.	16709250	Sfari
DDX3X	DEAD (Asp-Glu-Ala-Asp) box helicase 3, X-linked	4.5 + acc2 + S	3S	35 unique de novo variants (including 19 predicted loss-of-function alleles and 5 missense variants experimentally shown to be loss-of-function) in the DDX3X gene were identified in 38 female cases with intellectual disability, 20 of whom also presented with behavioral problems including autism spectrum disorder, hyperactivity, and aggression (Snijders Blok et al., 2015). A de novo splice-site va…	26235985, 25363768	Sfari
DDX53	DEAD (Asp-Glu-Ala-Asp) box polypeptide 53	4.1	4	Maternally transmitted X-linked deletions at DDX53-PTCHD1 were found in 7 males / 996 both sexes vs. 0 / 4964 both sexes (p value = 1 x 10-6). 6 of the 7 deletions here more clearly impact DDX53 than PTCHD1 but are later very strongly implicated elsewhere both via presence of PTCHD antisense transcripts and PTCHD1 point mutations (PMID 20844286). In addition, rare deletions involving the DDX53 ge…	20844286, 20531469	Sfari
DEAF1	DEAF1 transcription factor	2.1 + S	2S	De novo missense variants in the DEAF1 gene that resulted in impaired transcriptional regulation of the DEAF1 promoter were identified in four individuals from three reports (PMIDs 21076407, 23020937, 24726472). All four individuals presented with intellectual disability, mild motor delay, and severely affected speech development; three of these individuals also displayed severe behavioral proble…	21076407, 23020937, 24726472	Sfari
DENR	density-regulated protein	3.3	3	Haas et al., 2016 demonstrated that DENR controls radial migration in the mouse brain through its binding partner MCTS1. De novo missense variants in the DENR gene were identified in two unrelated ASD probands (Neale et al., 2012; Haas et al., 2016); additional functional characterization of these variants in Haas et al., 2016 demonstrated effects on migration, dendritic branching, and dendritic …	22495311, 27239039	Sfari
DGKK	diacylglycerol kinase kappa??	5.1	5	Cross-linking immunoprecipitation in murine cortical neurons found that FMRP primarily associated with DGKK, and this association positively controlled DGKK translation. shRNA-mediated knockdown of DGKK in the striatum of mice reproduced many of the phenotypes observed in mouse models of Fragile X syndrome, including reduced social interaction, altered nest building behavior, increased motor ster…	27233938	Sfari
DHCR7	7-dehydrocholesterol reductase	S	S	Mutations in DHCR7 are responsible for Smith-Lemli-Optiz syndrome (SLOS). Evaluation of the behavioral phenotype in 56 subjects with SLOS in Tierney et al., 2001 concluded that individuals with SLOS manifested a behavioral profile of cognitive delay, sensory hyperreactivity, irritability, language impairment, sleep-cycle disturbance, self-injurious behavior, syndrome-specific motor movements, and…	11223857, 14659996, 16761297, 27053961	Sfari
DIAPH3	Diaphanous-related formin 3	5.1	5	DIAPH3 is hypothesized BUT UNTESTED in autism based on a study in which one individual was found to carry two mutations in the gene. Vortsman and colleagues (2009) reported a normally intelligent patient with autism who had a large, maternally inherited 10-Mb deletion including the DIAPH3 gene and a paternally inherited nonsynonymous mutation of DIAPH3 on the non-deleted allele. The nonsynonymous…	20308993	Sfari
DIP2A	DIP2 disco-interacting protein 2 homolog A (Drosophila)	3.3	3	Two de novo LoF variants in the DIP2A gene (one frameshift, one nonsense) were identified in ASD probands from the Simons Simplex Collection (PMIDs 22542183, 25363768). However, a de novo LoF variant (splice-site) in this gene was also observed in an unaffected sibling from the Simons Simplex Collection (PMID 25217958).	22542183, 25363768, 25217958	Sfari
DISC1	disrupted in schizophrenia 1	4.3 + 4.4 + acc	3	Evidence for the involvement of DISC1 in autism is suggestive. There have been two gene-based association studies (Kilpinen et al., 2008; Lim et al., 2009) with inconsistent results. In addition, two studies have identified copy number variants in DISC1 in affected individuals. Finally, DISC1 is thought to play a role in the genetic etiology of schizophrenia, a related neuropsychiatric disorder.	17579608, 19352214	Sfari
DIXDC1	DIX domain containing 1	4.4	4	Exome sequence analysis of the DIXDC1 gene in 5977 ASD cases and 7734 controls identified a greater burden of rare sequencing-disrupting SNVs (nonsense, missense, conserved splice-site disrupting) in both DIXDC1 isoforms in cases compared to controls [isoform 1: 68/5977 cases (1.14%) vs. 64/7734 controls (0.83%), p=0.033; isoform 2: 53/5977 cases (8.9%) vs. 41/7734 controls (0.53%), p=0.006] (Mar…	27752079, 22832659, 20624590, 27829159	Sfari
DLGAP2	discs, large (Drosophila) homolog-associated protein 2	4.4	4	In ASD-associated CNVs (Pinto et al., 2010) for which at present there is not independent evidence.	20531469, 18252227, 19793310	Sfari
DLX1	distal-less homeobox 1	5.2	5	Located in a linkage region.	19816534, 18799476, 14593429, 16266434, 18728693	Sfari
DLX2	distal-less homeobox 2	4.3 + 4.4	4	DLX2 is within a replicated genome-wide significant linkage peak (IMGSAC). Association was observed in a multiplex cohort of 139 families and then replicated in a second larger cohort. The result is significant in both populations after correction but this accounts only for markers evaluated in this study (best p values ~ p x 10-3) (Liu X et al.). Rare variants were also observed in 4/94 cases an…	11481586, 18728693, 16266434	Sfari
DLX6	distal-less homeobox 6	4.3	4	An unreplicated association has been reported: the R219H variant was found in 2/64 patient lymphoblastoid cell lines in Nakashima et al. (2010) (PMID: 19195802).	19195802	Sfari
DMD	dystrophin (muscular dystrophy, Duchenne and Becker types)	S	S	Muscular dystrophy patients reported to have symptoms of autism. There is little if any evidence implicating variation in DMD in idiopathic autism. A recent study by Pagnamenta et al. reported a duplication of exons 31-44 in a child ascertained for autism, but not enough information is provided to know if the child developed muscular dystrophy.	21484199	Sfari
DMPK	dystrophia myotonica-protein kinase	S	S	Myotonic dystrophy gene associated with autism.	18228241	Sfari
DMXL2	Dmx-like 2??	4.4	4	Two de novo missense variants in the gene were identified in simplex ASD probands, with no de novo events in this gene observed in 1,786 unaffected siblings from the Simons Simplex Collection (P=0.07) (Iossifov et al., 2014; Krumm et al., 2015).	25363768, 25961944	Sfari
DNAJC19	DnaJ (Hsp40) homolog, subfamily C, member 19	5.5	5	Reduced expression of the DNAJC19 gene was observed in two out of three brain regions (anterior cingulate gyrus, motor cortex, and thalamus) following gene expression analysis of postmortem brain tissue of autism patients (Anitha et al., 2012).	23116158	Sfari
DNER	Delta/notch-like EGF repeat containing	4.3	4	A SNP within the DNER gene showed association in the secondary analyses in a combined AGP GWA sample with a P-value of 8.526E???07 (PMID 22843504). Deletions involving the DNER gene were identifed in two ASD probands in PMID 23275889.	22843504, 23275889	Sfari
DNM1L	Dynamin 1-like	5.5	5	Reduced expression of the DNM1L gene was observed in two out of three brain regions (anterior cingulate gyrus, motor cortex, and thalamus) following gene expression analysis of postmortem brain tissue of autism patients (Anitha et al., 2012).	23116158	Sfari
DNMT3A	DNA (cytosine-5-)-methyltransferase 3 alpha??	3.1	3	This gene was identified by TADA (transmission and de novo association) analysis of a combined dataset from the Simons Simplex Collection (SSC) and the Autism Sequencing Consortium (ASC) as a gene strongly enriched for variants likely to affect ASD risk with a false discovery rate (FDR) of <0.1 (Sanders et al., 2015); among the variants identified in this gene was one de novo loss-of-function (Lo…	25363760, 25363768, 26402605	Sfari
DOCK1	Dedicator of cytokinesis 1??	4.4	4	A loss-of-function variant in the DOCK1 gene was identified in an ASD proband and an ASD-affected mother, but not in an unaffected sibling (Griswold et al., 2015). A de novo missense variant in this gene was also identifed in an ASD proband from the Simons Simplex Collection (Iossifov et al., 2014).	26185613, 25363768	Sfari
DOCK8	dedicator of cytokinesis 8	3.3	3	A total of two de novo loss-of-function variants in the DOCK8 gene have been observed in ASD probands from the Autism Sequencing Consortium and the Autism Clinical and Genetic Resources in China (ACGC) cohort (De Rubeis et al., 2014; Wang et al., 2016). The 9p24.3 locus, which contains the DOCK8 gene, overlaps with linkage regions identified in large autism extended pedigrees (Allen-Brady et al.,…	25363760, 27824329, 18283277, 20678250, 18060736	Sfari
DPP10	Dipeptidyl-peptidase 10		3	An inherited gain in one family and an inherited loss in a second was reported in Marshall et al., 2008 out of a total of 427 unrelated ASD probands that were screened. Similar events were not seen in 500 controls or DGV controls (N ~1000 at time of analysis). DPP10 was found to be enriched for exon-disrupting CNVs in a case-control study in Girirajan et al., 2013 (5 exon-disrupting duplications …	18252227, 23375656	Sfari
DPP4	Dipeptidyl-peptidase 4??	4.4	4	A recurrent homozygous splice-site variant in the DPP4 gene was found to segregate with ASD in one out of two multiplex families (Lim et al., 2013). A de novo frameshift variant in the DPP4 gene has also been identified (De Rubeis et al., 2014).	23352160, 25363760	Sfari
DPP6	dipeptidyl-peptidase 6	4.1	4	Found in an ASD-associated CNV without independent replication (Marshall et al., 2008).	20844286, 18252227	Sfari
DPYD	dihydropyrimidine dehydrogenase	4.4	4	Hemizygous deletion in 4 individuals from 3 families (PMID: 21114665). Exonic deletion seen in 1 control (out of 5670 screened). Unclear how many autism samples screened to identify 4 individuals.	21114665	Sfari
DRD3	dopamine receptor D3	4.3	4	A single unreplicated association was reported (de Krom et al., 2009; PMID: 19058789).	19058789	Sfari
DSCAM	Down syndrome cell adhesion molecule	1.1	1	Three de novo LoF variants in the DSCAM gene were identified in ASD probands from the Simons Simplex Collection (PMID 25363768), while a fourth de novo LoF variant in this gene was identified in one ASD proband from 2,270 trios screened by the Autism Sequencing Consortium (PMID 25363760). Two additional de novo LoF variants were identified in Chinese ASD probands from the Autism Clinical and Gene…	25363768, 25363760, 27824329	Sfari
DST	Dystonin	4.4	4	Five case-specific loss-of-function variants were identified in the DST gene following the sequencing of 215 synaptic genes in 147 cases with ASD, 273 cases with schizophrenia, and 287 controls (Kenny et al., 2013); these variants were identified in two ASD cases and three SCZ cases and were not observed in the control cohort.	24126926	Sfari
DUSP15	dual specificity phosphatase 15	4.3	4	A de novo missense variant in the DUSP15 gene that was predicted to be damaging was identified in an ASD proband in Neale et al., 2012; a second de novo missense variant in this gene that was predicted to be disease causing by MutationTaster was identified in an ASD proband of Chinese Han descent in Tian et al., 2016. An assocation study consisting of 255 children with ASD and 427 ethnically-matc…	22495311, 27223645	Sfari
DVL1	Dishevelled segment polarity protein 1	5.1	5	Dvl1-deficient mice have previously been shown to demonstrate abnormal social behavior (Lijam et al., 1997; Long et al., 2004). More recently, a Dvl1???/???Dvl3+/??? mouse model was shown to display adult social and repetitive behavioral abnormalities associated with transient embryonic brain enlargement during deep layer cortical neuron formation, phenotypes which could be rescued by pharmacolog…	9298901, 14960015, 26830142	Sfari
DVL3	Dishevelled segment polarity protein 3	4.5	4	A de novo frameshift variant in DVL3 was observed in an ASD proband from the Simons Simplex Collection (Dong et al., 2014). More recently, a Dvl1???/???Dvl3+/??? mouse model was shown to display adult social and repetitive behavioral abnormalities associated with transient embryonic brain enlargement during deep layer cortical neuron formation, phenotypes which could be rescued by pharmacological…	25284784, 26830142	Sfari
DYDC1	DPY30 domain containing 1	4.4	4	A recurrent bigenic duplication involving the DYDC1 and DYDC2 genes was identified in seven unrelated ASD cases but not in 580 controls (Girirajan et al., 2013).	23375656	Sfari
DYDC2	DPY30 domain containing 2	4.4	4	A recurrent bigenic duplication involving the DYDC1 and DYDC2 genes was identified in seven unrelated ASD cases but not in 580 controls (Girirajan et al., 2013).	23375656	Sfari
DYRK1A	Dual-specificity tyrosine-(Y)-phosphorylation regulated kinase 1A	1.1 + S	1S	A total of four de novo LoF variants in the DYRK1A gene were identified in ASD probands from the Simons Simplex Collection (PMIDs 22495309, 22542183, 23160955, 25363768). Analysis of rare coding variation in 3,871 ASD cases and 9,937 ancestry-matched or paternal controls from the Autism Sequencing Consortium (ASC) identified DYRK1A as a gene meeting high statistical significance with a FDR ???0.0…	22495309, 22542183, 23160955, 25363768, 25363760, 25707398, 26401017	Sfari
EFR3A	EFR3 homolog A (S. cerevisiae)		3	Rare nonsynonymous variants in the EFR3A gene were found to be more common among ASD cases (16/2196; 0.73%) than matched controls (12/3389; 0.35%), and were statistically more common at conserved nucleotides based on an experiment-wide significance threshold (P=0.0077, permutation test); variants likely to be deleterious were also statistically more common in cases than controls (P=0.017, Fisher …	24860643, 22495306, 25363760	Sfari
EGR2	early growth response 2 (Krox-20 homolog, Drosophila)	5.1	5	Hu and colleagues (2006) studied three sets of male monozygotic twins who were discordant for severity of autism. In that study, there was a significant difference in the expression level of F13A1 among the three sets of twins, suggesting that this gene may play a role. EGR2 is also co-regulated with MECP2, a category S gene.	19000991, 16709250	Sfari
EHMT1	Euchromatic histone-lysine N-methyltransferase 1	4.4 + acc2 + S	3S	Disruptions in the EHMT1 gene are the cause of Kleefstra syndrome, which is accompanied by autistic features and intellectual disability (PMIDs 15805155, 16826528, 19264732). This gene was identified as an ASD candidate gene following the identification of a balanced chromosomal abnormality (BCA) leading to gene disruption in an ASD case (PMID 22521361). This report also showed significant burden…	15805155, 16826528, 19264732, 2251361, 26808425	Sfari
EIF3G	eukaryotic translation initiation factor 3 subunit G??	4.4	4	De novo variants in the EIF3G gene, including a missense variant and a synonymous variant predicted in PMID 26938441 to affect splicing regulation by altering an exonic splicing regulator, have been identified in ASD probands from the Simons Simplex Collection (O'Roak et al., 2012; Iossifov et al., 2012). Evaluation of the statistical significance of observing multiple functional de novo variants…	22495309, 22542183, 26938441	Sfari
EIF4E	eukaryotic translation initiation factor 4E	4.4	4	Region of linkage and rare mutations in several families associated with promoter activity.	19556253	Sfari
EIF4EBP2	Eukaryotic translation initiation factor 4E binding protein 2	5.1	5	Knockout of the EIF4EBP2 gene in mice results in an increased ratio of excitatory to inhibitory synaptic inputs and autistic-like behaviours (social interaction deficits, altered communication and repetitive/stereotyped behaviours) (Gkogkas et al., 2012).	23172145	Sfari
ELAVL2	ELAV like neuron-specific RNA binding protein 2	4.5	4	A de novo loss-of-function variant in the ELAVL2 gene was identified in an ASD proband from the Simons Simplex Collection (Iossifov et al., 2014). RNAi-mediated knockdown on ELAVL2 in primary human neurons and RNA sequencing identified a number of alternatively spliced transcripts downstream of ELAVL2 that overlap with RBFOX1 targets as well as targets of FMR1, as well as alternatively spliced an…	25363768, 27260404	Sfari
ELAVL3	ELAV like neuron-specific RNA binding protein 3		3	Two de novo missense variants in the ELAVL3 gene were identified in ASD probands from the Simons Simplex Collection in Iossifov et al., 2014. Krumm et al., 2015 reported that no de novo SNVs in this gene were observed in SSC unaffected siblings (de novo SNV P-value <0.05), and no rare effect types were reported in the Exome Variant Server.	25363768, 25961944	Sfari
ELP4	Elongator acetyltransferase complex subunit 4		3	A case-control analysis of the frequency of ELP4 CNVs from 2,845 ASD cases compared with 6,469 control individuals in PMID 26010655 identified a significant excess of CNVs involving this gene in cases vs. controls (P=2.7 x 10-3); however, the extent of segregation of ELP4 CNVs with ASD and their functional effect remains unclear. This gene has also been associated with rolandic epilepsy (PMID 191…	26010655, 19172991	Sfari
EML1	echinoderm microtubule associated protein like 1	5.4	5	Rare mutations in the EML1 gene have been identified with ASD (Schaaf et al., 2011).	21624971	Sfari
EN2	engrailed homolog 2	4.3	4	EN2 is located in a linkage region with variable evidence for association with autism. For example, studies have found associations in the Chinese Han population as well as AGRE, NIMH and CPEA cohorts. However, another study found no genetic association between EN2 and autism in an AGRE cohort (Zhong et al., 2003).	7643354, 12525552, 15024396, 16252243, 17948868, 17948901, 18424904, 19615670, 20050924, 20523082	Sfari
EP300	E1A binding protein p300	4.5 + S	4S	Heterozygous variants in the EP300 gene are responsible for Rubinstein-Taybi syndrome 2 (OMIM 613684), a multiple congenital anomaly syndrome characterized by intellectual disability, postnatal growth deficiency, microcephaly, broad thumbs and halluces, and dysmorphic facial features (Roelfsema et al., 2005; Zimmermann et al., 2007; Foley et al., 2009). A patient with a de novo EP300 frameshift v…	15706485, 17299436, 19353645, 26788536, 27465822, 25363760, 25363768, 25533962, 27648933	Sfari
EP400	E1A binding protein p400	4.5 + acc	3	A de novo probably damaging missense variant and a de novo LoF variant was observed in EP400 in ASD probands from the Simons Simplex Collection and the Autism Sequencing Consortium, respectively (Iossifov et al., 2012; De Rubeis et al., 2014). This gene was subsequently identified in Iossifov et al. 2015 as a strong candidate to be an ASD risk gene based on a combination of de novo mutational evi…	22542183, 25363760, 26401017	Sfari
EPC2	Enhancer of polycomb homolog 2 (Drosophila)	4.1	4	EPC2 is frequently deleted along with MBD5 in cases with 2q23.1 microdeletion syndrome. While MBD5 is generally thought to be the casual locus of the syndrome, EPC2 may be responsible in part for the broader phentoype observed in patients with larger 2q23.1 deletions compared to those patients with a deletion of MBD5 only. For example, speech and language issues may be more severe with EPC2-conta…	19809484	Sfari
EPHA6	EPH receptor A6	5.4	5	Rare variants in the EPHA6 gene have been identified with autism (Pinto et al., 2010).	20531469	Sfari
EPHB6	EPH receptor B6	5.4	5	Rare mutations in the EPHB6 gene have been identified with autism (O'Roak et al., 2011).	21572417	Sfari
ERBB4	v-erb-a erythroblastic leukemia viral oncogene homolog 4 (avian)	5.4	5	Rare variants in the ERBB4 gene have been identified with autism (Pinto et al., 2010) as well as schizophrenia (Walsh et al., 2008).	20531469, 18369103	Sfari
ERBIN	erbb2 interacting protein	2.1	2	This gene, formerly known as ERBB2IP, was originally identified as an ASD candidate gene based on its enrichment in an autism-associated protein interaction module. Sequencing of post-mortem brain tissue from 25 ASD cases resulted in the identification of significant non-synonymous variants in this gene with an expected false-positive rate at 0.1, confirming the involvement of this module with au…	25549968, 25363760, 25961944, 26401017, 26402605	Sfari
ERG	v-ets erythroblastosis virus E26 oncogene homolog (avian)	4.3	4	A SNP within the ERG gene showed association in the secondary analyses in a combined AGP GWA sample with a P-value of 6.638E???07 (PMID 22843504).	22843504	Sfari
ERMN	ermin	4.4	4	Analysis of methylation changes in blood DNA from 53 male ASD patients and 757 healthy controls found that hypomethylation caused by rare genetic variants (meSNVs) at six loci significantly associated with ASD (q-value <0.05); among the meSNVs identified was a differentially methylated CpG (DMCpG) at the GALNT5-ERMN locus in two ASD cases, one of whom displayed ERMN overexpression (Homs et al., 2…	27404287	Sfari
ESR1	estrogen receptor 1	5	5	Nominally significant association between common variation and Autism Spectrum Quotient.	19598235	Sfari
ESR2	estrogen receptor 2 (ER beta)	4.3	4	Single association study (PMID: 19598235). Nominal significance when corrected for multiple testing	19598235	Sfari
ESRRB	estrogen-related receptor beta	4.3	4	A single unreplicated association has been reported by Wang et al., 2009 (PMID: 19404256).	19404256	Sfari
ETFB	Electron-transfer-flavoprotein, beta polypeptide	3.1	3	A de novo LoF variant in the ETFB gene was identified in an ASD proband from the Simons Simplex Collection (PMID 22495309). Analysis of rare coding variation in 3,871 ASD cases and 9,937 ancestry-matched or paternal controls from the Autism Sequencing Consortium (ASC) identified ETFB as a gene meeting high statistical significance with a 0.05<FDR ???0.1, meaning that this gene had a ???90% chance…	22495309, 25363760	Sfari
EXT1	Exostosin 1	4.4	4	Deletion mutations in the EXT1 gene were detected in two boys from separate families presenting with hereditary multiple exostoses and autism associated with mental retardation (PMID 12032595). Inactivation of the EXT1 gene in mice resulted in impairments in social interaction, expression of stereotyped, repetitive behavior, and impairments in ultrasonic vocalization, as well as some associated f…	12032595	Sfari
F13A1	coagulation factor XIII, A1 polypeptide	5.1	5	Hu and colleagues (2006) studied three sets of male monozygotic twins who were discordant for severity of autism. In that study, there was a significant difference in the expression level of F13A1 among the three sets of twins, suggesting that this gene may play a role.	16709250	Sfari
FABP3	Fatty acid binding protein 3, muscle and heart (mammary-derived growth inhibitor)	5.1	5	Fabp3-deficient mice exhibited decreased performance in social motivation and novelty seeking compared to wild-type mice (Shimamoto et al., 2014); in the same report, a frameshift variant in FABP3 was identified in a schizophrenia case that was not observed in 316 ASD cases or in 2,170 controls.	25027319	Sfari
FABP5	fatty acid binding protein 5 (psoriasis-associated)	4.3	4	One report of association without independent validation (Maekawa et al., 2010).	20057506	Sfari
FABP7	fatty acid binding protein 7, brain	6.1	6	Examined three genes in 285 probands by resequencing, no support for involvement of FABP7 obtained (Maekawa M, et al)	20057506	Sfari
FAM92B	Family with sequence similarity 92, member B		3	Two de novo missense variants in the FAM92B gene have been identified in ASD probands from the Simons Simplex Collection, with no de novo events in this gene observed in 1,786 unaffected siblings (P=7.96 x 10-3) (Iossifov et al., 2014; Krumm et al., 2015).	25363768, 25961944	Sfari
FBN1	Fibrillin 1		3	Two de novo missense variants in the FBN1 gene were identified in ASD probands from the Simons Simplex Collection in Iossifov et al., 2012 and Iossifov et al., 2014. Krumm et al., 2015 reported that no de novo SNVs in this gene were observed in SSC unaffected siblings (de novo SNV P-value <0.05), and no rare effect types were reported in the Exome Variant Server. A third de novo missense variant …	22542183, 25363768, 25961944, 25363760	Sfari
FBXO33	F-box protein 33	4.3 + 4.4	4	FBXO33 is in a region of a de novo translocation in an individual with severe autism and MR (PMID: 20648246). The translocation might actually implicate the nearby gene LRFN5 based on expression data in the region; however, additional individuals with a deletion in this region did not have autism. A suggestive association was reported by Wang et al., 2009 (PMID: 19404256).	20648246	Sfari
FBXO40	F-box protein 40	4.4	4	Three duplications (unknown inheritance) were seen in a 1000-case discovery cohort but not in a 1000-case replication cohort or ~2500 controls. Two additional genes included in all events were listed (GOLGB1 and HCLS1). Two of the three duplications were confirmed by qPCR.	19404257	Sfari
FEZF2	FEZ family zinc finger 2	4.3	4	A single unreplicated association has been reported by Wang et al., 2009 (PMID: 19404256).	19404256	Sfari
FGD1	FYVE, RhoGEF and PH domain containing 1	5	5	A rare mutation in the FGD1 gene has been identified with ADHD (Orrico et al., 2005). In addition, rare mutations in the FGD1 gene have been identified with Aarskog-Scott syndrome (AAS) (Kaname et al., 2006).	15809997, 16688726	Sfari
FGFBP3	fibroblast growth factor binding protein 3	5.4	5	A rare duplication in the FGFBP3 gene has been identified with ASD (Salyakina et al., 2011).	22016809	Sfari
FHIT	fragile histidine triad gene	4.4	4	Minimal evidence for the involvement of FHIT in autism comes from one study (Sebat et al.) in which two affected individuals were each found to have a de novo copy number change (one deletion, one duplication) involving the FHIT gene.	17363630	Sfari
FLT1	fms-related tyrosine kinase 1 (vascular endothelial growth factor/vascular perme ability factor receptor)	5.1	5	Gene with single report of altered expression in ASD lymphocytes (Morag et al., 2011).	21332311	Sfari
FMR1	fragile X mental retardation 1	S	S	According to a review (Dykens and Volkmar, 1997) of 14 studies, the percentages of individuals with Fragile X syndrome who met criteria for autism varied from 5 to 60%, with 7 studies finding more than 20%. While polymorphisms in the FMR1 gene have been reported to be associated with autism, no consistent association between FMR1 polymorphisms and autism has been demonstrated. Separately, several…	11773805, 9118347, 9358013, 14755444, 9813775	Sfari
FOLH1	Folate hydrolase (prostate-specific membrane antigen) 1	5.1	5	Mice that are heterozygous for the FOLH1 gene display abnormal social behavior, increased locomotor activity suggestive of hyperactivity, decreased motor coordination, and deceased spatial working memory (Han et al., 2009; Schaevitz et al., 2012).	19347959, 22076974	Sfari
FOXG1	Forkhead box G1	5	5	Rare mutations in the FOXG1 gene that are associated with FOXG1 syndrome (Kort?m et al., 2011) and Rett's syndrome (quite a bit of phenotypic overlap exists between these two syndromes) as well as West syndrome. Not clearly syndromic autism.	21441262, 18571142, 21536641	Sfari
FOXP1	forkhead box P1	2.1	2	A rare de novo loss-of-function (LoF) variant in the FOXP1 gene was first identified in a male patient with autism and non-syndromic ID (PMID 20950788), while additional de novo LoF variants in FOXP1 have been identified in ASD probands from the Simons Simplex Collection (PMIDs 21572417 and 25636768). A fourth ASD-associated de novo LoF variant in FOXP1 was recently identified in a female patient…	20950788, 21572417, 25363768, 25853299, 20848658	Sfari
FOXP2	forkhead box P2	4.3 + acc2 + acc4	3	A significant but unreplicated association study of FOXP2 in ASD has been reported. FOXP2 is mutated in specific language impairment, and also physically interacts with FOXP1, which has been implicated in ASD (PMID: 21572417)	21572417, 15108192, 21624971, 15737702	Sfari
FRK	fyn-related kinase	4.3	4	Suggestive signal in GWAS, rare large deletion in the Autism Chromosome Rearrangement Database.	19404256	Sfari
FRMPD4	FERM and PDZ domain containing 4	5.4	5	Rare mutations in the FRMPD4 gene have been identified with autism and schizophrenia (Piton et al., 2011).	20479760	Sfari
GABRA1	Gamma-aminobutyric acid (GABA) A receptor, alpha 1	5.5	5	Significant reduction in GABA(A)-alpha 1, the protein encoded by the GABRA1 gene, has been observed in post-mortem brain tissue from ASD subjects in two separate studies (Fatemi et al., 2009; Crider et al., 2014).	18821008, 25392730	Sfari
GABRA4	gamma-aminobutyric acid (GABA) A receptor, alpha 4	4.3	4	Two gene-based studies have found association of a SNP within GABRA4 and autism. In one study (Ma et al., 2005), SNPS in a series of GABA receptor subunit genes were anlayized in 470 caucasian families. Significant allelic association was found for rs1912960 (p=0.01) in GABRA4. In the second study, another 557 Caucasian individuals and 54 Afircan-American individuals were analyzed for 35 SNPs in …	16080114, 16770606	Sfari
GABRA5	gamma-aminobutyric acid type A receptor alpha5 subunit	5.1	5	Reduced GABRA5 mRNA and protein levels were observed in post-mortem brain tissue from ASD cases compared to controls (Fatemi et al., 2010). Deletion of GABRA5 in mice resulted in autism-related behaviors including reduced social interactions, reduced ultrasonic vocalizations, and increased self-grooming (Zurek et al., 2016).	20066485, 27231709	Sfari
GABRB1	gamma-aminobutyric acid (GABA) A receptor, beta 1	5.1	5	Studies which show altered gene expression in ASD brains (Fatemi et al., 2010), and also interactive association with other genes (Ma et al., 2005); however, no evidence to date of independent association of gene with disease.	16080114	Sfari
GABRB3	gamma-aminobutyric acid (GABA) A receptor, beta 3	2.1	2	The gene lies within the 15q11-q13 duplication that, when maternally inherited, causes autism. There have been multiple gene-based association studies with mixed results; the gene has not been implicated in genome-wide association studies, nor have any of the gene-based associations been replicated. Knockout mice show social deficits and cerebellar vermis hypoplasia, and deficiency of MECP2 (a ca…	25363760, 22542183, 10490705, 10686550, 9545402, 11920158, 12092907, 17230033, 17957331, 19430570, 15615769	Sfari
GABRQ	Gamma-aminobutyric acid (GABA) A receptor, theta	5.4	5	A maternally-inherited missense variant in GABRQ that resulted in altered splicing of the gene was identified in a female ASD patient; this variant was not observed in 180 ethnically matched control individuals (PMID 23169495).	23169495	Sfari
GAD1	Glutamate decarboxylase 1 (brain, 67kDa)	5.1	5	Abnormal expression levels of GAD1 mRNA have previously been observed in cerebellar Purkinje cells and cerebellar interneurons in ASD cases (Yip et al., 2007; Yip et al., 2008). More recently, male GAD1 haploinsufficient mice were reported to have impaired social behavior (Sandhu et al., 2014).	17235515, 17918742, 24612522	Sfari
GADD45B	Growth arrest and DNA-damage-inducible, beta	5.1 + 5.4	5	Expression profiling of the superior temporal gyrus of six autistic subjects and matched controls revealed differential expression of the GADD45B gene (PMID 18378158). Knockdown of GADD45B in mice and rats resulted in altered long-term contextual fear conditioning and altered juvenile social behaviors, respectively (PMIDs 22802593, 25728234). A de novo missense variant in this gene was identified…	18378158, 22802593, 25728234, 25363760	Sfari
GALNT13	UDP-N-acetyl-alpha-D-galactosamine:polypeptide N-acetylgalactosaminyltransferase 13 (GalNAc-T13)	4.4	4	Rare CNVs in the GALNT13 gene have been observed in autism.	19557195	Sfari
GALNT14	UDP-N-acetyl-alpha-D-galactosamine:polypeptide N-acetylgalactosaminyltransferase 14 (GalNAc-T14)	4.3	4	A SNP within the GALNT14 gene showed association in the secondary analyses in a combined AGP GWA sample with a P-value of 3.942E???07 (PMID 22843504).	22843504	Sfari
GAP43	Growth associated protein 43	5.1	5	GAP43(+/-) mice display resistance to change and stress-induced behavioral withdrawal and anxiety, suggesting that GAP43 deficiency leads to the development of a subset of autistic-like behaviors (Zaccaria et al., 2010).	20707874	Sfari
GAS2	Growth arrest-specific 2	4.3	4	In an association study involving cases and controls from AGRE and other sources (Weiss et al., 2009), TDT of the initial scan identified two SNPs in the GAS2 gene (rs12293188 and rs16910194) that showed association with ASD in the discovery stage (P=1.2E-05 and 4.2E-05, respectively); combination of case-control association analysis with TDT data resulted in P values of 1.1E-06 and 3.7E-06, resp…	19812673	Sfari
GATM	Glycine amidinotransferase (L-arginine:glycine amidinotransferase)??	S	S	An analysis of the clinical, biochemical, and molecular findings in 27 patients with GAMT deficiency determined that 21 of these patients (78%) were autistic, hyperactive, and self-injurious (Mercimek-Mahmutoglu et al., 2006).	16855203	Sfari
GIGYF1	GRB10 interacting GYF protein 1	3.3	3	Two de novo LoF variants in the GIGYF1 gene (both frameshift) were identified in ASD probands from the Simons Simplex Collection (PMID 25363768).	25363768	Sfari
GIGYF2	GRB10 interacting GYF protein 2	2.1	2	Three de novo variants in the GIGYF2 gene (1 nonsense, 2 missense) have been identified in simplex ASD cases, with no de novo events in this gene observed in 1,786 unaffected siblings from the Simons Simplex Collection (P=3.40 x 10-4) (De Rubeis et al., 2014; Iossifov et al., 2014; Krumm et al., 2015). A fourth de novo LoF variant in GIGYF2 was identified in a Chinese ASD proband from the Autism …	25363760, 25363768, 25961944, 27824329	Sfari
GLIS1	GLIS family zinc finger 1	4.3	4	Single-marker associations in the GLIS1 gene with ASD were identified in a fine-mapping case-control association study in the Taiwanese Han population (Kuo et al., 2015).	26398136	Sfari
GLO1	glyoxalase I	4.3	4	A polymorphism was identified by 2D gel electrophoresis comparing autism brain to control: 4/8 cases and 2/3 controls homozygous for acidic form of GLO1 protein. In 7/8 original cases the A allele is present versus 5/9 controls. The protein variant was determined to be the result of common cSNP, and thus followed-up by case-control analysis in AGRE patients versus complicated combination of contr…	18455873, 17346350, 16244648, 15386471	Sfari
GLRA2	glycine receptor, alpha 2	5.4	5	Rare mutations in the GLRA2 gene have been identified with autism (Piton et al., 2011).	20479760	Sfari
GNA14	Guanine nucleotide binding protein (G protein), alpha 14	6	6	This gene was identified as an ASD candidate gene following the identification of a balanced chromosomal abnormality (BCA) leading to gene disruption in an ASD case (PMID 22521361). This report also showed that there is no significant burden (P=0.27) of GNA14 CNVs in individuals with NDD.	22521361	Sfari
GNB1L	guanine nucleotide binding protein (G protein), beta polypeptide 1-like	4.4	4	Rare mutations in the GNB1L gene, including a translocation, duplications and missense variants, have been identified in patients with ASD (Chen et al., 2011).	22095694	Sfari
GPC4	glypican 4	3.4	3	Previously unreported homozyous variants in the same human accelerated region (HAR) within an intron of the GPC4 gene were identified in individuals affected with ASD and ID from two unrelated consanguineous families; interaction data revealed interactions between this HAR and the GPC4 promoter in adult human brain tissue, and luciferase reporter assays demonstrated that both variants reduced reg…	27667684	Sfari
GPC6	glypican 6	4.1	4	Rare variants in the GPC6 gene have been identified with autism (Pinto et al., 2010). In particular, that study found two individuals with deletions and one individual with a duplication that involve GPC6.	20531469	Sfari
GPHN	Gephyrin		3	Screening of 8775 cases with ASD, schizophrenia, or epilepsy and 27,019 controls for GPHN deletions determined that experimentally validated deletions in GPHN were significantly greater in cases than in controls (6/8,775 vs. 3/27,019; Fisher's exact two-sided P=0.009); three of the cases with GPHN deletions in this study were diagnosed with ASD (PMID 23393157). Additional deletions in the GPHN ge…	23393157, 23275889, 23632794, 24643514, 24561070	Sfari
GPR139	G protein-coupled receptor 139	5.4	5	A rare mutation in the GPR139 gene has been identified with autism (O'Roak et al., 2011). In particular, that study found a single individual with a missense mutation (Ser151Gly) in GPR139.	21572417	Sfari
GPR37	G protein-coupled receptor 37 (endothelin receptor type B-like)	4.4	4	Two rare mutations in the GPR37 gene were identified in ASD patients: 1585-1587 ttc del (Del312F) in one Japanese patient and G2324A (R558Q) in one Caucasian patient; neither of these variants were observed in ethnically-matched controls. In addition, a potential ASD-related GPR37 variant, T589M, was found in 7 affected Caucasian men from five different families (Fujita-Jimbo et al., 2012). GPR37…	23251443, 25977097	Sfari
GPR85	G protein-coupled receptor 85	4.4	4	Maternally-inherited missense variants in GPR85 that altered dendritic branching following expression in mouse hippocampal neurons were observed in two unrelated Japanese ASD cases and were not seen in Japanese controls (Fujita-Jimbo et al., 2015). Overexpression of this gene in mice resulted in several behavioral abnormalities, including decreased social interaction and impaired memory (Matsumot…	25780553, 18413613, 22697179, 22968816	Sfari
GPX1	glutathione peroxidase 1	4.3	4	Unreplicated association of trinucleotide repeat polymorphism in Ming et al., 2010 (PMID: 19195803)	19195803	Sfari
GRID2	glutamate receptor, ionotropic, delta 2	4.4	4	Rare mutations in the GRID2 gene have been identified with ASD (Schaaf et al., 2011). In particular, that study found two non-synonymous SNPs in GRID2 in 3 of 339 individuals with ASD.	21624971	Sfari
GRIK2	glutamate receptor, ionotropic, kainate 2	4.3 + acc2	3	There are multiple association results that do not reach genome-wide significance to date. There are associations with other diseases, such as schizophrenia and obsessive-compulsive disorder, which boost the gene from category 4 to category 3.	20442744, 17712621, 17428563, 15389769, 15305151, 15094479, 11920157	Sfari
GRIK4	Glutamate receptor, ionotropic, kainate 4	5.1	5	Transgenic mice overexpressing grik4 in the forebrain displayed social impairment, enhanced anxiety, and depressive states, accompanied by altered synaptic transmission, in Aller et al., 2015. Furthermore, a novel de novo probably damaging missense variant in GRIK4 was identified in an ASD proband from the Autism Sequencing Consortium (De Rubeis et al., 2014).	26446216, 25363760	Sfari
GRIK5	Glutamate receptor, ionotropic, kainate 5		3	Three de novo missense variants in the GRIK5 gene have been identified in simplex ASD cases, with no de novo events in this gene observed in 1,786 unaffected siblings from the Simons Simplex Collection (P=0.01) (De Rubeis et al., 2014; Iossifov et al., 2014; Krumm et al., 2015).	25363760, 25363768, 25961944	Sfari
GRIN1	Glutamate receptor, ionotropic, N-methyl D-aspartate 1	3.3	3	Decreased social interaction in GRIN1-knockout mice was observed in two separate studies (Gandal et al., 2012; Saunders et al., 2013). Mutations in GRIN1 are associated with an autosomal dominant form with intellectual disability (MRD8; OMIM 614254). 7 of 28 individuals with GRIN1 variants in Lemke et al., 2016 had ASD in addition to intellectual disability with or without epilepsy; this included…	22806213, 23441094, 27164704	Sfari
GRIN2A	glutamate receptor, ionotropic, N-methyl D-aspartate 2A	4.3	4	There is association and linkage evidence for the GRIN2A gene. For example, genetic association has been found between the GRIN2A gene and autism in an IMGSAC cohort (Barnby et al., 2005).	15830322	Sfari
GRIN2B	glutamate receptor, inotropic, N-methyl D-apartate 2B	1.1	1	Studies have identified rare mutations in the GRIN2B gene with autism. In particular, O'Roak et al. (2011) found a single individual with a 3' splice mutation of GRIN2B, Myers et al. (2011) found an excess of rare non-synonymous mutations in GRIN2B in both autism and schizophrenia. As well, Yoo et al. (2012) showed association of GRIN2B markers in a Korean cohort of 151 families. Studies have als…	21572417, 21383861, 22326929, 22495309, 23160955, 25363760, 26401017	Sfari
GRIP1	glutamate receptor interacting protein 1	2.1	2	Rare variants and genetic association have been found with the GRIP1 gene and autism in AGRE and SCAP cohorts (Mejias et al., 2011). In particular, that study showed convincing higher incidence of missense variants in 480 cases compared to 480 controls. Although segregation within pedigrees was not perfect, the variants were shown to be functional due to altered binding to glutamate receptor 2/3.	21383172	Sfari
GRM4	Glutamate receptor, metabotropic 4	5.1	5	Findings in GRM4 knockout mice indicated a function of mGluR4 in maintaining the excitation/inhibition balance, which is of crucial importance for information processing in the brain and the deterioration of these processes in neuropsychological disorders such as autism (Iscru et al., 2013).	23714430	Sfari
GRM7	Glutamate receptor, metabotropic 7	4.4	4	SNPs in GRM7 associated with ASD in a pilot study of Chinese ASD cases (Yang et al., 2013). A de novo exonic deletion in GRM7 was identified in a proband with ASD and hyperactivity; three of the exons within the breakpoint boundaries of this deletion were predicted to be under purifying selection and highly expressed in prenatal brain regions (Liu et al., 2015). A de novo missense variant in GRM7…	23201551, 25921429, 22495306	Sfari
GRM8	glutamate receptor, metabotropic 8	6.1	6	Interesting results with regarding to smoking-related behavior (disinhibition) but no evidence of association with autism (Takaki H, et al)	19268276, 18618593, 17955477, 17684544, 15211621	Sfari
GRPR	Gastrin-releasing peptide receptor	5.1	5	Originally identified as a candidate from a translocation region in a patient with autism and MR (PMID: 9259269). Some functional evidence in rats (PMIDs: 17097693, 21847557), but genetic associations are negative to date (2 studies; PMIDs: 14729406, 18393381).	9259269, 17097693, 21847557, 14729406, 18393381	Sfari
GSK3B	Glycogen synthase kinase 3 beta	5.1	5	Genetic manipulation of GSK3B in mice has demonstrated its potential role in social behavior. GSK3B knock-in mice exhibited abnormal social preference, showing no significant preference for novel mouse compared to familiar mouse (Mines et al., 2010). Selective deletion of GSK3B in mouse forebrain pyramidal neurons led to anxiolytic and pro-social effects (Latapy et al., 2012).	20300527, 22826345	Sfari
GSTM1	glutathione S-transferase M1	4.3	4	Unreplicated association of homozygous deletion in Buyske et al., 2006 (PMID: 16472391)	16472391	Sfari
GTF2I	general transcription factor IIi	4.3	4	Genetic association of common variants in the GTF2I gene have been associated with autism (Malenfant et al., 2011). In addition, rare variants in the region surrounding GTF2I may be associated with Williams syndrome (Morris et al., 2003).	22048961, 14556246	Sfari
GUCY1A2	Guanylate cyclase 1, soluble, alpha 2	4.3	4	A SNP within the GUCY1A2 gene showed association in the secondary analyses in a combined AGP GWA sample with a P-value of 4.287E???07 (PMID 22843504).	22843504	Sfari
HCN1	Hyperpolarization activated cyclic nucleotide-gated potassium channel 1	S	S	6 missense variants in the HCN1 gene, 5 of which were de novo in origin and were experimentally shown to alter channel properties, were identified in patients with epileptic encephalopathy; individuals with these variants had clinical features resembling those of Dravet syndrome with progression towards atypical absences, intellectual disability, and autistic features (Nava et al., 2014). In the …	24747641, 26966193	Sfari
HDAC3	histone deacetylase 3	5.1	5	The protein encoded by MECP2 interacts with the NCoR/HDAC3 complex; the Rett syndrome-associated missense variant p.Arg306Cys (MECP2R306C) abolishes this interaction (Lyst et al., 2013; Ebert et al., 2013). Knockdown of HDAC3 in the forebrain excitatory neurons of mice resulted in abnormal locomotor coordination, social deficits, and cognitive deficits (Nott et al., 2016). In the same report, Ret…	23770565, 23770587, 27428650, 25363768	Sfari
HDAC4	histone deacetylase 4	S	S	This gene has been identified with syndromic autism, where a subpopulation of individuals with a given syndrome develop autism. In particular, haploinsufficiency in the HDAC4 gene has been identified with brachydactyly mental retardation syndrome (Williams et al., 2010). No other evidence exists that implicates this gene in autism.	20691407	Sfari
HECW2	HECT, C2 and WW domain containing E3 ubiquitin protein ligase 2	4.4 + acc2	3	Two de novo missense variants in the HECW2 gene were identified in simplex ASD probands, with no de novo events in this gene observed in 1,786 unaffected siblings from the Simons Simplex Collection (P=0.05) (Iossifov et al., 2014; Krumm et al., 2015). De novo variants in HECW2 have also been identified in patients presenting with epilepsy and intellectual disability (Appenzeller et al., 2014; Wri…	25363768, 25961944, 25262651, 25529582, 27334371, 27389779	Sfari
HEPACAM	hepatic and glial cell adhesion molecule	S	S	This gene has been identified with syndromic autism, where a subpopulation of individuals with a given syndrome develop autism. In particular, rare mutations in the HEPACAM gene have been found to cause Megalencephalic Leukoencephalopathy with subcortical Cysts (MLC) (L?pez-Hern?ndez et al., 2011). No other evidence exists that implicates this gene in autism.	21419380	Sfari
HERC2	HECT and RLD domain containing E3 ubiquitin protein ligase 2	S	S	A homozygous missense variant in the HERC2 gene (c.1781C>T; p.Pro594Leu) has been observed in multiple Old Order Amish pedigrees exhibiting an autosomal recessive neuordevelopmental disorder with some phenotypic similarities to Angelman syndrome characterized by global developmental delay/intellectual disability, behavioral abnormalities including autistic behavior, hypotonia, gait instability, a…	23065719, 23243086, 25363768	Sfari
HLA-A	major histocompatibility complex, class I, A	4.3	4	There is minimal evidence for the role of HLA-A in autism. Two association studies have been published showing association with different HLA-A alleles.	16720216, 14568232	Sfari
HLA-B	Major histocompatibility complex, class I, B	4.3	4	Different alleles of the HLA-B gene have been shown to nominally associate with ASD in case-control studies using two different populations (Al-Hakbany et al., 2014; Puangpetch et al., 2015).	24672722, 26819491	Sfari
HMGN1	high mobility group nucleosome binding domain 1	4.3 + acc3	3	Genetic association has been found between common SNPs near the HMGN1 gene and ASD in an AGRE cohort (Abuhatzira et al., 2011). In addition, that study also showed that HMGN1 functionally binds the human MECP2 promoter.	22009741	Sfari
HNRNPH2	heterogeneous nuclear ribonucleoprotein H2 (H')	4.4	4	A rare, non-synonymous SNP in the HNRNPH2 gene was first identified in an individual with autism in Piton et al., 2011. Six unrelated females with a common neurodevelopmental phenotype involving developmental delay/intellectual disability were found to have de novo predicted deleterious missense variants in the HNRNPH2 gene; three of these six female patients were diagnosed with ASD (Bain et al.,…	20479760, 27545675	Sfari
HOMER1	Homer homolog 1 (Drosophila)	4.4	4	Seven rare variants (minor allele frequency < 1%) in the HOMER1 gene were identified in a cohort of 290 non-syndromic ASD cases; none of these variants were observed in 300 ethnically matched controls. Four of the variants in the HOMER1 gene co-segregated with ASD in multiplex families (Kelleher III et al., 2012). PMID 22267161 demonstrated that altered mGluR5-Homer scaffolds contribute to mGluR5…	22558107, 22267161, 23803181, 26929812	Sfari
HOXA1	homeobox A1	3S	S	HOXA1 mutations have been reported in brainstem malformation syndrome accompanied by ASD (Tischfield et al., 2005). There are a number of studies that report associations (not genome-wide significant), which would put it in category 4S. Finally, there are associations with autism-associated features such as head circumference (Conciatori et al., 2004), which boosts it to category 3S.	16155570, 14960295, 11091361	Sfari
HOXB1	homeobox B1	5.1	5	Functional hypothesis only, association data negative.	14681917, 11091361, 12888798, 12414832, 11840501	Sfari
HRAS	v-Ha-ras Harvey rat sarcoma viral oncogene homolog	4.3	4	Two single marker studies from one group report association and replication of association, although neither is significant under current genome-wide criteria (case-control report by Comings et al. has only 48 subjects). Twelve out of thirteen individuals with Costello syndrome, characterized by mental retardation and carcinomas, show mutations in HRAS.	8098541, 7913707, 7485261, 8832771, 16170316	Sfari
HS3ST5	heparan sulfate (glucosamine) 3-O-sulfotransferase 5	4.3	4	Suggestive association from Wang et al (2009). No other evidence.	19404256	Sfari
HSD11B1	hydroxysteroid (11-beta) dehydrogenase 1	4.3	4	There is a single report of an unreplicated association of a common SNP (Chakrabarti et al., 2009; PMID: 19598235).	19598235	Sfari
HTR1B	5-hydroxytryptamine (serotonin) receptor 1B	4.3	4	There is minimal evidence for the role of HTR1B in autism. In a single study looking at 7 SNPs in HTR1B and HTR1C in 252 autism cases, the authors found undertransmission of HTR1B haplotype in affected individuals (p=0.003).	19038234	Sfari
HTR2A	5-hydroxytryptamine (serotonin) receptor 2A	5.1	5	Functional hypothesis only, association data negative.	11920848, 17280648, 19997080	Sfari
HTR3A	5-hydroxytryptamine (serotonin) receptor 3A	4.3	4	Initial candidate gene study with > 400 families provides nominal significance for involvement (uncorrected p = 0.0002), separate study suggests that separate allele may show nominally significant association (Rehnstr?m K, et al)	19184136, 19035560	Sfari
HTR3C	5-hydroxytryptamine (serotonin) receptor 3, family member C	4.3	4	In region of linkage in Finnish families. Subsequent association in region with 2 non-synonymous SNPs, but not multi-test significant (PMID: 19035560).	19035560	Sfari
HTR7	5-hydroxytryptamine (serotonin) receptor 7 (adenylate cyclase-coupled)	6.1	6	Only publication of autism association is negative (Lassig et al., 1999 PMID: 10490701)	10490701	Sfari
HYDIN	HYDIN, axonemal central pair apparatus protein	4.4	4	Three large CNVs (one deletion and two duplications) that include HYDIN were identified in unrelated ASD probands; of the events affecting HYDIN, two arose de novo in simplex ASD cases, and one was inherited in a multiplex autism family where the CNV segregated with disease (Girirajan et al., 2013). By comparison, no HYDIN exon-disrupting CNVs were observed in two independent control cohorts.	23375656	Sfari
ICA1	islet cell autoantigen 1, 69kDa	4.1	4	Rare duplications of 7p21 that include the ICA1 gene have been identified with ASD (Salyakina et al., 2011; Cukier et al., 2011).	21480499, 22016809	Sfari
IFNG	interferon gamma	5.1	5	Elevated levels of IFNgamma have been observed in plasma (Singh, 1996 and others) and post-mortem brain tissue (Li et al., 2009) from autistic individuals, as well as in mid-gestational serum samples from mothers who gave birth to autistic children (Goines et al., 2011). Deletion of IFNG resulted in deficits in social behavior and aberrent hyper-connectivity in fronto-cortical/insular brain regio…	8964908, 9627004, 11803234, 12378124, 16360218, 18762240, 19157572, 21810230, 22426848, 22917523, 23231720, 25407263, 27409813	Sfari
IFNGR1	interferon gamma receptor 1	5.1	5	Deletion of IFNGR1 in PFC neurons resulted in deficits in social behavior in mice as measured by the three-chamber social task (Filiano et al., 2016).	27409813	Sfari
IL17A	Interleukin 17A	5.1	5	Interleukin-17a was shown to be required for an abnormal cortical phenotype and behavioral abnormalities in offspring induced by maternal immune activation (Choi et al., 2016). Furthermore, administration of IL-17a into fetal brain was shown to promote abnormal cortical development and ASD-like behaviors in the same report.	26822608	Sfari
IL1R2	interleukin 1 receptor, type II	4.4	4	A single de novo synonymous SNP in the IL1R2 gene was identified with autism through exome sequencing (O'Roak et al., 2011).	21572417	Sfari
IL1RAPL1	interleukin 1 receptor accessory protein-like 1	4.4	4	Studies have identified rare sequence variants in the IL1RAPL1 gene with autism (e.g. Bhat et al., 2008).	18801879, 18005360, 20479890	Sfari
IL1RAPL2	interleukin 1 receptor accessory protein-like 2	4.3	4	Genetic association has been found between the IL1RAPL2 gene and males with ASD in the HIHG/CHGR, AGRE and ACC cohorts (Chung et al., 2011). However, Piton et al. (2008) reported an absence of non-synonymous mutations in IL1RAPL2 in a screen of 142 individuals with ASD. Similarly, Kantoj?rvi et al. (2011) reported an absence of novel IL1RAPL2 mutations in a screen of 42 individuals with ASD.	22050706, 18801879, 21384559	Sfari
IL6	interleukin 6	5.1	5	IL-6 has been shown to mediate behavioral abnormalities in offspring induced by maternal immune activation (Smith et al., 2007). Differential expression of IL-6 has also been observed in blood and brain tissue from ASD cases compared to controls in multiple studies (Li et al., 2009; Ashwood et al., 2011; Wei et al., 2011; Ricci et al., 2013).	17913903, 19157572, 20705131, 21595886, 23604965	Sfari
ILF2	Interleukin enhancer binding factor 2??	2.1	2	This gene was identified by TADA (transmission and de novo association) analysis of a combined dataset from the Simons Simplex Collection (SSC) and the Autism Sequencing Consortium (ASC) as a gene strongly enriched for variants likely to affect ASD risk with a false discovery rate (FDR) of <0.1 (Sanders et al., 2015); among the variants observed in this gene were two de novo loss-of-function (LoF…	25363760, 25363768, 26402605	Sfari
IMMP2L	IMP2 inner mitochondrial membrane peptidase-like (S. cerevisiae)	5.2	5	The IMMPL2 gene is located within a linkage region on chromosome 7. There is one report of a disruptive chromosome rearrangement in a patient with Tourette syndrome and autism (Petak et al., 2001). The same group sequenced the gene in 95 multiplex autism families and 39 Tourette families but did not identify any mutations. Copy number variants involving the IMMP2L gene have been reported in atten…	19546859, 17043892, 11254443	Sfari
INPP1	inositol polyphosphate-1-phosphatase	4.3	4	Gene has one association study that is neither genome-wide significant nor replicated (Serajee et al., 2003).	14627686	Sfari
INTS6	Integrator complex subunit 6	2.1	2	Two de novo variants (one nonsense, one missense) in the INTS6 gene were identified in ASD probands from the Simons Simplex Collection in Iossifov et al., 2014. Krumm et al., 2015 reported that no de novo SNVs in this gene were observed in SSC unaffected siblings (de novo SNV P-value <0.05), and no rare effect types were reported in the Exome Variant Server. This gene was recently identified by T…	25363768, 25961944, 26402605	Sfari
IQSEC2	IQ motif and Sec7 domain 2	S	S	Mutations in IQSEC2 are responsible for a form of X-linked intellectual disability (MRX1; OMIM 309530); epilepsy and autistic features have been observed in some affected individuals with IQSEC2-mediated intellectual disability (Shoubridge et al., 2010; Tran Mau-Them et al., 2013; Gandomi et al., 2014; Madrigal et al., 2016; Kalscheuer et al., 2016). Phenotypic evaluation of 18 patients with epil…	20473311, 23674175, 24306141, 26733290, 26793055, 27665735	Sfari
IRF2BPL	Interferon regulatory factor 2 binding protein-like??	2.1	2	This gene was identified in Iossifov et al. 2015 as a strong candidate to be an ASD risk gene based on a combination of de novo mutational evidence and the absence or very low frequency of mutations in controls (PMID 26401017). This gene was subsequently identified by TADA (transmission and de novo association) analysis of a combined dataset from the Simons Simplex Collection (SSC) and the Autism…	25363768, 26401017, 26402605	Sfari
ITGA4	integrin, alpha 4 (antigen CD49D, alpha 4 subunit of VLA-4 receptor)	5.2	5	Nominal association observed after candidate testing based on linkage, 2010 paper points to the presence of overlapping rare variants.	18348195, 19259978, 18846500, 20552675	Sfari
ITGB3	integrin, beta 3 (platelet glycoprotein IIIa, antigen CD61)	3.1 + acc3	3	ITGB3 has been associated with both serotonin levels and SLC6A4 levels (PMID: 16724005), and an interaction between ITGB3 and SLC6A4 has been observed (PMIDs: 17203304, 17999363). Both sex-specific effects and influence of family history have been noted. For association studies, there have been inconsistent findings (no single SNP seems to be consistently replicated; PMIDs: 21182210, 21102624, 19…	21182210, 21102624, 17203304, 19588468, 16721604, 17406648, 16724005, 15292919, 17999363	Sfari
ITGB7	integrin, beta 7	5.1	5	No published test of autism association. Hu et al., 2006 (PMID: 16709250) indicates altered expression in lymphoblastoid cell lines.	16709250	Sfari
JAKMIP1	Janus kinase and microtubule interacting protein 1??	5.1	5	Knockout of the JAKMIP1 gene in mice resulted in reduced translation of PSD proteins, disrupted glutamatergic signaling, and autistic-like behaviors such as social deficits, stereotyped activity, and abnormal postnatal vocalizations (Berg et al., 2015). JAKMIP1 had previously been shown to be differentially expressed in lymphoblastoid cells from autistic males as well as in Fmr1 knockout-mice (Ni…	26627310, 17519220, 22472195, 25363768	Sfari
JMJD1C	jumonji domain containing 1C	4.4	4	JMJD1C was originally hypothesized to be involved in autism based on a single case in which a patient with autism was found to have a de novo inversion which disrupted the JMJD1C gene (PMID 17290275). More recently, a de novo double missense variant in JMJD1C was identified in an ASD proband in PMID 22495311, and three additional missense variants in this gene were identified in ASD cases in PMID…	17290275, 22495311, 26181491	Sfari
KAT2B	K(lysine) acetyltransferase 2B??	2.1	2	This gene was identified in Iossifov et al. 2015 as a strong candidate to be an ASD risk gene based on a combination of de novo mutational evidence and the absence or very low frequency of mutations in controls (PMID 26401017). This gene was subsequently identified by TADA (transmission and de novo association) analysis of a combined dataset from the Simons Simplex Collection (SSC) and the Autism…	25363768, 24768552, 26401017, 26402605	Sfari
KAT6A	K(lysine) acetyltransferase 6A	4.5 + acc2 + S	3S	A de novo frameshift variant in the KAT6A gene has been identified in an ASD proband from the Simons Simplex Collection (PMID 25363768). Variants in this gene are associated with autosomal dominant mental retardation-32 (MRD32; OMIM 616268). One of the four patients with a de novo KAT6A nonsense variant and intellectual disability that was identified in Arboleda et al., 2015 was also diagnosed wi…	25363768, 25728775, 25728777, 27133397	Sfari
KATNAL2	Katanin p60 subunit A-like 2	2.1	2	De novo variants in the KATNAL2 gene have been identified in autistic probands from simplex families in two separate reports (PMIDs 22495306 and 22495309). Two of these variants are stop-gains and many are missense variants in EVS. Analysis of rare coding variation in 3,871 ASD cases and 9,937 ancestry-matched or paternal controls from the Autism Sequencing Consortium (ASC) identified KATNAL2 as …	22495306, 22495309, 25363760	Sfari
KCNJ10	Potassium inwardly-rectifying channel, subfamily J, member 10	4.4 + acc2	3	Rare mutations in the KCNJ10 gene have been identified with autism (Sicca et al., 2011). In particular, that study found two non-synonymous SNPs (P18Q and V84M) in unrelated individuals with a seizure disorder who also have ASD and ID. Both of these mutations were shown to be functional in heterologous systems. Sicca et al., 2016 identified missense variants in KCNJ10 in additional ASD cases with…	21458570, 27677466, 15120748	Sfari
KCNMA1	potassium large conductance calcium-activated channel, subfamily M, alpha member 1	4.3	4	Gene has one association study which is not genome-wide significant (Laumonnier et al., 2006).	17541064, 16946189	Sfari
KCNQ2	Potassium voltage-gated channel, KQT-like subfamily, member 2	4.4 + acc2	3	A paternally-inherited splice-site variant in KCNQ2 was identified in a male ASD proband; this variant was inherited from a father with Asperger disorder and was also observed in the proband's sister, who was reported to exhibit autistic-like behavior (Jiang et al., 2013). A de novo frameshift variant in the KCNQ2 gene was identified in a male ASD proband from the Simons Simplex Collection (PMID …	23849776, 25284784, 9425895, 23692823	Sfari
KCNQ3	Potassium voltage-gated channel, KQT-like subfamily, member 3	4.4 + acc2	3	A de novo balanced translocation t(3;8)(q21;q24) with a breakpoint lying within intron 1 of the KCNQ3 gene was identified in a Danish male diagnosed with childhood autism. Furthermore, the same KCNQ3 missense variant (c.1720C>T; p.P574S) was identified in three unrelated individuals with childhood autism and no history of convulsions; this variant resulted in significant reduction of potassium cu…	23596459	Sfari
KCNT1	Potassium channel, subfamily T, member 1	5.3	5	FMRP, the protein encoded by the syndromic ASD gene FMR1, binds to the C-terminus of the potassium channel encoded by KCNT1 to activate the channel (PMID 20512134). Variants in the KCNT1 gene co-segregated with disease in three families with autosomal dominant nocturnal frontal lobe epilepsy (ADNFLE) with major comorbidites of intellectual disability and psychiatric features (Heron et al., 2012).…	20512134, 23086396, 23086397	Sfari
KCTD13	Potassium channel tetramerisation domain containing 13	4.1	4	Overexpression of the KCTD13 gene in zebrafish resulted in induction of the microcephaly phenotype associated with 16p11.2 duplications, whereas suppression of KCTD13 expression resulted in the macrocephaly phenotype associated with 16p11.2 deletions (PMID 22596160). An autistic proband with a de novo deletion including exons 3-5 of the KCTD13 gene was also identified in this report.	22596160	Sfari
KDM4B	lysine demethylase 4B	4.5	4	Two de novo variants in the KDM4B gene (one nonsense, one damaging missense) were identified in ASD probands from the Autism Sequencing Consortium (De Rubeis et al., 2014). KDM4B was identified in Iossifov et al. 2015 as a strong candidate to be an ASD risk gene based on a combination of de novo mutational evidence and the absence or very low frequency of mutations in controls (PMID 26401017). Ne…	25363760, 26401017, 27023172	Sfari
KDM5B	Lysine (K)-specific demethylase 5B	2.1	2	Two de novo LoF variants in the KDM5B gene (two nonsense, one frameshift) were identified in ASD probands from the Simons Simplex Collection (PMID 25363768), while a third de novo LoF variant in this gene was identified in one ASD proband from 2,270 trios screened by the Autism Sequencing Consortium (PMID 25363760).	25363768, 25363760	Sfari
KDM5C	Lysine (K)-specific demethylase 5C	4.4 + acc2	3	Maternally-inherited, possibly damaging missense variants in KDM5C have been identified in ASD cases in two studies (PMIDs 18203167, 23999528); a maternally-inherited frameshift variant in this gene was also identified in a male patient with intellectual disability and a diagnosis of pervasive developmental disorder (PMID 25167861). Mutations in the KDM5C gene are responsible for a syndromic form…	18203167, 23999528, 25167861, 15586325, 26804915, 27421841	Sfari
KDM6B	Lysine (K)-specific demethylase 6B	3.3	3	Two de novo LoF variants in the KDM6B gene (one frameshift, one splice-site) were identified in ASD probands from the Simons Simplex Collection (PMIDs 22542183, 25363768).	22542183, 25363768	Sfari
KHDRBS2	KH domain containing, RNA binding, signal transduction associated 2	4.4	4	A rare deletion of an intronic segment within the KHDRBS2 gene has been identified with ASD (Salyakina et al., 2011).	22016809	Sfari
KHDRBS3	KH RNA binding domain containing, signal transduction associated 3	5.3	5	Loss of SLM2 (as known as KHDRBS3) was found to severely disrupt the alternative splicing regulation of NRXN1, NRXN2, and NRXN3 in mice (Traunm??ller et al., 2014). In a subsequent study (Traunm??ller et al., 2016), SLM2 was found to be essential for functional specification of glutamatergic synapses in the mouse hippocampus via a SLM2-dependent splicing program primarily consisting of only a few…	25505328, 27174676	Sfari
KIAA1586	KIAA1586		3	Rare deletions involving the KIAA1586 gene were observed with five cases with autism in Bucan et al., 2009, whereas no deletions in this gene were observed in 2539 controls (combined P-value 0.012). KIAA1586 were found to be enriched for exon-disrupting CNVs in a case-control analysis in Girirajan et al., 2013 (8 exon-disrupting CNVs in 2,588 cases compared to 2 exon-disrupting CNVs in 2670 contr…	19557195, 23375656	Sfari
KIAA2022	KIAA2022	3.3	3	Maternally-inherited variants affecting the KIAA2022 gene have been identified in male probands presenting with intellectual disability and autism/autistic features (Cantagrel et al., 2004; Van Maldergem et al., 2013; Charzewska et al., 2015). De novo gene-disruptive variants in KIAA2022 have also been identified in both male and female patients presenting with intellectual disability and ASD/aut…	15466006, 23615299, 25394356, 25900396, 26290131, 26576034, 27358180, 27822498	Sfari
KIRREL3	Kin of IRRE like 3 (Drosophila)	4.4 + acc2	3	Two de novo damaging missense variants in KIRREL3 were identified in ASD probands from the Autism Seqeuncing Consortium (De Rubeis et al., 2014) and the Simons Simplex Collection (Iossifov et al., 2014). Additional variants in KIRREL3 have been identified in patients with related neurodevelopmental disorders (Bhalla et al., 2008; Talkowski et al., 2012).	25363760, 25363768, 19012874, 22521361, 26575286, 26283919	Sfari
KLC2	Kinesin light chain 2	5.4	5	A de novo missense variant predicted to be damaging was identified in the KLC2 gene in an autistic proband (PMID 20797689).	20797689	Sfari
KMT2A	Lysine (K)-specific methyltransferase 2A	2.1 + S	2S	De novo loss-of-function variants in the KMT2A gene have been identified in ASD probands from three independent case cohorts: one from the Autism Sequencing Consortium (PMID 25363760), the second from the Simons Simplex Collection (PMID 25363768), and the third from the Deciphering Developmental Disorders Study (PMID 25533962). De novo mutations in this gene are also responsible for Wiedemann-Ste…	25363760, 25363768, 25533962, 22795537	Sfari
KMT2C	Lysine (K)-specific methyltransferase 2C??	2.1	2	A de novo LoF variant in the KMT2C gene was identified in an ASD proband from the Simon Simplex Collection (PMIDs 22495309), while a second de novo LoF variant in this gene was identified in one ASD proband from 2,270 trios screened by the Autism Sequencing Consortium (PMID 25363760). Analysis of rare coding variation in 3,871 ASD cases and 9,937 ancestry-matched or paternal controls from the Aut…	22495309, 25363760, 25363768, 25961944, 26785492	Sfari
KMT2E	Lysine (K)-specific methyltransferase 2E	3.3	3	De novo loss-of-function frameshift variants in the KMT2E gene have been identified in two unrelated ASD cases from the Simons Simplex Collection (PMIDs 22542183, 25284784); no similar indels were observed in controls.	22542183, 25284784	Sfari
KMT5B	lysine methyltransferase 5B	1.1	1	An apparent LoF splice variant (de novo) in KMT5B (originally known as SUV420H1) was identified in an autistic proband (PMID 22542183). In addition, rare mutation in the KMT5B/SUV420H1 gene was also identified in PMID 22495306. Although population rate is not provided, many missense variants are listed in the NHLBI Exome Sequencing Project's Exome Variant Viewer. Two additional de novo LoF varian…	22542183, 22495306, 25363760, 26401017	Sfari
KRR1	KRR1, small subunit (SSU) processome component, homolog (yeast)	4.3	4	Two SNPs within 100 kb of the KRR1 gene (one intronic, one 500B downstream of the gene) showed association with ASD in a case-control analysis in the Taiwanese Han population (Kuo et al., 2015).	26398136	Sfari
LAMA1	Laminin, alpha 1	4.3	4	A SNP within the LAMA1 gene showed association in the secondary analyses in a combined AGP GWA sample with a P-value of 3.578E???07 (PMID 22843504).	22843504	Sfari
LAMB1	laminin, beta 1	4.3 + acc2	3	Nominally significant association within a genome-wide significant linkage region in two separate studies, missense variants observed in cases (n=48) but not controls (>300), likewise nominal (Hutcheson HB et al.). Additional studies show upregulation in hippocampus and serum in epilepsy vs. control (Wu Y, 2008).	15523497, 15128462, 19916850, 18691630	Sfari
LAMC3	laminin, gamma 3	5.4	5	A rare mutation in the LAMC3 gene has been identified with autism (O'Roak et al., 2011). In particular, that study found a de novo missense (Asp399Gly) mutation which was predicted to be functional in a single individual with ASD. In addition, the LAMC3 gene has been implicated in cerebral cortex development (Barak et al., 2011).	21572417	Sfari
LEP	Leptin	4.4	4	Two novel overlapping duplications involving the LEP gene were identified in unrelated ASD cases (Prasad et al., 2012).	23275889	Sfari
LMX1B	LIM homeobox transcription factor 1, beta	4.3	4	Genetic association was found between two intronic SNPs in the LMX1B gene and autism in a Caucasian AGRE cohort (PMID 21901133).	21901133	Sfari
LMX1B	LIM homeobox transcription factor 1, beta	4.3 + acc1	3	Genetic association has been found between the LMX1B gene and autism in a Caucasian AGRE cohort (Thanseem et al., 2011). In that study, the authors showed nominally significant association of 2 markers in LMX1B and a significant decrease in LMX1B expression in the anterior cingulate gyrus of individuals with ASD compared to controls.	21901133	Sfari
LMX1B	LIM homeobox transcription factor 1, beta	4.3	4	Genetic association was found between two intronic SNPs in the LMX1B gene and autism in a Caucasian AGRE cohort (PMID 21901133).	21901133	Sfari
LMX1B	LIM homeobox transcription factor 1, beta	4.3 + acc1	3	Genetic association has been found between the LMX1B gene and autism in a Caucasian AGRE cohort (Thanseem et al., 2011). In that study, the authors showed nominally significant association of 2 markers in LMX1B and a significant decrease in LMX1B expression in the anterior cingulate gyrus of individuals with ASD compared to controls.	21901133	Sfari
LRBA	LPS-responsive vesicle trafficking, beach and anchor containing??	4.4	4	This gene was identified as a novel ASD candidate gene in Gonzalez-Mantilla et al., 2016 based on the presence of two potentially pathogenic loss-of-function variants in ASD cases (single gene deletions of unknown origin in probands from AGRE and the Simons Simplex Collection in Gai et al., 2012 and Girirajan et al., 2013, respectively).	21358714, 23375656, 26817790	Sfari
LRFN5	leucine rich repeat and fibronectin type III domain containing 5	4.3 + 4.4	4	LRFN5 is in a region of a de novo translocation in an individual with severe autism and MR (PMID: 20648246). LRFN5 shows altered expression in this individual; however, additional individuals with a deletion in this region did not have autism. A suggestive association was reported by Wang et al., 2009 (PMID: 19404256).	20648246	Sfari
LRP2	Low density lipoprotein receptor-related protein 2	4.3	4	Cluster-detection analysis of an ASD-associated chromosome 2q linkage region that had been sequenced in three independent datasets revealed variants in the LRP2 gene that were associated with ASD in two of the datasets (the combined variable-threshold-test p value is 1.2?? 10(-5)) (PMID 22578327). A de novo nonsense variant in the LRP2 gene was identified in an autistic proband following exome se…	22578327, 22542183	Sfari
LRRC1	leucine rich repeat containing 1	4.3	4	A single unreplicated association has been reported by Wang et al., 2009 (PMID: 19404256).	19404256	Sfari
LZTR1	Leucine-zipper-like transcription regulator 1	4.4 + acc	3	An analysis of 2,377 families from the Simons Simplex Collection revealed statistically significant over-transmission of private likely gene-disruptive variants in the LZTR1 gene to ASD probands (6 inherited CNVs/SNVs in probands compared to none in unaffected siblings; inherited p-value=0.03) (Krumm et al., 2015).	25961944	Sfari
LZTS2	leucine zipper, putative tumor suppressor 2	4.2	4	In a GWAS study, suggestive (not significant) association was identified near the gene. LZTS2 is known to function at the synapse and directly binds SHANK3.	19404256	Sfari
MACROD2	MACRO domain containing 2	4.3 + acc2	3	Inconsistent genetic association has been reported between the MACROD2 gene and autism in AGP, AGRE and SAGE cohorts (Anney et al., 2010). However, genetic association was not found between MACROD2 and autism in a large European population cohort (Curran et al., 2011).	20663923, 21656903	Sfari
MAGED1	Melanoma antigen family D, 1	5.1	5	Maged1-deficient mice develop a complex behavioral syndrome that includes reduced social interactions and memory, deficient sexual behavior, and increased anxiety and self-grooming, as well as progressive obesity associated with hyperphagia and reduced motor activity (Dombret et al., 2012)	22865874	Sfari
MAGEL2	MAGE-like 2	2.1 + S	2S	A de novo frameshift variant on the paternal allele of the MAGEL2 gene was identified in a male patient with ASD, mild intellectual disability, and a history of Prader-Willi-like phenotypes; this variant was absent in dbSNP, 1000 Genomes, and ESP5000 . A search of the Baylor College of Medicine Whole-Genome Laboratory database identified an additional three subjects with loss-of-function variants…	24076603, 25473036, 27195816	Sfari
MAL	mal, T-cell differentiation protein	5.5	5	Single-gene expression analysis of brain cortical tissue samples from 47 ASD cases and 57 controls identified MAL as a gene showing transcriptome-wide significant differential gene expression (1.2-fold increase) between autism and control brains (P=2.16E-07; threshold for transcriptome-wide significance set at P<4.76E-07) (Gupta et al., 2014).	25494366	Sfari
MAOA	monoamine oxidase A	4.3	4	Gene has several association studies which are not genome-wide significant.	20573161, 19100789, 18405062, 18361446, 17340199, 12919132, 11134668, 10374746	Sfari
MAP2	microtubule-associated protein 2	5.1	5	A single deletion in the MAP2 gene was found in a patient with autism (Pescucci et al., 2003). In addition, two autistic individuals were found to have ill-defined neocortical cellular layers, substantially depleted MAP2 neuronal expression, and reduced dendrite numbers (Mukaetova-Ladinska et al., 2004).	14986829, 15541002	Sfari
MAPK1	Mitogen-activated protein kinase 1	5.1	5	Mice with a conditional knockout of MAPK1 in the CNS exhibit marked anomalies in multiple aspects of social behaviors, decreased anxiety-related behaviors and impaired long-term memory (Satoh et al., 2011).	21849556	Sfari
MAPK3	mitogen-activated protein kinase 3	4.1	4	Rare mutations in the MAPK3 gene have been identified with ASD (Schaaf et al., 2011)		Sfari
MAPK8IP2	Mitogen-activated protein kinase 8 interacting protein 2	5.1	5	Disruption of the MAPK8IP2 gene in mice results in reduced AMPA and enhanced NMDA receptor-mediated glutamatergic transmission in cerebellum and altered morphology of Purkinje cell dendritic arbors, as well as motor deficits and decreased social interaction (Giza et al., 2010).	21048139	Sfari
MARK1	MAP/microtubule affinity-regulating kinase 1	4.3	4	A TDT in 276 AGRE families using 126 SNPs across the 1q41 interval suggested association with SNPs and haplotypes in the MARK1 gene. One associated SNP (rs12410279) was observed to modulate transcription of MARK1. The gene is overexpressed in the prefrontal cortex (BA46) but not in cerebellar granule cells, in brain tissues from patients. Overexpression and silencing of MARK1 resulted in signific…	18492799	Sfari
MBD1	methyl-CpG binding domain protein 1	4.4	4	Candidate gene based on role in methylation. Screening of cases identified several rare missense mutations (PMIDs: 15967618, 19921286); no rigorous screening of controls. Mice knock-outs have reduced social interaction, learning deficits and anxiety (PMID: 18385101).	15967618, 19921286, 18385101	Sfari
MBD3	methyl-CpG binding domain protein 3	4.4	4	A single unreplicated association was reported of the R23M variant in half-brothers by Cukier et al., 2010 (PMID: 19921286). A 2005 screen of the same gene was negative (Li et al., 2005; PMID: 15967618).	19921286, 15967618	Sfari
MBD4	methyl-CpG binding domain protein 4	4.4	4	There is minimal evidence for MBD4 in autism. In one study, Cukier et al. (2010) sequenced the gene in 226 autistic individuals. They identified two novel changes in the gene: one frameshift mutation that was maternally inherited, and one missense mutation in two cases that was not seen in 244 controls. MBD4 is also known to bind to the enhancer region of ERG2, a gene that is co-regulated with ME…	19921286	Sfari
MBD5	Methyl-CpG binding domain protein 5	S + 4.3 + acc1	3S	MBD5 was originally identified as a candidate gene in a report describing copy number variation in patients with unexplained mental retardation (Wagenstaller et al., 2007). Since that report, numerous studies have implicated MBD5 haploinsufficiency as being associated with intellectual disability, epilepsy, and autism spectrum disorder (Jaillard et al., 2009; van Bon et al., 2010; Williams et al.…	21981781, 22521361	Sfari
MBOAT7	membrane bound O-acyltransferase domain containing 7	2.1 + S	2S	Homozygous variants in the MBOAT7 gene were identified in 16 affected individuals presenting with intellectual disability from six consanguineous families; ASD was documented in seven of these individuals according to the Childhood Autism Rating Scale, and three additional individuals showed clinical autistic features (Johansen et al., 2016). In addition to intellectual disability and ASD/autisti…	27616480	Sfari
MCM4	minichromosome maintenance complex component 4??	4.4	4	Two de novo variants (a missense variant and a synonymous variant predicted in PMID 26938441 to affect splicing regulation by altering an exonic splicing regulator) were observed in the MCM4 gene in ASD probands (Fromer et al., 2014). Evaluation of the statistical significance of observing multiple functional de novo variants in this gene, taking into account gene length and local sequence contex…	24463507, 26938441	Sfari
MCPH1	microcephalin 1	4.4	4	Gene has multiple putative mutations identified (Ozgen et al., 2009; Glancy et al., 2009), yet they have not been studied in statistically convincing case-control examination.	19793310, 18716609, 19338500	Sfari
MDGA2	MAM domain containing glycosylphosphatidylinositol anchor 2	4.4	4	Rare CNVs in the MDGA2 gene have been observed with autism (Bucan et al., 2009).	19557195	Sfari
MECP2	Methyl CpG binding protein 2	2.1 + S	2S	Mutations in MECP2 cause Rett syndrome (Amir et al., 1999), which has been recognized as an autism spectrum disorder (DSM-IV). MECP2 mutations were identified in four females and one male with a clinical diagnosis of Angelman syndrome (Watson et al., 2001). Brain samples from several related neurodevelopmental disorders, including autism, pervasive developmental disorder, Prader-Willi and Angelma…	10508514, 11283202, 14734626, 15615769, 16080119, 17172942, 17339270, 17486179, 17546640, 19125863, 20035514, 12770674, 27824329	Sfari
MED12	mediator complex subunit 12	6.1	6	No positive associations (PMIDs: 11840515, 12860370).	11840515, 12860370	Sfari
MED13L	Mediator complex subunit 13-like	2.1	2	Two de novo LoF variants in the MED13L gene (one splice-site, one nonsense) were identified in ASD probands from the Simons Simplex Collection (PMIDs 22542183, 25363768). A third de novo LoF variant in MED13L was identified in a patient from the Deciphering Developmental Disorders Study presenting with ASD and developmental delay (PMID 25533962). Variants in MED13L that result in haploinsufficien…	22542183, 25363768, 25533962, 23403903, 24781760, 25712080	Sfari
MEF2C	myocyte enhancer factor 2C	4.4 + S	4S	Rare variants in the MEF2C gene have been identified with autism (Novara et al., 2010; Neale et al., 2012) as well as with mental retardation and developmental delay. Heterozygous mutations in MEF2C, as well as heterozygous 5q14.3 deletions involving MEF2C, are responsible for an autosomal dominant form of intellectual disability (MRD20, also referred to as chromosome 5q14.3 deletion syndrome; OM…	20412115, 22495311, 20513142, 23389741, 27841880, 27779093	Sfari
MET	met proto-oncogene (hepatocyte growth factor receptor)	2	2	Under a linkage peak. At least 4 positive association studies (PMID: 17053076, 19255034, 19681062, 19360663), though not always the same findings (PMID: 19002214). One of the associated variants (rs1858830) is functional. Altered expression in autism brains vs controls (PMID: 17696172). Association with schizophrenia (PMID: 20080979).	17053076, 19255034, 19681062, 19360663, 19002214, 17696172, 20080979	Sfari
MFRP	Membrane frizzled-related protein??	3.1	3	This gene was identified by TADA (transmission and de novo association) analysis of a combined dataset from the Simons Simplex Collection (SSC) and the Autism Sequencing Consortium (ASC) as a gene strongly enriched for variants likely to affect ASD risk with a false discovery rate (FDR) of <0.1 (Sanders et al., 2015); among the variants identified in this gene was one de novo loss-of-function (Lo…	25284784, 25363768, 26402605	Sfari
MIB1	Mindbomb E3 ubiquitin protein ligase 1	4.3	4	Analysis of rare coding variation in 3,871 ASD cases and 9,937 ancestry-matched or paternal controls from the Autism Sequencing Consortium (ASC) identified MIB1 as a gene meeting high statistical significance with a 0.01<FDR ???0.05, meaning that this gene had a ???95% chance of being a true autism gene (PMID 25363760).	25363760	Sfari
MKL2	MKL/myocardin-like 2	4.3	4	An association study involving four European populations looked at six previously implicated genomic regions (PMID 20442744). Association of MLK2 with ASD was found in the Finnish population only.	20442744	Sfari
MNT	MAX network transcriptional repressor	4.3	4	Two SNPs within 100 kb of the MNT gene (one intronic, one intergenic) showed association with ASD in a case-control analysis in the Taiwanese Han population (Kuo et al., 2015).	26398136	Sfari
MOCOS	Molybdenum cofactor sulfurase	5.5	5	MOCOS was found to be downregulated in nasal olfactory stem cells from 8 of 11 adults with ASD compared with this from 11 age- and gender-matched adult controls; these cells also showed elevated production of reactive oxygen species (Feron et al., 2015). In this same report it was demonstrated that MOCOS +/- iPSC-derived neurons displayed fewer synapsin-positive synaptic buttons. A de novo missen…	26239292, 25363768	Sfari
MSN	Moesin	5.3	5	The transcript for the MSN gene appears to be targeted by a noncoding RNA transcribed from a region of chromosome 5p14.1 that contains a genome-wide significant association with ASD with the SNP rs4307059; the noncoding RNA was shown to bind to MSN and could regulate levels of moesin protein in human cell lines (Kerin et al., 2012).	22491950	Sfari
MSNP1AS	Moesin??pseudogene 1, antisense	2.2	2	PMID 19404256 showed genome-wide significant association of rs4307059 and five other chromosome 5p14.1 markers with ASD diagnosis. The association was not replicated in other GWAS (PMID 19812673, 20663923, and 22843504). PMID 22739633 provided support for association of rs4307059 with ASD diagnosis and PMID 20634369 provided evidence for association of rs4307059 with social communication phenotyp…	19404256, 22739633, 20634369, 22491950	Sfari
MSR1	macrophage scavenger receptor 1	4.4	4	Two single gene inherited deletions were identified in 200 autistic probands, while found in controls at less than 1% (PMID 22495309).	22495309	Sfari
MTF1	metal-regulatory transcription factor 1	4.3	4	A single, unreplicated association of common variants was reported by Serajee et al., 2004 (PMID: 15446388).	15446388	Sfari
MTHFR	methylenetetrahydrofolate reductase (NAD(P)H)	4.3	4	A genotype-phenotype study in an AGRE cohort found that the CT or TT genotype was associated with worse direct gaze, complex body movements, self-injury and overactivity (OR 2.1-2.7) (PMID 19455642). However, no association was found with the T allele and ASD (PMID 20440228). In a study of 205 simplex and 307 multiplex families, the 677T allele was more frequent in cases, the 677T-1298A haplotype…	19455642, 20440228, 21069446, 22775456, 23653228, 26956130	Sfari
MTOR	Mechanistic target of rapamycin (serine/threonine kinase)	4.5 + acc2	3	A previously observed gain-of-function missense variant in the MTOR gene (c.5395G>A; p.Glu1799Lys) that likely arose through gonadal mosaicism was identified in two affected brothers, aged 6 and 23 years, who presented with ASD, intellectual disability, macrocephaly (+5 SD), and megalencephaly (Mroske et al., 2015). Sequencing of patients with focal cortical dysplasia, hemimegalencephaly, and dif…	26542245, 22729223, 25851998, 23934111, 27159400	Sfari
MTR	5-methyltetrahydrofolate-homocysteine methyltransferase	5.5	5	MTR mRNA levels in postmortem human cortex were found to be significantly lower in autistic subjects than in controls, especially at younger ages; however, protein levels were similar to controls (Muratore et al., 2013). Homozygous missense variants in the MTR gene has been identified in individuals presenting with intellectual disability and seizures (PMIDs 25558065, 25533962).	23437274, 25558065, 25533962	Sfari
MTX2	Metaxin 2	5.5	5	MTX2 showed consistently reduced expression in three brain regions (anterior cingulate gyrus, motor cortex, and thalamus) following gene expression analysis of postmortem brain tissue of autism patients (Anitha et al., 2012).	23116158	Sfari
MYH4	Myosin, heavy chain 4, skeletal muscle	4.4	4	A novel recurrent deletion involving the MYH4 gene was identified in two unrelated ASD cases (Prasad et al., 2012).	23275889	Sfari
MYO16	myosin XVI	4.3	4	A single, unreplicated association of a common SNP has been reported by Wang et al., 2009 (PMID: 19404256).	19404256	Sfari
MYO1A	myosin IA	5.3	5	A de novo mutation (3'UTR) was found in a single ASD patient (PMID 21572417).	21572417	Sfari
MYO9B	Myosin IXB	3.1	3	A de novo LoF variant and two de novo missense variants that are predicted to be damaging were identified in the MYO9B gene in ASD probands (PMID 22542183, 25363760). Analysis of rare coding variation in 3,871 ASD cases and 9,937 ancestry-matched or paternal controls from the Autism Sequencing Consortium (ASC) identified MYO9B as a gene meeting high statistical significance with a 0.05<FDR ???0.1…	22542183, 25363760	Sfari
MYT1L	Myelin transcription factor 1-like	1.1	1	A de novo LoF variant and a de novo likely damaging missense variant in the MYT1L gene were identified in two unrelated ASD probands from 2,270 trios screened by the Autism Sequencing Consortium (PMID 25363760). De novo LoF variants in MYT1L were also identified in two sporadic cases, one in a patient presenting with ASD and intellectual disability and the other in a patient presenting with intel…	25363760, 25232846, 21990140, 25232846, 27824329	Sfari
NAA15	N(alpha)-acetyltransferase 15, NatA auxiliary subunit??	3.1	3	A de novo LoF variant and a de novo missense variant that is predicted to be damaging were identified in the NAA15 gene in unrelated ASD probands from the Autism Sequencing Consortium (PMID 25363760). Analysis of rare coding variation in 3,871 ASD cases and 9,937 ancestry-matched or paternal controls from the Autism Sequencing Consortium (ASC) identified NAA15 as a gene meeting high statistical s…	25363760	Sfari
NAALADL2	N-acetylated alpha-linked acidic dipeptidase-like 2??	4.3	4	Two intronic SNPS within the NAALADL2 gene showed association with ASD in a case-control analysis in the Taiwanese Han population (Kuo et al., 2015).	26398136	Sfari
NAV2	neuron navigator 2	4.4 + acc	3	De novo variants in the NAV2 gene, including two missense variants and a synonymous variant predicted in PMID 26938441 to affect splicing regulation by altering an exonic splicing regulator, have been observed in ASD probands (Sanders et al., 2012; O'Roak et al., 2012; Iossifov et al., 2014). Evaluation of the statistical significance of observing multiple functional de novo variants in this gene…	22495306, 22495309, 25363768, 26938441, 15158073	Sfari
NBEA	neurobeachin	4.1 + 4.4	4	There is minimal evidence for NBEA. The gene is within a large de novo deletion seen in a patient with autism. A second report found that the NBEA gene was disrupted by a balanced translocation in a patient with autism.	12826745, 12746398	Sfari
NCKAP1	NCK-associated protein 1	2.1	2	Two de novo LoF variants in the NCKAP1 gene (one nonsense, one frameshift) were identified in ASD probands from the Simons Simplex Collection (PMIDs 22542183, 25363768). A third de novo LoF variant in NCKAP1 was identified in a Chinese ASD proband from the Autism Clinical and Genetic Resources in China (ACGC) cohort in Wang et al., 2016.	22542183, 25363768, 27824329	Sfari
NCKAP5	NCK-associated protein 5	4.4	4	Two novel overlapping CNVs involving the NCKAP5 gene were identified in unrelated ASD cases (Prasad et al., 2012).	23275889	Sfari
NCKAP5L	NCK-associated protein 5-like	5.4	5	A rare homozygous G11D mutation (predicted to be benign) in the NCKAP5L gene was found to segregate perfectly with disease in a single multiplex ASD family (PMID 22511880). This mutation was not observed in 1340 control chromosomes. In a case-control screen for additional mutations, no significant differences were found.	22511880	Sfari
NCOR1	nuclear receptor corepressor 1	4.5	4	A de novo potentially damaging missense variant in the NCOR1 gene was identified in an ASD proband from the Simons Simplex Collection (Iossifov et al., 2012); a de novo splice-site variant and paternally-inherited potentially damaging missense variant in this gene were identified in ASD probands from the Autism Clinical and Genetic Resources in China (ACGC) cohort (Wang et al., 2016). Interaction…	22542183, 27824329, 23770565	Sfari
NDNL2	necdin-like 2	4.1	4	Gene in a large duplication (15q11-13) that is associated with autism.	12095913, 11782285	Sfari
NDUFA5	NADH dehydrogenase (ubiquinone) 1 alpha subcomplex, 5, 13kDa	4.3	4	In a study involving 235 cases and 214 controls, 3 SNPs were found in the NDUFA5 gene. In that same study, a TDT involving 148 autism trios found two SNPs with significant association (PMID 20825370).	20825370	Sfari
NEFL	Neurofilament, light polypeptide	5.1	5	NEFL showed consistently reduced expression in three brain regions (anterior cingulate gyrus, motor cortex, and thalamus) following gene expression analysis of postmortem brain tissue of autism patients and also showed genetic association with autism in Caucasian families (P=0.038; Z-score 2.066) in PMID 23116158.	23116158	Sfari
NEO1	Neogenin 1	4.4	4	Biallelic variants in the NEO1 gene were identified in two ASD patients of Han Chinese descent (Siu et al., 2015).	26518331	Sfari
NF1	neurofibromin 1 (neurofibromatosis, von Recklinghausen disease, Watson disease)	4S	S	Neurofibromatosis is a Mendelian disease associated with autism. There is some association and linkage evidence implicating it in idiopathic autism, including positive association that was found with a NF1 polymorphism in the Japanese population (Marui et al., 2004).	10581497, 15389774, 17163520	Sfari
NFIA	nuclear factor I/A	4.5	4	A de novo nonsense variant in the NFIA gene was identified in an ASD proband from the Simons Simplex Collection in PMID 22542183. PMID 25961944 identified a de novo missense variant in another ASD proband from the Simons Simplex Collection; no de novo SNVs in this gene were observed in unaffected SSC siblings (P=0.02).	22542183, 25961944	Sfari
NFIX	nuclear factor I/X (CCAAT-binding transcription factor)	S	S	De novo monoallelic variants affecting the NFIX gene are responsible for two distinct syndromes: Sotos syndrome 2, also known as Malan syndrome, and Marshall-Smith syndrome (Malan et al., 2010). It was reported in Klaassens et al., 2014 that autistic traits have been reported in five cases with Malan syndrome (25%), including one case with a diagnosis of ASD (patient 1 in that report).	20673863, 25118028	Sfari
NINL	Ninein-like??	3.1	3	This gene was identified by TADA (transmission and de novo association) analysis of a combined dataset from the Simons Simplex Collection (SSC) and the Autism Sequencing Consortium (ASC) as a gene strongly enriched for variants likely to affect ASD risk with a false discovery rate (FDR) of <0.1 (Sanders et al., 2015); among the variants identified in this gene was one de novo loss-of-function (Lo…	25363760, 25363768, 26402605	Sfari
NIPBL	Nipped-B homolog (Drosophila)	S	S	Mutations in NIPBL cause Cornelia de Lange syndrome (PMID 15146186), characterized by growth failure, intellectual disability, upper limb abnormalities, hirsutism, craniofacial features and often autistic and self-destructive behaviors. Investigation of NIPBL variants in non-syndromic autism has not been carried out to date.	15146186	Sfari
NLGN1	neuroligin 1	4.3	4	There is minimal evidence for the role of NLGN1 in autism. In one study (Glessner et al, 2009), investigators found an overrepresentation of CNVs in the NLGN1 gene in cases compared to controls (p=0.01). Ylisaukko-oja et al. found modest association of one marker in NLGN1 in a set of 100 Finnish families, but sequence analysis in 30 individuals revealed no mutations.	16077734, 19404257	Sfari
NLGN3	neuroligin 3	2.1	2	A series of rare, deleterious variants have been reported in autism (Jamain et al., 2003 and Sanders et al., 2011; PMID: 21658581), and a gene expression study of lymphoblasts suggests reduced expression of the gene in ASD (Yasuda et al., 2011; PMID: 21615902). NLGN3 interacts with another ASD gene, NRXN1. This gene was recently identified by TADA (transmission and de novo association) analysis o…	20868653, 20615874, 20227402, 19645625, 19607885, 19545994, 19348707, 18628683, 18555979, 18419324, 18361425, 18189281, 16648374, 16508939, 16429495, 16077734, 15679194, 15389766, 15274046, 12669065,	Sfari
NLGN4X	neuroligin 4, X-linked	4.4 + acc4	3	Several studies have observed rare variants in the NLGN4X gene with autism. In addition, association was seen in Finnish and Caucasian population cohorts. However, several studies have found no rare variants in the NLGN4X gene in autistic patients in their cohorts (including Quebec population and IMGSAC cohorts). NLGN4X interacts with another ASD gene, NRXN1.	2669065, 14963808, 15274046, 15389766, 16077734, 16508939, 18231125, 18194880, 18189281, 17391250, 18252227	Sfari
NLGN4Y	neuroligin 4, Y-linked	4.3	4	Distribution of Y haplotypes was seen to be different between cases and controls (p=0.0001 by 100,000 simulations). Sequencing of 335 male samples identified rare missense variant at conserved position in 1 proband and father with intellectual disability, and this same variant was not seen in any of 2986 control Y chromsomes (~1500 boys). An association study in a Finnish sample provides no suppo…	19605777, 18628683, 16077734	Sfari
NOS1AP	nitric oxide synthase 1 (neuronal) adaptor protein	5.4	5	A study sequenced the NOS1AP gene in 81 ASD, 34 OCD and 72 SCZ patients as well as 93 controls (PMID 20602773). A nonsynonymous variant (D423N) was seen in two brothers with ASD and mild MR and their brother with social phobia, but not in two brothers without ASD but with language delays. This variant was not present in 224 additional ASD patients and an additional 95 North African controls.	20602773	Sfari
NOS2A	nitric oxide synthase 2A (inducible, hepatocytes)	6	5	Association data is entirely negative (Kim HW et al., 2009).	18563708	Sfari
NPAS2	neuronal PAS domain protein 2	4.3	4	Single association study (PMID: 17264841), not significant if corrected for multiple testing.	17264841	Sfari
NR2F1	nuclear receptor subfamily 2 group F member 1	4.4 + S	4S	Heterozygous mutations in this gene are a cause of Bosch-Boonstra-Schaaf optic atrophy syndrome (BBSOAS; OMIM 615722), an autosomal dominant disorder characterized by delayed development, moderate intellectual disability, and optic atrophy (Bosch et al., 2014). One of the six patients with Bosch-Boonstra-Schaaf optic atrophy syndrome described in Bosch et al., 2014 presented with autism spectrum …	24462372, 26986877, 22495306, 25363760	Sfari
NR3C2	Nuclear receptor subfamily 3, group C, member 2	3.1	3	A de novo LoF variant and a de novo missense variant that is predicted to be damaging were identified in the NR3C2 gene in unrelated ASD probands from the Simons Simplex Collection (PMID 22542183). Analysis of rare coding variation in 3,871 ASD cases and 9,937 ancestry-matched or paternal controls from the Autism Sequencing Consortium (ASC) identified NR3C2 as a gene meeting high statistical sign…	22542183, 25363760	Sfari
NRCAM	neuronal cell adhesion molecule	4.3	4	Multiple (but inconsistent) associations have been reported (Marui et al., 2009 PMID: 18664314; Hutcheson et al., 2004 PMID: 15128462).	18664314, 15128462	Sfari
NRG1	Neuregulin 1	5.1	5	Dysregulation of this gene has been linked to diseases such as schizophrenia and bipolar disorder (BPD). Although Nrg1(+/-) mice have been used as a model for schizophrenia, the decrease in social activity observed in these mice in Ehrlichman et al., 2009 mimic the social deficits observed in autistic patients.	19643092	Sfari
NRP2	neuropilin 2	4.3	4	There is a single association study of 169 Han Chinese trios reporting two SNPs with significant association. This study has not been replicated.	17427189	Sfari
NRXN1	neurexin 1	2.1	2	Numerous studies have demonstrated a statistically significant enrichment of NRXN1 deletions in ASD cases compared to controls [10 in 2195 cases vs. none in 2519 controls (permuted P-value 0.002) in Glessner et al., 2009; 9 in 1771 cases vs. none in 2539 controls (P-value 3.3 E-04) in Bucan et al., 2009; an excess of exonic NRNX1 CNVs in 996 cases compared to 4,964 controls ((P-value 7.7E-4) in P…	20162629, 19404257, 19557195, 20468056, 20531469, 23375656, 23495017, 25217958, 27195815, 19896112, 21964664	Sfari
NRXN2	neurexin 2	4.4	4	A study sequenced NRXN2 in 142 ASD patients and found a single truncating mutation in an ASD patient that was inherited from a father with severe language delay (PMID 21424692). This family was also linked to SCZ. Another study found a single patient with autistic traits, dysmorphism, cancer and a de novo deletion involving NRXN2 and other genes (including MEN1) (PMID 21600320).	21424692, 21600320	Sfari
NRXN3	neurexin 3		3	Exonic deletions affecting the NRXN3 gene were identified in four ASD cases; the frequency of such deletions in cases (4/4,322) was found to be significantly higher than in controls (4/15,122; p=0.039). Furthermore, three of the four deletions observed in ASD cases affected both isoforms of NRXN3, whereas none in controls did so (p=0.0055). However, NRXN3 deletions showed incomplete segregation w…	22209245	Sfari
NSD1	nuclear receptor binding SET domain protein 1	S	S	This gene has been associated with syndromic autism, where a subpopulation of individuals with a given syndrome develop autism. In particular, rare mutations of the NSD1 gene have been identified with Sotos syndrome (Kurotaki et al., 2002). One study identified several rare variations of the NSD1 gene in individuals with ASD, although the variants were considered nonpathogenic (Buxbaum et al., 20…	11896389, 18001468, 23599694	Sfari
NTNG1	netrin G1	4.4 + S	4S	NTNG1 disrupted by chromosomal translocation in a female Rett syndrome patient (PMID 15870826), basis for syndromic designation); two de novo LoF missense variants identified in unrelated simplex ASD cases (PMID 22495309); genetic association found between NTNG1 and schizophrenia in a Japanese population cohort (PMID 18384956)	15870826, 22495309, 18384956	Sfari
NTRK1	neurotrophic tyrosine kinase, receptor, type 1	4.3	4	Genetic association has been found between the NTRK1 gene and both autism and Asperger syndrome (Chakrabarti et al., 2009).	19598235	Sfari
NTRK3	neurotrophic tyrosine kinase, receptor, type 3	4.3	4	Single association study (PMID: 19598235), not significant if corrected for multiple testing.	19598235	Sfari
NUAK1	NUAK family, SNF1-like kinase, 1		3	Two de novo variants (one nonsense, one missense) in the NUAK1 gene were identified in ASD probands from the Simons Simplex Collection in Iossifov et al., 2012 and Iossifov et al., 2014. Krumm et al., 2015 reported that no de novo SNVs in this gene were observed in SSC unaffected siblings (de novo SNV P-value <0.05), and no rare effect types were reported in the Exome Variant Server.	22542183, 25363768, 25961944	Sfari
NUP133	nucleoporin 133kDa	4.4	4	Three de novo variants (two missense variants and a synonymous variant predicted in PMID 26938441 to affect splicing regulation by altering an exonic splicing regulator) have been identified in the NUP133 gene in ASD probands from the Simons Simplex Collection (O'Roak et al., 2012; Iossifov et al., 2012; Iossifov et al., 2014). Evaluation of the statistical significance of observing multiple func…	22495309, 22542183, 25363768, 26938441	Sfari
NXPH1	neurexophilin 1	4.4	4	A study tested 42 ASD multiplex families for CNVs (PMID 22016809). It found one with a 7p21 duplication that included NXPH1. Another study also found a 7p21 duplication that included NXPH1 (PMID 21358714).	22016809, 21358714	Sfari
OCRL	oculocerebrorenal syndrome of Lowe	S	S	Mutations in the OCRL gene are responsible for Lowe syndrome (OMIM 309000), an X-linked multisystem disorder affecting the eyes, nervous system, and kidney. Maladaptive behaviors, including stereotypic/repetitive behavior, are frequently observed in Lowe syndrome cases (Kenworthy et al., 1993; Kenworth and Charnas, 1995). Evaluation of 52 patients with Lowe syndrome with the Autism Screening Ques…	8488875, 8599350, 21080217, 22965764	Sfari
ODF3L2	outer dense fiber of sperm tails 3-like 2	4.4	4	A single, unreplicated association of exonic CNVs has been reported by Bucan et al., 2009 (PMID: 19557195).	19557195	Sfari
OPHN1	oligophrenin 1		3	Rare mutations in the OPHN1 gene have been identified with autism and schizophrenia (Piton et al., 2011; Celestino-Soper et al., 2011) as well as with congenital cerebellar hypoplasia (CCH) and mental retardation.	20479760, 21865298, 12807966	Sfari
OPRM1	opioid receptor, mu 1	5.1	5	The role of OPRM1 in autism is UNTESTED. Possible supporting evidence comes from studies of mice lacking the mu-opioid receptor gene, which are found to have abnormal attachment behavior. In humans, treatment of a single, severely autistic patient with naltrexone (an OPRM1 antagonist) resulted in the disappearance of self-harm behavior.	19393386	Sfari
OR1C1	olfactory receptor, family 1, subfamily C, member 1	4.4	4	Rare variants have been associated with autism but are neither genome-wide significant nor replicated (Bucan et al., 2009).	19557195	Sfari
OR2M4	Olfactory receptor, family 2, subfamily M, member 4	4.3	4	A total of four SNPs within 100 kb of the OR2M4 gene showed association with ASD in a case-control analysis in the Taiwanese Han population (Kuo et al., 2015).	26398136	Sfari
OR2T10	olfactory receptor family 2 subfamily T member 10??	4.5	4	This gene was identified as a novel ASD candidate gene in Gonzalez-Mantilla et al., 2016 based on the presence of two potentially pathogenic loss-of-function variants in ASD cases (a de novo nonsense variant in an SSC proband in Iossifov et al., 2014, and a paternally-inherited frameshift variant in a Spanish male ASD proband in Codina-Sola et al., 2015).	25363768, 25969726, 26817790	Sfari
OR52M1	Olfactory receptor, family 52, subfamily M, member 1??	3.1	3	This gene was identified by TADA (transmission and de novo association) analysis of a combined dataset from the Simons Simplex Collection (SSC) and the Autism Sequencing Consortium (ASC) as a gene strongly enriched for variants likely to affect ASD risk with a false discovery rate (FDR) of <0.1 (Sanders et al., 2015); among the variants identified in this gene was one de novo loss-of-function (Lo…	25363768, 26402605	Sfari
OTX1	Orthodenticle homeobox 1	4.3	4	Two SNPs in the OTX1 gene were associated with autism in ASD-CARC cohorts (P(FDR)=8.65 x 10(-7) and 6.07 x 10(5), respectively), AGRE cohort (P(FDR)=0.0034 and 0.015, respectively) and the combined families (P(FDR)=2.34 x 10(-9) and 0.00017, respectively); associations were marginal or insignificant in the New York and SIRFA cohorts (PMID 21750575). Mice lacking the Otx1 gene display spontaneous …	21750575, 7931541, 8841200	Sfari
OXT	oxytocin/neurophysin I prepropeptide	4.3	4	OXT polymorphisms have been found to associate with a diagnosis of ASD (Chakrabarti et al., 2009; Francis et al., 2016), ASD subphenotypes (Yrigollen et al., 2008; Francis et al., 2016), and autistic-like traits in the general population (Hovey et al., 2014).	18207134, 19580556, 24635660, 27242401	Sfari
OXTR	oxytocin receptor	4.3 + acc1	3	A number of studies have focused on the genetic association of the OXTR gene with autism, including negative association. Cohorts and populations that have shown positive associations include AGRE, Chinese Han, Caucasian, Japanese, Irish, Portuguese, US and the United Kingdom. In addition, one study (Gregory et al., 2009) found a rare deletion in the OXTR gene in an autistic family. In addition, …	15992526, 16288458, 17383819, 17893705, 18207134, 19777562, 19845972, 20094064, 20303388, 20347913, 21484202	Sfari
P2RX4	Purinergic receptor P2X, ligand-gated ion channel, 4	5.1	5	Male P2X4R-deficient mice were found to exhibit sociocommunicative and sensorimotor impairments (Wyatt et al., 2013).	23604007	Sfari
P2RX5	Purinergic receptor P2X, ligand gated ion channel, 5	3.1	3	This gene was identified by TADA (transmission and de novo association) analysis of a combined dataset from the Simons Simplex Collection (SSC) and the Autism Sequencing Consortium (ASC) as a gene strongly enriched for variants likely to affect ASD risk with a false discovery rate (FDR) of <0.1 (Sanders et al., 2015); among the variants identified in this gene was one de novo loss-of-function (Lo…	25363768, 26402605	Sfari
P4HA2	Prolyl 4-hydroxylase, alpha polypeptide II	4.4 + acc	3	Three de novo missense variants in the P4HA2 gene have been identified in simplex ASD cases, with no de novo events in this gene observed in 1,786 unaffected siblings from the Simons Simplex Collection (P=1.21 x 10-4) (De Rubeis et al., 2014; Iossifov et al., 2014; Krumm et al., 2015).	25363760, 25363768, 25961944	Sfari
PACS1	phosphofurin acidic cluster sorting protein 1	S	S	Clinical evaluation of 19 patients with a syndromic form of intellectual disability resulting from a recurrent de novo missense variant in the PACS1 gene (p.Arg203Trp) demonstrated that 6/19 individuals presented with ASD or showed behavior with the autism spectrum (Schuurs-Hoeijmakers et al., 2016). Functional characterization of the p.Arg203Trp variant showed that expression of mutant PACS1 mRN…	26842493, 23159249	Sfari
PAFAH1B1	Platelet-activating factor acetylhydrolase 1b, regulatory subunit 1 (45kDa)	5.1	5	PAFAH1B1(+/-) adolescent mice showed significant reductions in elimination and turnover rates of dendritic protrusions of layer V pyramidal neurons and exhibited deficits in social interaction (Sudarov et al., 2013).	23483716	Sfari
PAH	Phenylalanine hydroxylase	3.4	3	Homozygous variants in the PAH gene were found to segregate with ASD in two consanguineous families in Yu et al., 2013: a nonsense variant that segregated with ASD in a multiplex family, and an in-frame deletion of 7 amino acids that segregated with ASD in a simplex family. Defects in PAH are the cause of phenylketonuria (PKU), non-phenylketonuria hyperphenylalaninemia (Non-PKU HPA), and hyperphe…	23352163	Sfari
PARD3B	Par-3 partitioning defective 3 homolog B (C. elegans)	4.3	4	A SNP within the PARD3B gene showed association in the primary analyses of a combined AGP GWA sample with a P-value of 4.340E???07 (PMID 22843504).	22843504	Sfari
PARK2	Parkinson disease (autosomal recessive, juvenile) 2, parkin		3	Deletions affecting PARK2 were observed in 7 cases (discovery and replication datasets) but not in controls (P=0.0047) in Glessner et al., 2009; 1/7 variants were confirmed by qPCR, but the status of the remainder is unknown (P value of 3.3 x 10-3 is for genes within GO term ubiquitin conjugation"	not PARK2 alone)	and gene-level statistical support was only nominal in this report. A total of 24 PARK2 exon-disrupting CNVs (12 deletions	12 duplications) were detected in a cohort of 2	588 ASD cases compared to a total of 10 exon-disrupting CNVs (5 deletions	5 duplications) in 2670 controls (p=0.009) in Girirajan et al. 2013. A genome-wide analysis of CNVs in a Han Chinese ASD cohort in Yin et al.	2016 determined that the frequency of exonic CNVs at the PARK2 locus was significantly greater in ASD cases (6/636) than in ethnically-matched controls (2/1394; P=0.014). Comparison of the frequencies of PARK2 CNVs in NDD cases and controls in Conceicao et al.	2016 demonstrated that NDD patients had a higher frequency of CNVs containing exons 5-12 of the PARK2 gene (26.8%) than did controls (2.4%; P=0.0003). However	in many cases PARK2 CNVs from these studies were predominantly inherited and displayed incomplete penetrance with ASD. CNVs within the PARK2 locus were also found to be significantly more prevalent in German ADHD patients in both discovery (P=2.8E-04) and replication (P=4.3E-2) samples than in controls (Jarick et al.	2014). OMIM indicates that autosomal recessive mutations result in juvenile onset Parkinsons disease."	19404257, 23375656, 27042285, 27824727, 23164820	Sfari
PAX5	Paired box 5	3.3	3	Two de novo LoF variants and one de novo missense variant in the PAX5 gene have been identified in independent simplex cohorts (PMID 22542183, 25418537).	22542183, 25418537	Sfari
PAX6	Paired box 6	S	S	Pax6 heterozygous mutant rats with a spontaneous mutation in the Pax6 gene exhibited abnormalites in social interaction, impairment in rearing activity and in fear-conditioned memory, and abnormal ultrasonic vocalization in female pups (PMID 21203536). Variants affecting PAX6 have been identified in patients presenting with autism, intellectual disability, and additional ocular phenotypes (PMIDs …	21203536, 18322702, 19607881, 24357251	Sfari
PCCA	propionyl-CoA carboxylase alpha subunit	S	S	Biallelic variants in the PCCA gene are responsible for propionic acidemia (OMIM 606054). A homozygous PCCA missense variant (p.Gly117Asp) was identified in a female Saudi patient with propionic acidemia and a DSM-IV diagnosis of autistic disorder (Al-Owain et al., 2013). Two additional patients with propionic acidemia caused by homozygous PCCA variants were reported to exhibit autistic features …	23430497, 27825584, 16950524, 20937326, 24466331, 24747144, 25446754	Sfari
PCCB	propionyl-CoA carboxylase beta subunit	S	S	Biallelic variants in the PCCB gene are responsible for propionic acidemia (OMIM 606054). A diagnosis of autism according to either DSM-IV or DSM-5 criteria was made for four patients with propionic acidemia resulting from biallelic variants in the PCCB gene; one additional patient with a homozygous variant in this gene presented with autistic features (Witters et al., 2016). Adminstration of pro…	27825584, 16950524, 20937326, 24466331, 24747144, 25446754	Sfari
PCDH10	protocadherin 10	4.4	4	A single rare CNV in the PCDH10 gene was observed with autism (PMID: 18621663).	18621663	Sfari
PCDH15	Protocadherin-related 15	4.3	4	A SNP within the PCDH15 gene showed association with ASD in the secondary analyses in a combined AGP genome-wide association sample with a P-value of 9.861E???08 (PMID 22843504). A de novo predicted damaging missense variant in PCDH15 was identified in an ASD proband from the Simons Simplex Collection (Iossifov et al., 2014). Rare inherited variants in PCDH15 were identified in Japanese ASD and s…	22843504, 25363768, 27058588	Sfari
PCDH19	protocadherin 19	S	S	Rare mutations in the PCDH19 gene have been identified with autism and schizophrenia (Piton et al., 2011) as well as with epilepsy and mental retardation limited to females (EFMR) and epilepsy alone (Dibbens et al., 2008 and other studies).	20479760, 18469813, 23334464	Sfari
PCDH9	protocadherin 9	4.4	4	A single, unreplicated association of CNVs has been reported by Marshall et al., 2008 (PMID: 18252227).	18252227	Sfari
PCDHGA11	protocadherin gamma subfamily A, 11	5.4	5	A maternally-transmitted nonsense variant in the PCDHGA11 gene was found to segregate perfectly with a SHANK1 deletion that segregated with high-functioning autism in males (Sato et al., 2012).	22503632	Sfari
PDE4B	phosphodiesterase 4B, cAMP-specific	5.5	5	PMID 18090323 found significant changes in PDE4B expression in the superior frontal cortex and cerebellum of subjects with autism. Recently, a de novo synonymous variant in this gene was identified in an ASD proband from the Simons Simplex Collection (Iossifov et al., 2012).	18090323, 22542183	Sfari
PDZD4	PDZ domain containing 4	5.4	5	A study sequenced 111 X-linked genes in 142 ASD patients and 143 SCZ patients (PMID 20479760). This study found a rare non-synonymous variant in the PDZD4 gene in a single ASD patient that was inherited from the mother.	20479760	Sfari
PECR	peroxisomal trans-2-enoyl-CoA reductase	5.4	5	A study found a single family with a putative recessive missense mutation in the PECR gene (PMID 21937992). Affected siblings were diagnosed with nonsyndromic ID and ASD.	21937992	Sfari
PER1	period homolog 1 (Drosophila)	4.3	4	There is a single small study of 90 probands with high-functioning autism and 20 additional cases. Two SNPS in PER1 showed significant association. The study has not been replicated.	17264841	Sfari
PGLYRP2	peptidoglycan recognition protein 2	5.1	5	Pglyrp2-knockout mice were shown to exhibit altered expression of the autism risk gene c-Met, as well as sex-dependent changes in social behavior, similar to mice with manipulated microbiota (Arentsen et al., 2016).	27843150	Sfari
PHF2	PHD finger protein 2	3.3	3	Two de novo LoF variants in the PHF2 gene (one frameshift, one nonsense) were identified in ASD probands from the Simons Simplex Collection (PMIDs 22542183, 25363768).	22542183, 25363768	Sfari
PHIP	pleckstrin homology domain interacting protein	4.5	4	A de novo potentially damaging missense variant in the PHIP gene was identified in an ASD proband from the Simons Simplex Collection (Iossifov et al., 2014); a de novo frameshift variant in this gene was identified in an ASD proband from the Autism Clinical and Genetic Resources in China (ACGC) cohort (Wang et al., 2016).	25363768, 27824329	Sfari
PHRF1	PHD and ring finger domains 1??	4.4 + acc	3	Three de novo missense variants in the gene were identified in simplex ASD probands, with no de novo events in this gene observed in 1,786 unaffected siblings from the Simons Simplex Collection (P=0.20) (De Rubeis et al., 2014; Iossifov et al., 2014; Krumm et al., 2015). This gene was identified in Iossifov et al. 2015 as a strong candidate to be an ASD risk gene based on a combination of de novo…	25363760, 25363768, 25961944, 26401017	Sfari
PIK3CG	phosphoinositide-3-kinase, catalytic, gamma polypeptide	4.3	4	Association report but not genome-wide significant nor replicated (Serajee et al., 2003).	14627686	Sfari
PIK3R2	Phosphoinositide-3-kinase, regulatory subunit 2 (beta)	S	S	Exome sequencing of families with megalencephaly-polymicrogyria-polydactyly-hydrocephalus syndrome (MPPH) identified a recurrent missense variant in the PIK3R2 gene in 11 unrelated families; in one of these families, an affected male sibling was also diagnosed with Asperger syndrome, while one of two affected female siblings also had Asperger-like features (Riviere et al., 2012).	22729224	Sfari
PINX1	PIN2/TERF1 interacting, telomerase inhibitor 1	5.4	5	Rare variants in the PINX1 gene have been identified with autism (PMID 20531469).	20531469	Sfari
PITX1	paired-like homeodomain 1	4.3	4	A single, unreplicated association has been reported.	18053270	Sfari
PLCB1	phospholipase C, beta 1 (phosphoinositide-specific)	4.4 + acc2	3	Copy number variants affecting the PLCB1 gene have been identified in ASD cases (PMIDs 18374305, 23275889, 23375656). Biallelic variants of this gene are associated with early infantile epileptic encephalopathy-12 (EIEE12; OMIM 613722) (PMIDs 20833646, 22690784).	18374305, 23275889, 23375656, 20833646, 22690784	Sfari
PLCD1	phospholipase C, delta 1	5.4	5	A single synonymous de novo variant in the PLCD1 gene has been identified with autism (PMID 21572417).	21572417	Sfari
PLN	phospholamban	4.4	4	Paternally inherited gains have been observed in two unrelated autism cases (Marshall et al., 2008).	18252227	Sfari
PLXNA4	Plexin A4	4.4 + acc1	3	Two novel overlapping CNVs involving the PLXNA4 gene were identified in unrelated ASD cases; deletions affecting PLXNA4 were not observed in 0/5,139 controls, whereas duplications affecting this gene were seen in 2/5,139 controls (Prasad et al., 2012). Significantly reduced expression of PLXNA4 was observed in the anterior cingulate cortex and primary motor cortex of autistic brains compared to c…	23275889, 21859478, 25518740	Sfari
POGZ	Pogo transposable element with ZNF domain	1.1 + S	1S	De novo variants in the POGZ gene have been identified in autistic probands in two separate reports. In the first, 1 of 175 de novo frameshift variants was found in the POGZ gene (PMID 22495311). In the other, 1 of 343 likely gene-disrupting variants was found in the POGZ gene (PMID 22542183). no controls (many missense have been observed in EVS). A third de novo LoF variant in the POGZ gene was …	22495311, 22542183, 25363768, 25363760, 26401017, 26942287, 27148570	Sfari
PON1	paraoxonase 1	4.3 + acc1	3	Initial association study was negative (PMID: 15446388). Second study hypothesized that higher use of organophosphates would make an association more likely in US than European populations (PMID: 16027737), observed marginal association in US population, but none in European. Low PON esterase activity observed in autistic children (PMID: 16297937), but small n (12 case, 9 controls) and marginal s…	15446388, 16027737, 16297937, 18624774, 20488557	Sfari
POU3F2	POU class 3 homeobox 2	5.1	5	Mice heterozygous for POU3F2 (Brn2+/- mice) were shown to display deficits in social behavior and increased repetitive behavior (marble burying) (Belinson et al., 2016). Small 6q16.1 deletions encompassing POU3F2 segregated with a disorder of variable developmental delay, intellectual disability, behavioral problems, and susceptibility to obesity and hyperphagia in six families (Kasher et al., 20…	26830142, 26833329	Sfari
PPP1R1B	Protein phosphatase 1, regulatory (inhibitor) subunit 1B	4.3	4	Case-control and family-based association analysis of the PPP1R1B gene in a cohort of 112 male-only affected sib-pair ASD families and a comparison cohort of 443 controls revealed an increased frequency of the rs1495099 CC (p=0.002), rs907094 (p=0.028), and rs3764352 GG (p=0.025) genotypes in affected males compared to the comparison group (PMID 22559203). Family-based association tests in the sa…	22559203	Sfari
PPP1R3F	protein phosphatase 1, regulatory (inhibitor) subunit 3F	5.4	5	A single missense variant in the PPP1R3F gene has been identified under the X-linkage hypothesis in an Asperger pedigree (PMID 20479760).	20479760	Sfari
PPP2R1B	protein phosphatase 2 regulatory subunit A, beta	4.4	4	Two de novo variants (a missense variant and a synonymous variant predicted in PMID 26938441 to affect splicing regulation by altering an exonic splicing regulator) were observed in the PPP2R1B gene in ASD probands (Sanders et al., 2012; Fromer et al., 2014). Evaluation of the statistical significance of observing multiple functional de novo variants in this gene, taking into account gene length …	22495306, 24463507, 26938441	Sfari
PPP2R5D	Protein phosphatase 2, regulatory subunit B', delta	4.5 + S	4S	Four de novo missense variants in the PPP2R5D gene were identified in seven unrelated patients with developmental delay/intellectual disability; five of these patients also presented with ASD (Shang et al., 2015). Two of the de novo PPP2R5D missense variants that were found in ASD cases in this report (p.Glu198Lys and p.Glu200Lys) have been previously identified in patients with intellectual disa…	26576547, 25533962, 25972378, 26168268, 25363768	Sfari
PREX1	Phosphatidylinositol-3,4,5-trisphosphate-dependent Rac exchange factor 1??	4.3 + acc1	3	Common genetic variants and rare deletions in the PREX1 gene were found to associate with autism in a Han Chinese cohort; PREX1 mRNA levels were also significantly lower in peripheral blood cells from autistic individuals compared to controls (Li et al., 2015). In the same report, genetic deletion or knockdown of PREX1 in the CA1 region of the hippocampus in mice resulted in autism-like social be…	26621702	Sfari
PRICKLE1	Prickle homolog 1 (Drosophila)	4.4 + acc2	3	Prickle1 +/- mice were shown to exhibit ASD-like behaviors, including altered social behaviors and disrupted circadian rhythms; PRICKLE1 was also shown to interact with Synapsin-1a, a gene product of the ASD-associated gene SYN1 (Paemka et al., 2013). Potentially damaging missense variants in PRICKLE1 have been observed in affected siblings from ASD multiplex families (PMIDs 24410847, 23999528). …	24312498, 24410847, 23999528, 18976727	Sfari
PRICKLE2	Prickle homolog 2 (Drosophila)	4.4 + acc2	3	Mice with disruption in Prickle2 display behavioral abnormalities including altered social interaction, learning abnormalities and behavioral inflexibility. Prickle2 disruption in mouse hippocampal neurons lead to reductions in dendrite branching, synapse number and PSD size. Consistent with these findings, Prickle2 null neurons show decreased frequency and size of spontaneous miniature synaptic …	23711981, 21276947	Sfari
PRKCB	protein kinase C, beta	4.3 + acc1	3	There are multiple but inconsistent reports of association with ASD (Philippi et al., 2005 PMID: 16027742; Yang et al., 2007 PMID: 17167344); one report shows decreased expression in postmortem ASD brain.	16027742, 17167344	Sfari
PRKD1	Protein kinase D1	S	S	Three patients with atypical Rett syndrome were found to have a de novo 14q12 deletion that included the PRKD1 gene, but not the neighboring FOXG1 gene (Ellaway et al., 2012). Gene expression analysis demonstrated a decrease in both FOXG1 and PRKD1 mRNA expression levels in two of these patients. However, no pathogenic mutations in PRKD1 were identified following screening of an additional 32 pat…	22968132	Sfari
PRKDC	protein kinase, DNA-activated, catalytic polypeptide	4.4	4	SCID mice, which are homozygous for the severe combined immune deficiency (SCID) spontaneous mutation Prkdcscid, were shown to exhibit social deficits and hyper-connectivity between mutiple brain regions that could be rescued by repopulation of the adaptive immune system (Filiano et al., 2016). Three novel de novo predicted damaging missense variants in PRKDC were observed in ASD probands from th…	27409813, 25363768, 23722905	Sfari
PRODH	Proline dehydrogenase (oxidase) 1	#NAME?	3S	A recurrent 350 kb deletion spanning the PRODH gene was identified in 9 of 260 ASD cases and 1of 236 controls (P=0.02) (PMID 19736351). Patients with hyperprolinemia type I caused by biallelic PRODH mutations have been shown to exhibit early onset and severe neurological features including autistic features (Afenjar et al., 2007). This gene is located on chromosome 22q11.21, a region which has al…	19736351, 17412540	Sfari
PSD3	pleckstrin and Sec7 domain containing 3	4.4	4	A single gene deletion was identified in 1 of 996 cases, with a control frequency <1% but otherwise unclear (PMID 20531469). A second single gene deletion has also been identified (PMID 19557195).	20531469, 19557195	Sfari
PSMD10	proteasome (prosome, macropain) 26S subunit, non-ATPase, 10	5.4	5	A single missense variant in the PSMD10 gene has been identified with ASD under the X-linkage hypothesis (PMID 20479760).	20479760	Sfari
PTBP2	polypyrimidine tract binding protein 2	4.4	4	A previously unreported 5 bp indel variant located in a human accelerated region (HAR) between the DPYD and PTBP2 genes was homozygous in two brothers with ASD and ID from a consanguineous family; 4C-seq in human SH-SY5Y cell suggested an interaction between this HAR and the PTBP2 promoter, and luciferase reporter assays demonstrated that this indel variant reduced activity in N2A cells co-transf…	27667684, 25363760	Sfari
PTCHD1	patched domain containing 1	2	2	There is strong evidence for the role of PTCHD1, an X-linked gene, in autism, based on the finding of deletions and mutations disrupting the gene in affected individuals but not in controls (see Noor et al. ,2010, Marshall et al., 2008, Pinto et al., 2010). These reports include a deletion transmitted from an unaffected mother with skewed X inactivation to 2 affected twin sons and an unaffected d…	20844286, 20531469, 18252227	Sfari
PTEN	phosphatase and tensin homolog (mutated in multiple advanced cancers 1)	1.1 + S	1S	Syndromic because of causative mutations in Cowden syndrome. Two de novo LoF events in PTEN from recent exome sequencing studies in simplex ASD cases: from O'Roak et al. Nature 2012 (PMID 22495309) a de novo missense variant (p.Thr167Asn) that was ranked severe; and from O'Roak et al. Science 2012 (PMID 23160955) a de novo frameshift insertion (p.Cys136MetfsX44) was also identified." A de novo Lo…	270 trios screened by the Autism Sequencing Consortium (PMID 25363760). A detailed examination of ASD cases with heterozygous PTEN mutations found that these cases had a high proportion of missense variants	showed reduced PTEN protein levels	and exhibited prominent white-matter and cognitive abnormalities compared to other groups (PMID 25288137). Analysis of rare coding variation in 3	871 ASD cases and 9	937 ancestry-matched or paternal controls from the Autism Sequencing Consortium (ASC) identified PTEN as a gene meeting high statistical significance with a 0.01<FDR ???0.05	meaning that this gene had a ???95% chance of being a true autism gene (PMID 25363760). This gene was identified in Iossifov et al. 2015 as a strong candidate to be an ASD risk gene based on a combination of de novo mutational evidence and the absence or very low frequency of mutations in controls (PMID 26401017)."	22495309, 23160955, 25363760, 25288137, 26401017	Sfari
PTGS2	prostaglandin-endoperoxide synthase 2 (prostaglandin G/H synthase and cyclooxyge nase)	4.3	4	A single, unreplicated association has been reported.	18579107	Sfari
PTK7	Protein tyrosine kinase 7 (inactive)??	3.1	3	This gene was identified by TADA (transmission and de novo association) analysis of a combined dataset from the Simons Simplex Collection (SSC) and the Autism Sequencing Consortium (ASC) as a gene strongly enriched for variants likely to affect ASD risk with a false discovery rate (FDR) of <0.1 (Sanders et al., 2015); among the variants identified in this gene was one de novo loss-of-function (Lo…	25363760, 25363768, 26402605	Sfari
PTPN11	protein tyrosine phosphatase, non-receptor type 11	4.4 + S	4S	This gene is associated with syndromic autism, where a subpopulation of individuals with a given syndrome develop autism. In particular, rare mutations of the PTPN11 gene have been identified with patients with Noonan syndrome (PMID 11704759). The prevalence of autistic traits in patients with Noonan syndrome has been quantified using standard assessment tools (PMIDs 24101678, 24458522). A de nov…	11704759, 24101678, 24458522, 25961944, 8662733	Sfari
PVALB	Parvalbumin	5.1	5	Parvalbumin knockout mice were found to display behavioral phenotypes with relevance to all three core symptoms present in human ASD patients (abnormal reciprocal social interactions, impairments in communication and repetitive and stereotyped patterns of behavior), as well as several signs of ASD-associated comorbidities, such as reduced pain sensitivity and startle responses (Wohr et al., 2015).	25756808	Sfari
PYHIN1	Pyrin and HIN domain family, member 1		3	Three de novo variants in the PYHIN1 gene (one nonsense, two missense) have been identified in simplex ASD cases, with no de novo events in this gene observed in 1,786 unaffected siblings from the Simons Simplex Collection (P=5.53 x 10-4) (De Rubeis et al., 2014; Iossifov et al., 2014; Krumm et al., 2015).	25363760, 25363768, 25961944	Sfari
RAB2A	RAB2A, member RAS oncogene family	4.5 + acc	3	Two de novo variants (a nonsense variant and a synonymous variant predicted in PMID 26938441 to affect splicing regulation by altering an exonic splicing regulator) were observed in the RAB2A gene in ASD probands from the Simons Simplex Collection (Sanders et al., 2012; Iossifov et al., 2012). Evaluation of the statistical significance of observing multiple functional de novo variants in this gen…	22495306, 22542183, 26938441, 20308991, 26249043	Sfari
RAB39B	RAB39B, member RAS oncogene family	4.4	4	A paper by Giannandrea et al. (2010) reports mutations that segregate with intellectual disability in families, and in some family members (one per large family) intellectual disability is associated with autism spectrum disorder, epileptic seizures, and macrocephaly. In the first of two families studied, 2/6 males with ID present with ASD; in the second family, 1 of 8 with ID present with ASD. A…	20159109	Sfari
RAI1	retinoic acid induced 1	S	S	RAI1 is included in a region that is duplicated in an individual with autism/MR, and shows altered gene expression (PMID: 17334992). It was identified as the single gene in this interval that overlaps with the region affected in Potocki-Lupski syndrome, making it those most likely candidate. There is no evidence implicating it in idiopathic autism.	17334992	Sfari
RANBP17	RAN binding protein 17	2.1	2	This gene was identified by TADA (transmission and de novo association) analysis of a combined dataset from the Simons Simplex Collection (SSC) and the Autism Sequencing Consortium (ASC) as a gene strongly enriched for variants likely to affect ASD risk with a false discovery rate (FDR) of <0.1 (Sanders et al., 2015); among the variants observed in this gene were two de novo loss-of-function (LoF…	25363760, 25363768, 26402605	Sfari
RAPGEF4	Rap guanine nucleotide exchange factor (GEF) 4	4.4	4	A single, unreplicated association of nonsynonymous variants has been reported by Bacchelli et al., 2003 (PMID: 14593429).	14593429	Sfari
RB1CC1	RB1-inducible coiled-coil 1	5.1	5	The role of RB1CC1 is UNTESTED. One study reported two affected individuals with duplications involving RB1CC1. The inheritance pattern of these events (de novo or inherited) was not reported.	18252227	Sfari
RBFOX1	RNA binding protein, fox-1 homolog (C. elegans) 1	4.4 + acc1 + acc2	3	Two individuals (one with MR and 2nd with epilepsy) observed to have translocations; No similar events observed in 192 controls (Bhalla K, 2004); No evidence for nominal association in IMGSAC families for this regional study; previous linkage result not genome-wide significant (MPL = 2.93) (Barnby G, 2005); De novo translocation with demonstration of altered transcription (Martin CL, 2007); p < 1…	15148587, 15830322, 17503474, 19567891, 19546859	Sfari
RBMS3	RNA binding motif, single stranded interacting protein 3	5.4	5	A single missense de novo variant in the RBMS3 gene has been identified with autism (PMID 21572417).	21572417	Sfari
REEP3	receptor accessory protein 3	4.4	4	Rare variant without large case-control study (Castermans et al., 2007)	17290275	Sfari
RELN	Reelin	2.1	2	Several studies have found a genetic association between the RELN gene and autism. Positive associations have been found in the Italian and US populations (Persico et al., 2001), the Chinese Han population and Caucasian AGRE families. Several studies have also revealed lack of association between RELN and autism in a number of samples, including IMGSAC, CPEA, German and Chinese Han populations. V…	11317216, 12399956, 14515139, 14674845, 15820235, 17621165, 17955477, 18378158, 18597938, 436377, 20554015, 20442744, 25363760, 22542183	Sfari
RERE	Arginine-glutamic acid dipeptide (RE) repeats	4.5 + S	4S	Novel recurrent/overlapping RERE CNVs (a paternally-inherited duplication and a deletion of unknown origin, both within an intronic region of the RERE gene) were identified in ASD probands in Prasad et al., 2012. A de novo LoF variant and a de novo predicted damaging missense variant were identified in RERE in ASD probands from the Simons Simplex Collection and Autism Sequencing Consortium, respe…	23275889, 25363760, 25961944, 27087320	Sfari
RFWD2	ring finger and WD repeat domain 2	5.1	5	Paper indicates 6 duplications in cases (discovery and replication datasets) and 0 in controls; supplemental materials indicate 1 duplication event in controls (thus 6/1800 versus 0/~3500); nominal significance, 1/6 variants confirmed by qPCR but status of remainder unknown, 2/3 events for which family information available show that events inherited and so incompletely penetrant, none of these e…	19404257	Sfari
RGS7	regulator of G-protein signaling 7	4.4	4	Rare variants in the RGS7 gene have been identified with autism in two studies. In the first (PMID 20531469), the RGS7 gene occurs in large CNVS. In the second (PMID 21937992), one pedigree is found with a homozygous nonsense mutation in the RGS7 gene. This pedigree's LOD score is approximately 2.4.	20531469, 21937992	Sfari
RHOXF1	Rhox homeobox family, member 1	4	4	Suggestive association from Wang et al. (2009). No other evidence.	19404256	Sfari
RIMS1	Regulating synaptic membrane exocytosis 1	2.1	2	De novo loss-of-function frameshift variants in the RIMS1 gene have been identified in two unrelated ASD cases from the Simons Simplex Collection (PMIDs 22542183, 25284784); no similar indels were observed in controls. A third de novo LoF variant in NCKAP1 was identified in a Chinese ASD proband from the Autism Clinical and Genetic Resources in China (ACGC) cohort in Wang et al., 2016.	22542183, 25284784, 27824329	Sfari
RIMS3	regulating synaptic membrane exocytosis 3	4.4	4	Rare variants were identified in a multi-genic CNV region (Kumar et al., 2010; PMID: 19546099). Functional analysis of two of the missense variants identified in Kumar et al., 2010 revealed an effect of these variants on regulation of voltage-dependent Ca2+ channels (PMID 26142343).	19546099, 26142343	Sfari
RIT2	Ras-like without CAAX 2	4.3	4	A SNP downstream of the RIT2 gene (rs16976358) associated with ASD in a case-control analysis of 156 Japanese ASD cases and 620 Japanese controls (P-value 4.54E-06; OR 2.246, 95% CI 1.578-3.197) (Liu et al., 2015). Assocation of this SNP with ASD was replicated in a case-control analysis of 470 Iranian ASD cases and 470 Iranian controls (P-value 1.40; OR 1.40, 95% CI 1.08-1.81) (Emamalizadeh et a…	26314684, 26941103	Sfari
RNF135	Ring finger protein 135??	4.4 + S	4S	Genetic analysis of RNF135 in a French ASD cohort found a significant increase in the frequency of genotypes carrying the p.Arg115Lys missense variant in cases compared to controls (P=0.0019, odds ratio 4.23), including three unrelated patients that were homozygous for the p.Arg115Lys variant (Tastet et al., 2015). Mutations in RNF135 are responsible for macrocephaly, macrosomia, and facial dysmo…	17632510, 26368817	Sfari
ROBO1	roundabout, axon guidance receptor, homolog 1 (Drosophila)	5.1	5	ROBO1 showed reduced expression in autistic patients compared to controls in a single study. It was also reported as differentially expressed in a small study of twins who were discordant for severity of autism. However, no association or mutation studies have been carried out, and the role of this gene is autism remains UNTESTED.	18270976, 16709250	Sfari
ROBO2	Roundabout, axon guidance receptor, homolog 2 (Drosophila)	4.4 + acc1	3	A novel recurrent deletion involving the ROBO2 gene was identified in two unrelated ASD cases (Prasad et al., 2012). Significantly reduced expression of ROBO2 was observed in the anterior cingulate cortex and primary motor cortex of autistic brains compared to control brains in PMID 21859478. A SNP located ~19 kb 3' of the ROBO2 gene (rs7642482) reached genome-wide significance for association wi…	23275889, 21859478, 25226531	Sfari
RORA	RAR-related orphan receptor A	5	5	While there are no apparent human genetic studies on the RORA gene, immunohistochemical analyses of tissue arrays containing slices of the cerebellum and frontal cortex of autistic and age- and sex-matched control subjects revealed decreased expression of RORA in the autistic brain (PMID 20375269).	20375269	Sfari
RPL10	ribosomal protein L10	4.4	4	Rare variant without large case-control study (Klauck et al., 2006)	19166581, 16940977	Sfari
RPS6KA2	ribosomal protein S6 kinase, 90kDa, polypeptide 2	4.4	4	Rare CNVs in the RPS6KA2 gene have been observed with autism (Marshall et al., 2008).	18252227	Sfari
RPS6KA3	Ribosomal protein S6 kinase, 90kDa, polypeptide 3	4.5 + S	4S	A small subset of patients with Coffin-Lowry syndrome have also presented with autism (Zeniou et al., 2002) or transient autistic behavior (Manouvrier-Hanu et al., 1999), implicating RPS6KA3 as a syndromic ASD gene. On a related note, an ASD case had previously been identified who had also been given a provisional diagnosis of Coffin-Lowry syndrome (Bryson et al., 1988). More recently, a de novo …	3265136, 10528858, 11992250, 22495309	Sfari
SATB2	SATB homeobox 2	4.3 + S	4S	This gene was identified as an ASD candidate gene following the identification of a balanced chromosomal abnormality (BCA) leading to gene disruption in an ASD case (PMID 22521361). This report also showed significant burden (P=0.001) of SATB2 CNVs in individuals with neurodevelopmental disorder (NDD; ~25% of cases with ASD). Delineation of the phenotypes associated with SATB2-associated syndrome…	22521361, 27774744	Sfari
SBF1	SET binding factor 1	4.4 + acc	3	Two de novo missense variants and an inherited nonsense variant in the SBF1 gene have been observed in ASD probands from the Simons Simplex Collection (PMIDs 22495309, 23160955). This gene was identified in Iossifov et al. 2015 as a strong candidate to be an ASD risk gene based on a combination of de novo mutational evidence and the absence or very low frequency of mutations in controls (PMID 264…	22495309, 23160955, 26401017	Sfari
SCFD2	sec1 family domain containing 2	4.4	4	Two deletions affecting part of the SCFD2 gene were identified in unrelated cases with autism (PMID 20531469).	20531469	Sfari
SCN1A	sodium channel, voltage-gated, type I, alpha subunit	3S	S	Mutations appear to give rise to Dravet Syndrome as well as distinct epilepsy-related disorders and also migraine. Missense mutations were observed in cases from multiple unrelated families, one of which presented with seizures and Asperger Syndrome (asymptomatic carriers were also seen in families, but missense variants were not observed in any of 304 controls (Osaka H et al.). Autism seems to b…	17507202, 17105460, 12610651	Sfari
SCN2A	sodium channel, voltage-gated, type II, alpha subunit	1.1	1	Rare variants in the SCN2A gene were identified in a single study based on exon screening in a region of linkage with autism (PMID: 12610651). PMID 22495306 reported 2 de novo LoF in SCN2A among 200 ASD families. A third de novo LoF variant in the SCN2A gene was recently identified in a simplex ASD case; this variant was not observed in dbSNP or other genomic databases (PMID 24650168). A fourth d…	12610651, 22495306, 24650168, 23849776, 25363760, 26401017	Sfari
SCN4A	Sodium channel, voltage gated, type IV alpha subunit??	4.4	4	Two de novo missense variants in the gene were identified in simplex ASD probands, with no de novo events in this gene observed in 1,786 unaffected siblings from the Simons Simplex Collection (P=0.17) (Iossifov et al., 2014; Krumm et al., 2015).	25363768, 25961944	Sfari
SDC2	syndecan 2 (heparan sulfate proteoglycan 1, cell surface-associated, fibroglycan )	4.4	4	Ishikawa-Brush et al., 1997 (PMID: 9259269) showed a translocation breakpoint 30 kb from SDC2.	9259269	Sfari
SEMA5A	sema domain, seven thrombospondin repeats (type 1 and type 1-like), transmembrane domain (TM) and short cytoplasmic domain, (semaphorin) 5A	4.2 + acc2	3	A common variant located in the EST DB512398, located between SEMA5A and TAS2R1, was found to be associated with autism (P = 1.7 x 10-7 considering discovery and replication cohorts). The weak block structure in the region doesn?t seem to permit simple assignment of rs10513025 to SEMA5A (perhaps neighboring SNPs are better in this regard). Neither EST nor SNORD123, each closer to the SNP in quest…	19812673, 17028446	Sfari
SETBP1	SET binding protein 1	4.5 + acc2	3	A de novo LoF variant in the SETBP1 gene was identified in an ASD proband from the Simons Simplex Collection (PMID 22495309). Loss-of-function variants in this gene have also been identified in patients with developmental delay/intellectual disability, many of whom present with social difficulties and/or other behavioral problems (PMID 25217958).	22495309, 25217958	Sfari
SETD2	SET domain containing 2	3.3	3	De novo LoF variant in SETD2 gene identified in simplex ASD case (PMID 22495309); subsequent inherited LoF variants and a de novo missense variant identified in three other simplex ASD cases (PMID 23160955). More recently, a second de novo LoF variant in this gene was identified in a female patient with ASD, developmental delay, ID, seizures, Chiari I malformation, and macrocephaly (PMID 26084711…	22495309, 23160955, 26084711	Sfari
SETD5	SET domain containing 5	1.1 + S	1S	Seven loss-of-function variants in the SETD5 gene, five of which were confirmed as de novo in origin, were identified in affected individuals following screening of 996 individuals with ID; two individuals with de novo LoF SETD5 variants were also identified as ???autistic??? in the supplementary material (PMID 24680889). A de novo LoF variant and a de novo likely damaging missense variant in the…	24680889, 25363760, 26401017	Sfari
SETDB1	SET domain, bifurcated 1	4.4	4	A total of nine ASD-specific variants in the SETDB1 gene were identified in cases but not controls. One of these variants, SETDB1 Pro1067del, segregated with disease in a multiplex ASD family (Cukier et al., 2012). An additional missense variant in SETDB1, p.Pro529Leu, was enriched in ASD cases of European ancestry (5/202 cases vs. 1/198 controls).	23055267	Sfari
SETDB2	SET domain, bifurcated 2	4.4	4	A total of nine ASD-specific variants, three of which were non-synonymous, in the SETDB2 gene were identified in cases but not controls (Cukier et al., 2012); however, the three non-synonymous variants were not predicted to be deleterious. A de novo frameshift insertion in the SETDB2 gene was identified in a patient with intellectual disability in PMID 23020937).	23055267, 23020937	Sfari
SEZ6L2	SEZ6L2 seizure related 6 homolog (mouse)-like 2	4.1 + 4.3	4	SEZ6L2 lies within the 16p11.2 deletion/duplication region. This region is frequently deleted or duplicated in individuals with autism spectrum disorder, developmental delays or intellectual disability. One association study has been performed, showing significant association between autism and a coding variant in SEZ6L2, but this associated failed to replicate.	19242545, 21394203	Sfari
SGSH	N-sulfoglucosamine sulfohydrolase	S	S	13 of 21 children with mucopolysaccharidosis type IIIA (MPS IIIA), documented enzyme deficiency and SGSH gene mutations that were evaluated with the Autism Diagnostic Observation Schedule (ADOS) (module 1) met the ADOS criteria for ASD/autism (PMID 24582005). A homozygous missense variant in the SGSH gene (c.416C>T; p.T139M) was observed in two affected female siblings from a consanguineous Pales…	24582005, 24576347	Sfari
SGSM3	Small G protein signaling modulator 3	4.4	4	De novo missense variants in this gene were identified in two separate reports using ASD probands from the Simons Simplex Collection (PMIDs 22495309, 23160955). Paternally-transmitted splice-site variants in SGSM3 were observed in two unrelated ASD probands from the Simons Simplex Collection (PMID 23160955).	22495309, 23160955, 23160955	Sfari
SH3KBP1	SH3-domain kinase binding protein 1	5.4	5	A single missense mutation in the SH3KBP1 gene has been identified with autism under the X-linked model (PMID 20479760).	20479760	Sfari
SHANK1	SH3 and multiple ankyrin repeat domains 1		3	Two deletions affecting SHANK1 were identified in Sato et al., 2012: a hemizygous SHANK1 deletion that segregated in a four-generation family in which male carriers, but not female carriers, had ASD with higher functioning; and a de novo SHANK1 deletion detected in an unrelated male individual with ASD with higher functioning. No equivalent??SHANK1??mutations were found in >15,000 controls (P = 0…	22503632, 25188300, 18272690, 21695253, 21901269	Sfari
SHANK2	SH3 and multiple ankyrin repeat domains 2	2.1	2	Rare SHANK2 deletions have been identified in ASD cases, but not in controls (PMIDs 20473310, 20531469, 22346768); all SHANK2 deletions were de novo in origin and were predicted to disrupt coding exons , although a meta-analysis failed to reach statistical significance (P=0.076) (PMID 25188300). De novo LoF variants in SHANK2 (one nonsense, one frameshift insertion) have been identified in simple…	20473310, 20531469, 22346768, 25188300, 22495306, 21994763, 22699619	Sfari
SHANK3	SH3 and multiple ankyrin repeat domains 3	1.1 + S	1S	SHANK3 is part of a multi-genic region that is deleted in Phelan-McDermid syndrome, which is accompanied by ASD. A total of eight de novo loss-of-function variants in SHANK3 have been identified in simplex ASD cases (one in PMID 18615476, seven in PMID 25188300); in contrast, no truncating variants in SHANK3 were observed in 1,031 controls. Individuals with truncating SHANK3 variants display ASD …	19566951, 19384346, 18615476, 17999366, 17173049, 20385823, 25188300, 26401017	Sfari
SHOX	short stature homeobox		3	Analysis of aCGH data from a discovery cohort of 90 adult ASD cases and a follow-up cohort of 26,574 patients, including 18,857 cases with NDD (3541 of those with ASD), demonstrated a statistically significant enrichment of SHOX microduplications in NDD cases (P=0.00036; OR=2.21), particularly in those with ASD (P=9.18E-07; OR=3.63), compared with 12,594 controls (Tropeano et al., 2016). However,…	27073233, 25363768	Sfari
SIN3A	SIN3 transcription regulator family member A??	4.5 + S	4S	De novo missense variants in the SIN3A gene were observed in ASD probands from the Autism Sequencing Consortium and the Simons Simplex Collection (a predicted benign missense variant in De Rubeis et al., 2014, and a predicted damaging missense variant in Iossifov et al., 2014); a predicted benign missense variant in SIN3A was also observed in an unaffected sibing in Iossifov et al., 2014. De novo…	25363760, 25363768, 27399968, 27513193	Sfari
SLC12A5	Solute carrier family 12 (potassium/chloride transporter), member 5??		3	Functionally-impairing missense variants in the SLC12A5 previously observed in epilepsy cases were identified in probands from a Quebec ASD cohort. Subsequent analysis of a combined dataset indicated that there was an enrichment of coding variants in the target region of the C-terminus of KCC2 in ASD cases compared to controls (P=0.03); this statistically significant enrichment increased when con…	26528127, 24668262, 24928908, 26333769	Sfari
SLC16A3	solute carrier family 16, member 3 (monocarboxylic acid transporter 4)	6.1	6	CNVs were identified in 2 of 996 cases vs. 0 of 1287 controls (PMID 20531469). Both events encompassed both CSNK1D and SLC16A3. In addition, a missense variant was found in CSNK1D that segregated with familial advanced sleep-phase syndrome in a 3-generation pedigree (PMID 15800623).""	20531469, 15800623	Sfari
SLC16A7	Solute carrier family 16, member 7 (monocarboxylic acid transporter 2)	5.4	5	A de novo 500 Kb deletion involving the SLC16A7 gene was detected in a male patient with autism, mild ID, and hyperactivity (Wisniowiecka-Kowalnik et al., 2012). This deletion was not found in the Database of Genomic Variants (DGV) or in a group of 2026 healthy individuals.	23032108	Sfari
SLC1A1	solute carrier family 1 (neuronal/epithelial high affinity glutamate transporter, system Xag), member 1	4.3	4	Association studies with positive association, which does not reach genome-wide significance (Brune et al., 2008; Gadow et al., 2010).	20410850, 20155310, 19360657, 18197083	Sfari
SLC1A2	Solute carrier family 1 (glial high affinity glutamate transporter), member 2	S	S	Astrocyte-specific GLT1 inducible knockout mice exhibit pathological repetitive behaviors including excessive and injurious levels of self-grooming and tic-like head shakes; treatment with an N-methyl-D-aspartate (NMDA) receptor antagonist memantine ameliorated these pathological repetitive behaviors (Aida et al., 2015). A survey of 31 patients with WAGR (Wilms tumor, Aniridia, Genitourinary malf…	25662838, 19096215, 17322880, 20410850	Sfari
SLC22A15	Solute carrier family 22, member 15	4.3	4	A SNP within the SLC22A15 gene showed association in the secondary analyses in a combined AGP GWA sample with a P-value of 1.496E???07 (PMID 22843504).	22843504	Sfari
SLC22A9	solute carrier family 22 member 9	4.4	4	Two de novo variants (a missense variant and a synonymous variant predicted in PMID 26938441 to affect splicing regulation by altering an exonic splicing regulator) were observed in the SLC22A9 gene in ASD probands from the Simons Simplex Collection (Sanders et al., 2012; O'Roak et al., 2012). Evaluation of the statistical significance of observing multiple functional de novo variants in this gen…	22495306, 22495309, 26938441	Sfari
SLC25A12	solute carrier family 25 (mitochondrial carrier, Aralar), member 12	4.3	4	Multiple but inconsistent associations reported.	20015484, 19913066, 19360665, 18607376, 18348195, 18180767, 17894412, 17693006, 17151801, 16648338, 16263864, 16205742, 15056512	Sfari
SLC25A14	Solute carrier family 25 (mitochondrial carrier, brain), member 14	5.5	5	Reduced expression of the SLC25A14 gene was observed in two out of three brain regions (anterior cingulate gyrus, motor cortex, and thalamus) following gene expression analysis of postmortem brain tissue of autism patients (Anitha et al., 2012).	23116158	Sfari
SLC25A24	Solute carrier family 25 (mitochondrial carrier; phosphate carrier), member 24	5.5	5	Reduced expression of the SLC25A24 gene in two out of three brain regions (anterior cingulate gyrus, motor cortex, and thalamus) following gene expression analysis of postmortem brain tissue of autism patients (Anitha et al., 2012).	23116158	Sfari
SLC27A4	Solute carrier family 27 (fatty acid transporter), member 4??	4.4	4	A functional polymorphism statistically enriched in Japanese ASD cases compared to ethnically-matched controls, as well as two novel case-specific missense variants in Japanese male ASD probands, were identified in the SLC27A4 gene (Maekawa et al., 2015).	26548558	Sfari
SLC30A3	solute carrier family 30 member 3	5.1	5	SLC30A3-deficient male mice were found to exhibit autistic behaviors, increased cortical volume and neurite density, and elevated BNDF levels and MMP-9 activity; treatment with the MMP inhibitor minocycline attenuated BDNF levels, megalencephaly and autistic behaviors (Yoo et al., 2016). SLC30A3-null mice had previously been shown to display increased sensitivity to hyperthermia-induced seizures …	26647834, 27352957	Sfari
SLC30A5	solute carrier family 30	5.4	5	A rare de novo variant in the SLC30A5 gene has been identified with autism (PMIDs 21572417 and 22495306).	21572417, 22495306	Sfari
SLC33A1	solute carrier family 33 member 1	5.1	5	A SLC33A1/AT-1 Tg mouse model that selectively overexpresses human AT-1 in neurons exhibited cognitive deficits, autistic-like social behavior, aberrations in synaptic plasticity, an increased number of dendritic spines and branches, and widespread proteomic changes (Hullinger et al., 2016).	27242167	Sfari
SLC38A10	solute carrier family 38, member 10	3	3	A rare deletion in the SLC38A10 gene has been identified with autism (PMID 21865298). In addition, multiple mutations and deletions were identified with autism above controls, as well as metabolic evidence of associated function (PMID ?? Celestino-Soper PB 2012)	21865298	Sfari
SLC4A10	solute carrier family 4, sodium bicarbonate transporter-like, member 10	4.4	4	A single individual with a deletion was reported by Sebat et al., 2007 (PMID: 17363630).	17363630	Sfari
SLC6A1	Solute carrier family 6 (neurotransmitter transporter), member 1	2.1	2	A de novo missense variant in the SLC6A1 gene was identified in an ASD proband from the Simons Simplex Collection (Sanders et al., 2012). This same variant was recently found in two patients (a mother and her female offspring) presenting with myoclonic atonic epilepsy (Carvill et al., 2015). Additional de novo variants in SLC6A1 were identified in patients with myoclonic atonic epilepsy in this r…	22495306, 25865495, 25961944, 25363760, 25363768, 26401017, 26402605	Sfari
SLC6A3	Solute carrier family 6 (neurotransmitter transporter), member 3	4.5 + acc2	3	Functional characterization of a de novo missense variant in the SLC6A3 gene originally identified in a simplex ASD case as part of a whole-exome sequencing study in 175 ASD parent-child trios (originally described in PMID 22495311) showed that this variant (T356M) resulted in anomalous dopamine transporter function and hyperactivity when expressed in the DA neurons of Drosophila (PMID 23979605).…	22495311, 23979605, 25313507, 16171832, 10889530, 18614672	Sfari
SLC6A4	solute carrier family 6 (neurotransmitter transporter, serotonin), member 4	4.3	4	Several gene-based association studies have been carried out, but with mixed results and no true replications. In one family a single functional missense mutation was found to segregate with an OCD phenotype; two affected individuals also had Asperger syndrome.	19588468, 19360675, 11803447, 14593431	Sfari
SLC6A8	solute carrier family 6 (neurotransmitter transporter, creatine), member 8	4.4	4	Rare variants without large case-control study. Poo-Arguelles et al., 2006 report rare deleterious variants in two kids with intellectual disability with autism symptoms. Newmeyer et al. found one novel variant from 100 subjects. Mutations in the SLC6A8 gene are responsible for cerebral creatine deficiency syndrome-1 (CCDS1; OMIM 300352).	21308988, 20301745, 19319661, 18985105, 18726626, 18509488, 18461508, 17385170, 16941429, 16601898, 12889669, 24137762	Sfari
SLC7A3	Solute carrier family 7 (cationic amino acid transporter, y+ system), member 3	4.4 + acc	3	A missense variant in the SLC7A3 gene was identified in two brothers with ASD and a maternal half-brother with language delay; this variant was absent in an unaffected maternal half-brother and in 630 controls (PMID 26215737). Sequencing of 148 male patients with ASD in PMID 26215737 also identified three additional missense variants in SLC7A3, two of which resulted in impaired function in CAT3, …	26215737, 17234578	Sfari
SLC9A6	solute carrier family 9 (sodium/hydrogen exchanger), member 6	S	S	A nonsense mutation in the SLC9A6 gene was identified in a 22 year-old male with Christianson syndrome, which is characterized by mental retardation, ASD, and epilepsy (PMID 20395263).	20395263	Sfari
SLC9A9	solute carrier family 9 (sodium/hydrogen exchanger), member 9	4.4	4	Rare sequence variants in the SLC9A9 gene were observed in autism.	18621663	Sfari
SMARCA2	SWI/SNF related, matrix associated, actin dependent regulator of chromatin, subfamily a, member 2	S	S	Defects in SMARCA2 are the cause of Nicolaides-Baraitser syndrome (NCBRS) [MIM:601358], a rare disorder characterized by severe mental retardation with absent or limited speech, seizures, short stature, sparse hair, typical facial characteristics, brachydactyly, prominent finger joints and broad distal phalanges (Van Houdt et al., 2012). Some individuals with NCBRS have also been formally diagnos…	22366787, 19606471, 20802310, 22822383	Sfari
SMARCC2	SWI/SNF related, matrix associated, actin dependent regulator of chromatin, subfamily c, member 2	4.5 + acc	3	A de novo LoF variant in this gene was identified in an ASD proband from the Autism Sequencing Consortium (Neale et al., 2012). This gene was identified in Iossifov et al. 2015 as a strong candidate to be an ASD risk gene based on a combination of de novo mutational evidence and the absence or very low frequency of mutations in controls (PMID 26401017).	22495311, 26401017	Sfari
SND1	staphylococcal nuclease and tudor domain containing 1	4.3	4	Genetic association has been found between the SND1 gene and autism in a Northern Dutch population cohort (PMID 20442744).	20442744	Sfari
SNRPN	small nuclear ribonucleoprotein polypeptide N	5.4	5	SNRPN is located within the 15q11.2-q13.1 chromosomal region, a region associated with Angelman syndrome, Prader-Willi syndrome, and ASD. SNRPN was originally identified as an ASD candidate gene following the identification of a de novo balanced chromosomal abnormality (BCA) leading to gene disruption in an ASD case (Talkowski et al., 2012). This BCA-disrupted gene was also individually implicate…	22521361, 27430727	Sfari
SNTG2	Syntrophin, gamma 2	4.4	4	A deletion containing part of the SNTG2 gene was identified in a patient with autistic features that was inherited from a mother with a mild personality disorder and was absent in a normal brother (PMID 20808228). In a subsequent study, a translocation disrupting the SNTG2 gene was identified in a female proband diagnosed with autism (PMID 22521361).	20808228, 22521361	Sfari
SNX14	Sorting nexin 14	S	S	Biallelic variants in SNX14 were shown to cause a recessive syndrome in 12 families characterized by cerebellar atrophy, ataxia, coarsened facial features, and intellectual disability; detailed clinical characterization of affected individuals found that 22/22 displayed delayed or absent social development, while 12/22 displayed autistic-like behavior (Akizu et al., 2015). Biallelic variants in t…	25848753, 25439728	Sfari
SOX5	SRY (sex determining region Y)-box 5	4.4	4	A SOX5 deletion was found in one ASD subject out of nearly 1500 subjects referred for clinical genetic testing (PMID 20808228). In addition, nine individuals with single-gene deletions of SOX5, of which 2 have PDD, and seven larger deletions, of which one has autism, have been found (PMID 22290657). Other common associated features include ID, speech delay, dysmorphic features, and behavioral abn…	20808228, 22290657	Sfari
SPARCL1	SPARC like 1	4.5 + acc3	3	A number of predicted loss-of-function and damaging missense variants in the SPARCL1 gene, including a de novo LoF variant, were observed in ASD probands from the Autism Sequencing Consortium (De Rubeis et al., 2014). The protein encoded by the SPARCL1 gene, hevin, was shown to induce thalamocortical synapse formation by bridging neurexin 1 -alpha and neuroligin 1-beta following secretion from as…	25363760, 26771491	Sfari
SPAST	Spastin	2.1	2	This gene was identified as an ASD candidate gene following the identification of a balanced chromosomal abnormality (BCA) leading to gene disruption in an ASD case (PMID 22521361). This report also showed that there is no significant burden (P=0.27) of SPAST CNVs in individuals with NDD. Two de novo LoF variants in the SPAST gene (both frameshift) have been identified in ASD probands (PMIDs 2249…	22521361, 22495311, 25363768, 26402605	Sfari
SRRM4	Serine/arginine repetitive matrix 4	5.5	5	Neural microexons, many of which are regulated by the neuronal-specific splicing factor nSR100/SRRM4, were found to be frequently dysregulated in the brains of individuals with ASD; this dysregulation was associated with reduced levels of nSR100 (Irimia et al., 2014).	25525873, 21884984, 25219497	Sfari
SSPO	SCO-spondin??	4.4	4	Two de novo missense variants in the SSPO gene were identified in simplex ASD probands, with no de novo events in this gene observed in 1,786 unaffected siblings from the Simons Simplex Collection (P=0.91) (Iossifov et al., 2014; Krumm et al., 2015).	25363768, 25961944	Sfari
ST7	suppression of tumorigenicity 7	4.4	4	ST7 maps to an autism linkage interval and is disrupted by a translocation in one case.	10889047	Sfari
STAT1	signal transducer and activator of transcription 1	5.1	5	Deletion of STAT1 from GABAergic inhibitory neurons resulted in deficits in social behavior in mice as measured by the three-chamber social task (Filiano et al., 2016). A novel and predicted damaging de novo missense variant in this gene was identified in an ASD proband from the Simons Simplex Collection (Iossifov et al., 2014).	27409813, 25363768	Sfari
STK39	serine threonine kinase 39 (STE20/SPS1 homolog, yeast)	4.3	4	Single association study in region of linkage (PMID: 18348195), not significant if corrected for multiple testing.	18348195	Sfari
STXBP1	Syntaxin binding protein 1	4.4 + acc2 + S	3S	Heterozygous variants in the STXBP1 gene are responsible for a form of early-onset epileptic encephalopathy (EIEE4; OMIM 612164) highlighted by epilepsy and often severe intellectual disability (Saitsu et al., 2008; Deprez et al., 2010). ASD has been observed in individuals with STXBP1 variants both in the presence and absence of epilepsy and/or intellectual disability (Campbell et al., 2012; Nea…	18469812, 20876469, 22722545, 22495311, 25533962, 25621899, 26865513, 25714420, 25914188, 27824329	Sfari
STXBP5	Syntaxin binding protein 5 (tomosyn)??	4.5 + acc	3	A de novo LoF variant in STXBP5 was observed in an ASD proband from the Autism Sequencing Consortium (De Rubeis et al., 2014). This gene was identified in Iossifov et al. 2015 as a strong candidate to be an ASD risk gene based on a combination of de novo mutational evidence and the absence or very low frequency of mutations in controls (PMID 26401017).	25363760, 26401017	Sfari
STYK1	Serine/threonine/tyrosine kinase 1	4.3	4	Two intronic SNPS within the STYK1 gene showed association with ASD in a case-control analysis in the Taiwanese Han population (Kuo et al., 2015).	26398136	Sfari
SUCLG2	succinate-CoA ligase, GDP-forming, beta subunit	6.1	6	Cat 4.4: Unreplicated association of exonic CNVs in Bucan et al., 2009 (PMID: 19557195).	19557195	Sfari
SYN1	Synapsin 1	4.4	4	Rare variants in the SYN1 gene have been identified with autism (PMID 21441247).	21441247	Sfari
SYN3	Synapsin III	5.1	5	Deletion of SYN3 was found to alter social behavior in male mice (Greco et al., 2013).	23280234	Sfari
SYNE1	spectrin repeat containing, nuclear envelope 1	4.4 + S	4S	Rare mutations in the SYNE1 gene have been identified with autism (PMID 21572417) as well as with cerebellar ataxia and myogenic arthrogryposis multiplex congenita.	21572417	Sfari
SYNGAP1	synaptic Ras GTPase activating protein 1	1.1 + S	1S	Several studies have found rare variants in the SYNGAP1 gene to be associated with autism as well as mental retardation and intellectual disability (e.g., PMID 21237447). More recently, an additional eight de novo LoF variants (either predicted in silico or demonstrated experimentally) in SYNGAP1 have been identified in patients with ASD and intellectual disability with or without epilepsy (PMIDs…	21237447, 23020937, 23708187, 23161826, 24267886, 25363760, 26401017	Sfari
SYT17	synaptotagmin XVII	4.3	4	Minimal evidence for SYT17 in autism comes from a single suggestive association signal in an association study.	19404256	Sfari
TAF1	TATA-box binding protein associated factor 1	S	S	Rare genetic variants involving TAF1 were identified in affected males from 11 families presenting with an X-linked syndrome characterized by developmental delay, intellectual disability, facial dysmorphic features, generalized hypotonia, and variable neurologic features (O'Rawe et al., 2015); ten of the fourteen probands with TAF1 variants in this report exhibited autistic behaviors. Variants in…	26637982, 25644381	Sfari
TAF1L	TAF1 RNA polymerase II	6.1	6	A de novo variant was identified in the 3'UTR of the TAF1L gene in an autistic proband (O'Roak et al., 2011). Other missense and 3'UTR variants were seen in controls and 1000 Genomes samples.	21572417	Sfari
TBC1D5	TBC1 domain family, member 5	4.4	4	Rare single-gene CNVs in the TBC1D5 gene were observed multiple times among 996 individuals of European ancestry with ASD but not in 1,287 matched controls (Pinto et al., 2010). These include three deletions involving exons. According to the UCSC browser, deletions have also been observed in controls, but not fully overlapping those reported by Pinto et al.	20531469	Sfari
TBL1X	transducin (beta)-like 1X-linked	4.3	4	One SNP in the TBL1X gene showed chromosome-wide significance (but not genome-wide significance) in a large meta-analysis and joint analysis in males with ASD from the HIHG/CHGR, AGRE and ACC cohorts (Chung et al., 2011). As well, rare deletions or mutations in the TBL1X gene have been previously reported in syndromic disorders that include autism, but CNVs overlapping this gene were also reporte…	22050706, 10071191, 19441126, 16470742	Sfari
TBL1XR1	Transducin (beta)-like 1 X-linked receptor 1	3.3	3	In a screen of 44 genes in 2,446 ASD probands from the Simons Simplex Collection, PMID 23160955 found a de novo LoF mutation in TBL1XR1. A second de novo LoF variant in this gene was identified in a patient from the Deciphering Developmental Disorders (DDD study) presenting with autism and developmental delay (PMID 26740553). A number of de novo missense variants in this gene, including several p…	23160955, 26740553, 26769062	Sfari
TBR1	T-box, brain, 1	1.1	1	Two de novo LoF variants (one frameshift, one nonsense) and two de novo missense variants in TBR1 have been identified in simplex ASD cases (PMIDs 22495309, 23160955, 22495311); these variants were not observed in controls or in external databases. Functional analysis demonstrated that these four de novo TBR1 variants disrupt multiple aspects of TBR1 function, including interactions with co-regul…	22495309, 23160955, 22495311, 25232744, 23112752, 24458984, 25363760, 26401017	Sfari
TBX1	T-box 1	4.1	4	Paylor et al. (2006) reports a family in which the phenotypic features of 22q11 deletion syndrome segregate with an inactivating mutation of TBX1. One family member (of three with the mutation) has Asperger syndrome, an autistic spectrum disorder.	16684884	Sfari
TCF20	Transcription factor 20 (AR1)	3.3	3	De novo and rare inherited variants in the TCF20 gene were identifed in ASD patients in Babbs et al., 2014, including a pericentric inversion with a breakpoint within TCF20 in two brothers with ASD that was not observed in their parents, and a de novo frameshift variant in a female patient with ASD and moderate intellectual disability. Two additional de novo loss-of-function variants in the TCF20…	25228304, 27436265	Sfari
TCF4	Transcription factor 4	S	S	Defects in this gene are associated with Pitt-Hopkins syndrome (PTHS) [MIM:610954]. Patients with Pitt-Hopkins syndrome frequently exhibit stereotypic hand and head movements (summarized in Peippo and Ignatius, 2012). More recently, evaluation of 10 Pitt-Hopkins syndrome patients with psychiatric examinations and neuropsychological measurements using a comprehensive assessment battery, including …	22670138, 22712893, 19571808, 21791550	Sfari
TCF7L2	Transcription factor 7-like 2 (T-cell specific, HMG-box)	3.3	3	Two de novo LoF variants in the TCF7L2 gene (both splice-site) were identified in ASD probands from the Simons Simplex Collection (PMID 25363768).	25363768	Sfari
TDO2	tryptophan 2,3-dioxygenase	4.3	4	Positive association which does not reach genome-wide significance (Nabi et al., 2004).	14755447	Sfari
TERF2	Telomeric repeat binding factor 2		3	Two de novo variants (one splice-site, one missense) in the TERF2 gene were identified in ASD probands from the Simons Simplex Collection in Iossifov et al., 2014. Krumm et al., 2015 reported that no de novo SNVs in this gene were observed in SSC unaffected siblings (de novo SNV P-value <0.05), and no rare effect types were reported in the Exome Variant Server.	25363768, 25961944	Sfari
TERT	telomerase reverse transcriptase??	5.1	5	Transgenic mice overexpressing TERT (TERT-tg mice) exhibit increased expression of NMDA receptor subunits and phosphorylation of alpha-CaMKII, ASD-like behavioral phenotypes, and lowered threshold against electrically induced seizures; behavioral abnormalities in TERT-tg mice could be reversed by the NMDA receptor antagonist memantine (Kim et al., 2015). In the same report, the authors state that…	26696493, 25363760	Sfari
TGM3	transglutaminase 3	6.1	6	O'Roak et al. (2011) identified a de novo missense mutation in the TGM3 gene in an autistic proband. Several missense mutations were observed in controls.	21572417	Sfari
TLK2	tousled-like kinase 2	5.4	5	O'Roak et al. (2011) identified a de novo missense mutation in the TLK2 gene in an autistic proband. No mutations were observed in controls.	21572417	Sfari
TMLHE	trimethyllysine hydroxylase, epsilon	4.4 + acc3	3	A rare mutation in the TMLHE gene has been identified with autism (PMID 21865298). TMLHE deficiency caused by deletion of exon 2 was 2.82-fold more frequent in probands from male-male multiplex autism families compared with controls (7 in 909 compared to 24 in 8787; P = 0.023) (PMID 22566635). Additionally, six of seven autistic male siblings of probands in male-male multiplex families had the de…	21865298, 22566635, 23092983	Sfari
TNIP2	TNFAIP3 interacting protein 2	5.4	5	Salyakina et al. (2011) reported a family with a rare duplication in the TNIP2 gene where 4 out of 7 carriers have autism and an additional 2 of the 3 remaining carriers required speech therapy as children. Deletions (but not duplications) that include this gene are reported in controls (UCSC).	22016809	Sfari
TNRC6B	Trinucleotide repeat containing 6B	3.3	3	Two de novo LoF variants in the TNRC6B gene (one frameshift, one nonsense) were identified in ASD probands from the Simons Simplex Collection (PMIDs 25284784, 25363768).	25284784, 25363768	Sfari
TOMM20	Translocase of outer mitochondrial membrane 20 homolog (yeast)	5.5	5	Reduced expression of the TOMM20 gene was observed in two out of three brain regions (anterior cingulate gyrus, motor cortex, and thalamus) following gene expression analysis of postmortem brain tissue of autism patients (Anitha et al., 2012).	23116158	Sfari
TOP1	Topoisomerase (DNA) I	5.5	5	An inhibitor of topoisomerase (TOP1), topotecan, reduces the expression of extremely long genes in both mouse and human neurons in a dose-dependent manner; interestingly, the expression of many high-confidence ASD candidate genes is also reduced after TOP1 inhibition (King et al., 2013). A de novo missense variant in the TOP1 gene was identified in an ASD proband (PMID 22495311).	23995680, 22495311	Sfari
TPH2	tryptophan hydroxylase 2	6.1	6	Single positive association (PMID: 15768392), followed by 3 negative associations (PMIDs: 16581035, 16958027, 17346350). Weight of evidence suggests first study was a false-positive.	15768392, 16581035, 16958027, 17346350	Sfari
TRIO	Trio??Rho guanine nucleotide exchange factor??	3.1	3	A de novo LoF variant and two de novo missense variants that were predicted to be damaging were observed in ASD probands (PMID 22495306, 22495309, 25363760). Analysis of rare coding variation in 3,871 ASD cases and 9,937 ancestry-matched or paternal controls from the Autism Sequencing Consortium (ASC) identified TRIO as a gene meeting high statistical significance with a 0.05<FDR ???0.1, meaning …	22495306, 22495309, 25363760, 23033978, 23934111	Sfari
TRIP12	Thyroid hormone receptor interactor 12	2.1	2	Two de novo LoF variants and two de novo missense variants in the TRIP12 gene have been identified in ASD probands from independent simplex cohorts (PMID 22542183, 25418537). A third de novo LoF variant in the TRIP12 gene was identified in a Chinese ASD proband from the Autism Clinical and Genetic Resources in China (ACGC) cohort in Wang et al., 2016. A patient with intellectual disability and a …	22542183, 25418537, 27824329, 27479843, 27848077	Sfari
TRPC6	Transient receptor potential cation channel, subfamily C, member 6??		3	A de novo balanced translocation [t(3;11)(p21;q22)] disrupting the TRPC6 gene was identified in an 8-year-old male proband presenting with non-syndromic autism; further functional studies using patient-specific iPSC-derived neuronal cells and mouse models demonstrated that TRPC6 reduction or haploinsufficiency resulted in altered neuronal development, morphology, and function (PMID 25385366). In …	25385366, 21059368	Sfari
TRPM1	Transient receptor potential cation channel, subfamily M, member 1		3	An enrichment of exon-disrupting deletions involving the TRPM1 gene was observed in ASD cases (5/2,588) compared to controls (0/2,670; Fisher's exact test p=0.029) (Girirajan et al., 2013); however, these deletions were inherited and displayed incomplete penetrance with ASD.	23375656	Sfari
TSC1	tuberous sclerosis 1	S	S	Mutations in TSC1 cause the autosomal dominant disorder tuberous sclerosis (TSC). About 25% of individuals with TSC have autism and 40%-50% meet diagnostic criteria within the autistic spectrum disorders.	9813776, 21624971	Sfari
TSC2	tuberous sclerosis 2	S	S	Mutations in TSC2 cause the autosomal dominant disorder tuberous sclerosis (TSC). About 25% of individuals with TSC have autism and 40%-50% meet diagnostic criteria within the autistic spectrum disorders.	9813776, 21624971, 14627686	Sfari
TSHZ3	teashirt zinc finger homeobox 3	4.1	4	Caubit et al., 2016 evaluated 7 new patients and 15 previously reported cases with 19q12-q13.11 deletions and determined that TSHZ3 lies within the minimal region of ovelap for 19q12-q13.11 deletions found in patients with neurodevelopmental disorders, including ASD. Tshz3 +/- mice display altered corticostriatal synaptic transmission and plasticity and autism-like behavioral defects (Caubit et a…	27668656	Sfari
TSN	translin	5.1	5	Putative behavioral evidence in mice without any human genetic data (Stein et al., 2006).	16495445	Sfari
TSPAN7	tetraspanin 7	4.4	4	111 X-linked synaptic genes were sequenced in 140 ASD subjects (Piton et al., 2011). A P172H missense variant, which was associated earlier with mental retardation (MR) in two families, was identified. In the first MR study, the cosegregation of this variant with MR was not perfect, with one non-affected male carrying the variant. This variant was also identified by another team who screened pati…	20479760, 19339915, 18252227	Sfari
TTN	titin	4.4	4	A rare, synonymous de novo mutation in the TTN gene has been identified in an individual with autism (O'Roak et al., 2011). Many synonymous and missense mutations were observed in controls as well. De novo missense variants in the TTN gene have subsequently been identified in four unrelated ASD probands from the Simons Simplex Collection; these variants were not observed in controls (PMIDs 224953…	21572417, 22495309, 22542183	Sfari
UBA6	Ubiquitin-like modifier activating enzyme 6	5.1	5	Loss of neuronal??Uba6??during embryonic development in a mouse model resulted in altered patterning of neurons in the hippocampus and the amygdala, decreased dendritic spine density, and numerous behavioral disorders, including hyperactivity, deficits in social interaction, and increased anxiety (Lee et al., 2013). A comprehensive behavioral analysis of Uba6 brain-specific knockout mice also dem…	23499007, 25523030	Sfari
UBE2H	ubiquitin-conjugating enzyme E2H (UBC8 homolog, yeast)	4.3	4	Association and linkage evidence exists for the UBE2H gene and autism. For example, genetic association has been found in a French-Caucasian autism cohort (Vourc'h et al., 2003).	14639049	Sfari
UBE3A	ubiquitin protein ligase E3A	4.5 + acc2 + S	3S	UBE3A is present in common 15q11-13 duplications which involves autism (Glessner et al., 2009; Bucan et al., 2009 and many other references reporting duplication). Angelman syndrome results predominantly either from de novo 15q11-q13 deletions on the maternal chromosome or mutations in UBE3A. A number of other rare variants which have been associated with this gene and/or association studies with…	19404257, 19557195, 21624971, 18361419, 12851639, 10089011, 25363768, 26255772, 21974935	Sfari
UBE3B	ubiquitin protein ligase E3B	5.4	5	A rare homozygous R40C mutation in the UBE3B gene was found to segregate perfectly with disease in a single multiplex ASD family (PMID 22511880). No homozygotes for this mutation were observed in 1344 control chromosomes. In a case-control screen for additional mutations, no significant differences were found.	22511880	Sfari
UBE3C	Ubiquitin protein ligase E3C	4.4 + acc	3	Two de novo missense variants and an inherited LoF variant that was not transmitted to an unaffected sibling have been observed in ASD probands from the Simons Simplex Collection (PMIDs 22495309, 23160955). This gene was identified in Iossifov et al. 2015 as a strong candidate to be an ASD risk gene based on a combination of de novo mutational evidence and the absence or very low frequency of mut…	22495309, 23160955, 26401017	Sfari
UBL7	ubiquitin-like 7 (bone marrow stromal cell-derived)	6.1	6	A rare duplication within the 15q24.1 microdel/dup region involving the UBL7 gene was identified in a family with an additional duplication on chromosome 7 (Salyakina et al., 2011). One family member with both duplications has no reported symptoms, and one with only the chromosome 7 variant has ASD. This same family was reported in PMID 21480499.	22016809, 21480499	Sfari
UBR5	Ubiquitin protein ligase E3 component n-recognin 5	4.5 + acc	3	A de novo LoF variant in UBR5 was identified in an ASD proband from the Simons Simplex Collection; no de novo SNVs in this gene were observed in unaffected SSC siblings (P=0.01) (PMID 25961944). This gene was identified in Iossifov et al. 2015 as a strong candidate to be an ASD risk gene based on a combination of de novo mutational evidence and the absence or very low frequency of mutations in co…	25961944, 26401017	Sfari
UBR7	ubiquitin protein ligase E3 component n-recognin 7 (putative)	5.4	5	A rare, apparently recessive mutation in the UBR7 gene that is predicted to be pathogenic was identified in a boy with non-syndromic ASD (Najmabadi et al., 2011).	21937992	Sfari
UCN3	urocortin 3	5.1	5	UCN3-deficient mice displayed altered social approach in the social maze test by normal novel object preference; conversely, optogenetic activation of medial amygdala UCN3 neurons increased preference for novel mice (Shemesh et al., 2016).	27428651	Sfari
UPF2	UPF2 regulator of nonsense transcripts homolog (yeast)	5.4	5	CNVs involving UPF2 were statistically enriched in a cohort of 57,356 patients with neurodevelopmental disorders compared to a cohort of 20,474 controls (deletions, P=0.034805; duplications, P=0.018903). A de novo 2.04 Mb deletion encompassing the UPF2 gene was detected in a female patient from the Developmental Gene Discovery Project (DGDP151) with autism spectrum disorder, intellectual disabili…	23376982	Sfari
UPF3B	UPF3 regulator of nonsense transcripts homolog B (yeast)	S	S	Defects in UPF3B are the cause of a syndromic form of mental retardation, mental retardation syndromic X-linked type 14 (MRXS14) [MIM:300676]. A subset of individuals with MRXS14 are also either diagnosed with autism or are found to exhibit autistic features (PMIDs 17704778, 19238151, 20479756 and 22609145).	17704778, 19238151, 20479756, 22609145	Sfari
USP45	Ubiquitin specific peptidase 45	3.1	3	This gene was identified by TADA (transmission and de novo association) analysis of a combined dataset from the Simons Simplex Collection (SSC) and the Autism Sequencing Consortium (ASC) as a gene strongly enriched for variants likely to affect ASD risk with a false discovery rate (FDR) of <0.1 (Sanders et al., 2015); among the variants identified in this gene was one de novo loss-of-function (Lo…	25363768, 26402605	Sfari
USP7	Ubiquitin specific peptidase 7 (herpes virus-associated)??	2.1	2	De novo variants (six multigenic deletions, one nonsense variant) affecting the USP7 gene were identified in seven patients presenting with developmental delay/intellectual disability, with five of these cases having an additional diagnosis of ASD (Hao et al., 2015). Subsequent statistical analysis determined that there was a strong correlation between the seven patients having both a de novo USP…	26365382, 26401017	Sfari
VASH1	vasohibin 1	4.4	4	A single, unreplicated association has been reported by Wang et al. (2009).	19404256	Sfari
VIL1	Villin 1	3.1	3	Two de novo missense variants that are predicted to be damaging were identified in unrelated ASD probands from the Autism Sequencing Consortium (PMID 25363760). Analysis of rare coding variation in 3,871 ASD cases and 9,937 ancestry-matched or paternal controls from the Autism Sequencing Consortium (ASC) identified VIL1 as a gene meeting high statistical significance with a 0.05<FDR ???0.1, meani…	25363760	Sfari
VLDLR	Very low density lipoprotein receptor	5.1	5	VLDLR mRNA levels were found to be significantly elevated in superior frontal and cerebellar areas of post-mortem brains from autistic patients versus control brains (Fatemi et al., 2005). Overexpression of VLDLR in rats resulted in hyperactivity and slight impairments in spatial working memory (Iwata et al., 2012).	15820235, 23110844	Sfari
VPS13B	vacuolar protein sorting 13 homolog B (yeast)	S	S	This gene has been associated with syndromic autism, where a subpopulation of individuals with a given syndrome develop autism. In particular, rare mutations of the VPS13B gene have been identified with Cohen syndrome (Kolehmainen et al., 2003). In the four founder population mutations studied, autistic features vary, with none reported in Finnish patients, 93% in Greek/Mediterranean patients, 50…	12730828	Sfari
VSIG4	V-set and immunoglobulin domain containing 4	4.4	4	A maternally-inherited nonsense variant in the VSIG4 gene was identified in a pair of affected monozygotic twins from a multiplex ASD family; this variant was not observed in an unaffected male sibling (Lim et al., 2013). A de novo splice-site variant in this gene has also been observed in an ASD proband from the Simons Simplex Collection (Iossifov et al., 2014).	23352160, 25363768	Sfari
WAC	WW domain containing adaptor with coiled-coil	2.1 + S	2S	Two de novo LoF variants in the WAC gene (both frameshift) were identified in ASD probands from the Simons Simplex Collection (PMID 25363768). A third de novo LoF variant in the WAC gene was recently identified in an ASD proband in PMID 26325558. This gene was identified in Iossifov et al. 2015 as a strong candidate to be an ASD risk gene based on a combination of de novo mutational evidence and …	25363768, 26325558, 26401017, 26264232, 26757981	Sfari
WDFY3	WD repeat and FYVE domain containing 3	2.1	2	Two de novo LoF variants in the WDFY3 gene (both nonsense) were identified in ASD probands from the Simons Simplex Collection (PMIDs 22542183, 25363768). A third de novo LoF variant was identifed in an ASD proband from a cohort of 200 Canadian ASD trio families in Yuen et al., 2016, while a fourth de novo LoF variant was observed in a Chinese ASD proband from the Autism Clinical and Genetic Resou…	22542183, 25363768, 25198012, 27525107, 27824329	Sfari
WDR93	WD repeat domain 93	5.4	5	A homozygous missense variant in the WDR93 gene was found to segregate with ASD in a consanguineous multiplex family (Alazami et al., 2015).	25558065	Sfari
WNK3	WNK lysine deficient protein kinase 3	4.4	4	Studies have found rare mutations in the WNK3 gene that are associated with autism. In particular, Qiao et al. (2008) found two brothers with a microdeletion of Xp11.22 that included WNK3 and two other genes, of which PHF8 had previously been associated with mental retardation. Additional screening in that study revealed nothing further. Also, Piton et al. (2011) found two nonsynonymous variants …	18498374, 20479760	Sfari
WNT2	wingless-type MMTV integration site family member 2	5.2	5	Under a linkage peak. Several association studies, some positive, some negative, but on balance, no reproducible association (PMIDs: 11449391, 11840514, 15048648, 19895723).	11449391, 11840514, 15048648, 19895723	Sfari
WWOX	WW domain containing oxidoreductase		3	Analysis of combined CNV data from the Autism Genetic Resource Exchange (AGRE) and the Simons Simplex Collection (SSC) in Leppa et al., 2016 found that CNVs overlapping the WWOX gene were identified in affected children in 12 of 3,565 families (0.34%) but in only one unaffected sibling out of 2,633 families (0.04%, p=0.01, OR=8.8, Fisher's exact test). In contrast, the overall frequency of >100 k…	27569545, 24456803, 25411445, 24369382, 19500159	Sfari
XIRP1	xin actin-binding repeat containing 1	6.1	6	A rare de novo missense mutation in the XIRP1 gene has been identified in a proband with autism (O'Roak et al., 2011). Many missense changes were also found in control individuals.	21572417	Sfari
XPO1	Exportin 1 (CRM1 homolog, yeast)	4.3	4	A SNP in the XPO1 gene (rs6735330) was found to associate with autism in four cohorts, being significant in ASD-CARC cohorts (P-value following false discovery rate correction for multiple testing of 1.29E-05), the AGRE cohort [P(FDR)=0.0011] and the combined families [P(FDR)=2.34E-09] (Liu et al., 2011). XPO1 has been proposed to be a candidate gene for 2p16.1-p15 microdeletion syndrome, a neuro…	21750575, 27699255	Sfari
YWHAE	Tyrosine 3-monooxygenase/tryptophan 5-monooxygenase activation protein, epsilon polypeptide	4.1	4	A novel recurrent duplication involving the YWHAE gene was identified in Prasad et al., 2012 in two unrelated ASD cases but not in 5,139 controls (FET two-tailed p=0.01421). Bruno et al., 2010 found that the minimal region of overlap for cases with 17p13.3 microduplication, which includes autism as a phenotype, spans 72 kb and encompasses a single gene, YWHAE. Curry et al., 2013 described 34 addi…	23275889, 20452996, 23813913, 23035971, 27506983	Sfari
ZBTB20	Zinc finger and BTB domain containing 20	3.3 + S	3S	Missense variants in the ZBTB20 gene were recently identified in eight patients diagnosed with Primrose syndrome; seven of these variants were de novo in origin, and six of these variants were experimentally shown to have functional effects (i.e. reduced promoter binding and impaired function in repressing reporter expression) in a dominant-negative manner. These missense variants were not observ…	25017102, 22180640, 23878096	Sfari
ZMYND11	Zinc finger, MYND-type containing 11	4.5 + acc2	3	A de novo LoF variant in the ZMYND11 gene was identified in an ASD proband from the Simons Simplex Collection (PMID 22542183). Loss-of-function variants in this gene have also been identified in patients with developmental delay/intellectual disability, many of whom present with social difficulties and/or other behavioral problems (PMID 25217958).	22542183, 25217958	Sfari
ZNF292	zinc finger protein 292	4.5	4	A de novo loss-of-function (LoF) variant in the ZNF292 gene was identified in a female ASD proband with positive family history from the Autism Sequencing Consortium (Neale et al., 2012); a second de novo LoF variant in this gene was identified in an ASD proband from the Autism Clinical and Genetic Resources in China (ACGC) cohort (Wang et al., 2016).	22495311, 27824329	Sfari
ZNF559	Zinc finger protein 559??		4	This gene was identified by TADA (transmission and de novo association) analysis of a combined dataset from the Simons Simplex Collection (SSC) and the Autism Sequencing Consortium (ASC) as a gene strongly enriched for variants likely to affect ASD risk with a false discovery rate (FDR) of <0.1 (Sanders et al., 2015).	25363768, 26402605	Sfari
ZNF713	Zinc finger protein 713	4.4	4	A de novo occurrence of the 7p11.2 folate-sensitive fragile site FRA7A was identified in a male ASD patient due to a CGG-repeat expansion mutation (~450 repeats) in a 5' intron of the ZNF713 gene; in a second unrelated family, three siblings with ASD and their unaffected father were found to carry FRA7A pre-mutations (Metsu et al., 2014).	25196122	Sfari
ZNF8	Zinc finger protein 8	5.4	5	A homozygous deletion nearest to the noncoding 5' region of the ZNF8 gene was identified in an ASD patient; both parents (first-cousins) and an unaffected sibling were hemizygous for the deletion (Morrow et al., 2008).	18621663	Sfari
ZSWIM5	zinc finger, SWIM-type containing 5	6.1	6	A rare intronic deletion in the ZSWIM5 gene has been identified in five carriers: two with ASD, two with depression/ADHD and one unaffected individual (Salyakina et al., 2011). In addition, an intronic deletion was reported in HapMap (Conrad et al., 2010).	22016809, 19812545	Sfari
ZWILCH	zwilch??kinetochore protein	4.5	4	This gene was identified as a novel ASD candidate gene in Gonzalez-Mantilla et al., 2016 based on the presence of two potentially pathogenic loss-of-function variants in ASD cases (a de novo frameshift variant in an SSC proband in Iossifov et al., 2014, and a de novo frameshift variant in an ASD proband from a multiplex family in Yuen et al., 2015).	25363768, 25621899, 26817790	Sfari
