# Supplementary material for: Altered Neocortical Gene Expression, Brain Overgrowth and Functional Over-Connectivity in Chd8 Haploinsufficient Mice
Source: Cereb Cortex. 2018 Apr 13;28(6):2192–206. doi: 10.1093/cercor/bhy058 (PMC6018918; doi:10.1093/cercor/bhy058)
Supplement: Supplementary Data [file bhy058suppl_1.zip › TableS5-S10.xlsx]

## Sheet: Contents
Table	P5 DEG functional classification category
Table S5	Upregulated Gene Ontology: Biological Processes
Table S6	DownregulatedGene Ontology: Biological Processes
Table S7	Upregulated Gene Ontology: Molecular Function
Table S8	Downregulated Gene Ontology: Molecular Function
Table S9	Upregulated Gene Ontology: Pathways
Table S10	Downregulated Gene Ontology: Pathways

## Sheet: S5. Bio_Proc_Up
Category	Term	Count	%	PValue	Genes	List Total	Pop Hits	Pop Total	Fold Enrichment	Bonferroni	Benjamini	FDR
GOTERM_BP_DIRECT	GO:0006810~transport	32	15.7635	0.00144526	ENSMUSG00000024870, ENSMUSG00000038260, ENSMUSG00000038690, ENSMUSG00000039347, ENSMUSG00000005354, ENSMUSG00000029151, ENSMUSG00000004285, ENSMUSG00000033916, ENSMUSG00000003352, ENSMUSG00000034789, ENSMUSG00000044894, ENSMUSG00000004056, ENSMUSG00000059534, ENSMUSG00000000743, ENSMUSG00000036578, ENSMUSG00000059734, ENSMUSG00000030805, ENSMUSG00000020219, ENSMUSG00000014294, ENSMUSG00000020876,…	177	1822	18082	1.79422	0.678225	0.678225	2.18986
GOTERM_BP_DIRECT	GO:0035774~positive regulation of insulin secretion involved in cellular response to glucose stimulus	4	1.97044	0.00365399	ENSMUSG00000030805, ENSMUSG00000038260, ENSMUSG00000054459, ENSMUSG00000042632	177	32	18082	12.7698	0.9433	0.761882	5.4501
GOTERM_BP_DIRECT	GO:1903861~positive regulation of dendrite extension	3	1.47783	0.0144494	ENSMUSG00000022212, ENSMUSG00000030731, ENSMUSG00000030270	177	19	18082	16.1302	0.999989	0.977711	19.9745
GOTERM_BP_DIRECT	GO:0055114~oxidation-reduction process	14	6.89655	0.0151216	ENSMUSG00000059734, ENSMUSG00000075706, ENSMUSG00000041571, ENSMUSG00000044894, ENSMUSG00000021792, ENSMUSG00000014294, ENSMUSG00000020834, ENSMUSG00000020163, ENSMUSG00000005354, ENSMUSG00000059534, ENSMUSG00000030652, ENSMUSG00000040048, ENSMUSG00000018861, ENSMUSG00000002326	177	676	18082	2.1157	0.999994	0.949535	20.806
GOTERM_BP_DIRECT	GO:0015992~proton transport	4	1.97044	0.0189165	ENSMUSG00000038690, ENSMUSG00000039347, ENSMUSG00000016252, ENSMUSG00000004285	177	58	18082	7.04539	1	0.949939	25.3509
GOTERM_BP_DIRECT	GO:0006457~protein folding	5	2.46305	0.0365181	ENSMUSG00000019428, ENSMUSG00000032966, ENSMUSG00000028851, ENSMUSG00000005354, ENSMUSG00000056629	177	128	18082	3.99055	1	0.992257	43.4209
GOTERM_BP_DIRECT	GO:0061077~chaperone-mediated protein folding	3	1.47783	0.0386055	ENSMUSG00000019428, ENSMUSG00000032966, ENSMUSG00000056629	177	32	18082	9.57733	1	0.987839	45.2687
GOTERM_BP_DIRECT	GO:0006979~response to oxidative stress	5	2.46305	0.0411073	ENSMUSG00000059734, ENSMUSG00000075706, ENSMUSG00000018585, ENSMUSG00000032959, ENSMUSG00000030652	177	133	18082	3.84053	1	0.983652	47.4089
GOTERM_BP_DIRECT	GO:0015031~protein transport	11	5.41872	0.0643183	ENSMUSG00000034789, ENSMUSG00000024870, ENSMUSG00000020219, ENSMUSG00000032353, ENSMUSG00000003872, ENSMUSG00000020876, ENSMUSG00000078812, ENSMUSG00000042312, ENSMUSG00000000743, ENSMUSG00000008036, ENSMUSG00000033916	177	592	18082	1.89821	1	0.996945	63.8596
GOTERM_BP_DIRECT	GO:0051099~positive regulation of binding	2	0.985222	0.0752799	ENSMUSG00000021905, ENSMUSG00000041959	177	8	18082	25.5395	1	0.997836	69.8254
GOTERM_BP_DIRECT	GO:0031340~positive regulation of vesicle fusion	2	0.985222	0.0842846	ENSMUSG00000004056, ENSMUSG00000030731	177	9	18082	22.7018	1	0.998118	74.0235
GOTERM_BP_DIRECT	GO:0031110~regulation of microtubule polymerization or depolymerization	2	0.985222	0.0932021	ENSMUSG00000027581, ENSMUSG00000026131	177	10	18082	20.4316	1	0.998325	77.6377

## Sheet: S6. Bio_Proc_Down
Category	Term	Count	%	PValue	Genes	List Total	Pop Hits	Pop Total	Fold Enrichment	Bonferroni	Benjamini	FDR
GOTERM_BP_DIRECT	GO:0007156~homophilic cell adhesion via plasma membrane adhesion molecules	28	6.37813	2.79462e-16	ENSMUSG00000034275, ENSMUSG00000033278, ENSMUSG00000103897, ENSMUSG00000103088, ENSMUSG00000040420, ENSMUSG00000031561, ENSMUSG00000052516, ENSMUSG00000074505, ENSMUSG00000031673, ENSMUSG00000022883, ENSMUSG00000051486, ENSMUSG00000036510, ENSMUSG00000103037, ENSMUSG00000103332, ENSMUSG00000102543, ENSMUSG00000104318, ENSMUSG00000070047, ENSMUSG00000023036, ENSMUSG00000103677, ENSMUSG00000055421,…	403	163	18082	7.70747	7.50733e-13	7.50733e-13	5.77316e-13
GOTERM_BP_DIRECT	GO:0007155~cell adhesion	39	8.88383	1.65517e-11	ENSMUSG00000020598, ENSMUSG00000033278, ENSMUSG00000005397, ENSMUSG00000022762, ENSMUSG00000055447, ENSMUSG00000031561, ENSMUSG00000036510, ENSMUSG00000055022, ENSMUSG00000102543, ENSMUSG00000021823, ENSMUSG00000031871, ENSMUSG00000024304, ENSMUSG00000049100, ENSMUSG00000015829, ENSMUSG00000032796, ENSMUSG00000064293, ENSMUSG00000066392, ENSMUSG00000031391, ENSMUSG00000034275, ENSMUSG00000031772,…	403	485	18082	3.60798	3.73074e-08	1.86537e-08	2.88548e-08
GOTERM_BP_DIRECT	GO:0007411~axon guidance	21	4.7836	1.23966e-10	ENSMUSG00000020598, ENSMUSG00000049336, ENSMUSG00000029245, ENSMUSG00000026494, ENSMUSG00000025437, ENSMUSG00000052516, ENSMUSG00000020902, ENSMUSG00000022883, ENSMUSG00000020900, ENSMUSG00000028780, ENSMUSG00000042453, ENSMUSG00000026235, ENSMUSG00000060534, ENSMUSG00000025810, ENSMUSG00000056427, ENSMUSG00000022231, ENSMUSG00000032796, ENSMUSG00000064293, ENSMUSG00000030077, ENSMUSG00000048895,…	403	149	18082	6.32375	2.79418e-07	9.31394e-08	2.16111e-07
GOTERM_BP_DIRECT	GO:0007399~nervous system development	27	6.15034	3.70429e-07	ENSMUSG00000020599, ENSMUSG00000075318, ENSMUSG00000052516, ENSMUSG00000022883, ENSMUSG00000055022, ENSMUSG00000028780, ENSMUSG00000060534, ENSMUSG00000032216, ENSMUSG00000056427, ENSMUSG00000064293, ENSMUSG00000031391, ENSMUSG00000034275, ENSMUSG00000032740, ENSMUSG00000006932, ENSMUSG00000029245, ENSMUSG00000022892, ENSMUSG00000052572, ENSMUSG00000062209, ENSMUSG00000037984, ENSMUSG00000026235,…	403	377	18082	3.21339	0.000834599	0.000208715	0.000645774
GOTERM_BP_DIRECT	GO:0001764~neuron migration	15	3.41686	6.79777e-07	ENSMUSG00000006932, ENSMUSG00000031592, ENSMUSG00000017485, ENSMUSG00000074505, ENSMUSG00000037605, ENSMUSG00000020902, ENSMUSG00000033952, ENSMUSG00000020900, ENSMUSG00000031010, ENSMUSG00000042453, ENSMUSG00000060534, ENSMUSG00000025810, ENSMUSG00000055254, ENSMUSG00000030077, ENSMUSG00000048895	403	124	18082	5.42764	0.00153104	0.000306397	0.00118506
GOTERM_BP_DIRECT	GO:0007420~brain development	18	4.10023	7.153e-06	ENSMUSG00000053754, ENSMUSG00000031502, ENSMUSG00000022141, ENSMUSG00000047976, ENSMUSG00000060743, ENSMUSG00000019943, ENSMUSG00000052516, ENSMUSG00000033952, ENSMUSG00000064373, ENSMUSG00000040481, ENSMUSG00000020900, ENSMUSG00000042453, ENSMUSG00000021379, ENSMUSG00000021466, ENSMUSG00000031099, ENSMUSG00000055471, ENSMUSG00000048895, ENSMUSG00000064293	403	216	18082	3.73904	0.0159936	0.00268355	0.0124692
GOTERM_BP_DIRECT	GO:0009791~post-embryonic development	13	2.96128	8.86755e-06	ENSMUSG00000034910, ENSMUSG00000028780, ENSMUSG00000029563, ENSMUSG00000034612, ENSMUSG00000048251, ENSMUSG00000062908, ENSMUSG00000042207, ENSMUSG00000075316, ENSMUSG00000026904, ENSMUSG00000023830, ENSMUSG00000030102, ENSMUSG00000064373, ENSMUSG00000031010	403	114	18082	5.11658	0.0197891	0.00285129	0.0154578
GOTERM_BP_DIRECT	GO:0007626~locomotory behavior	12	2.73349	2.85959e-05	ENSMUSG00000042453, ENSMUSG00000022489, ENSMUSG00000045573, ENSMUSG00000022892, ENSMUSG00000021665, ENSMUSG00000041380, ENSMUSG00000021478, ENSMUSG00000019828, ENSMUSG00000020178, ENSMUSG00000049583, ENSMUSG00000064373, ENSMUSG00000025579	403	108	18082	4.98539	0.0624226	0.00802463	0.04984
GOTERM_BP_DIRECT	GO:0021766~hippocampus development	10	2.2779	3.35111e-05	ENSMUSG00000042453, ENSMUSG00000021379, ENSMUSG00000047976, ENSMUSG00000029245, ENSMUSG00000027433, ENSMUSG00000055471, ENSMUSG00000021478, ENSMUSG00000048895, ENSMUSG00000020647, ENSMUSG00000031010	403	73	18082	6.14637	0.0727529	0.00835768	0.0584044
GOTERM_BP_DIRECT	GO:0045944~positive regulation of transcription from RNA polymerase II promoter	42	9.5672	0.00010772	ENSMUSG00000053754, ENSMUSG00000052684, ENSMUSG00000022141, ENSMUSG00000031529, ENSMUSG00000038718, ENSMUSG00000060206, ENSMUSG00000039967, ENSMUSG00000015843, ENSMUSG00000034910, ENSMUSG00000061436, ENSMUSG00000021665, ENSMUSG00000027580, ENSMUSG00000021180, ENSMUSG00000019907, ENSMUSG00000021767, ENSMUSG00000026610, ENSMUSG00000027765, ENSMUSG00000030067, ENSMUSG00000034168, ENSMUSG00000026923,…	403	995	18082	1.89395	0.215583	0.023989	0.187625
GOTERM_BP_DIRECT	GO:0006351~transcription, DNA-templated	67	15.262	0.000128825	ENSMUSG00000027201, ENSMUSG00000053754, ENSMUSG00000040761, ENSMUSG00000031503, ENSMUSG00000024420, ENSMUSG00000046982, ENSMUSG00000042207, ENSMUSG00000038718, ENSMUSG00000020074, ENSMUSG00000040481, ENSMUSG00000028282, ENSMUSG00000031540, ENSMUSG00000016150, ENSMUSG00000027580, ENSMUSG00000021767, ENSMUSG00000071757, ENSMUSG00000030067, ENSMUSG00000010175, ENSMUSG00000026923, ENSMUSG00000049336,…	403	1885	18082	1.5948	0.252029	0.0260538	0.224346
GOTERM_BP_DIRECT	GO:0007507~heart development	17	3.87244	0.000259465	ENSMUSG00000026923, ENSMUSG00000022141, ENSMUSG00000006932, ENSMUSG00000062209, ENSMUSG00000047193, ENSMUSG00000021614, ENSMUSG00000052516, ENSMUSG00000022883, ENSMUSG00000020900, ENSMUSG00000028780, ENSMUSG00000037016, ENSMUSG00000025810, ENSMUSG00000062908, ENSMUSG00000054008, ENSMUSG00000048878, ENSMUSG00000076431, ENSMUSG00000030067	403	261	18082	2.92247	0.442844	0.0475737	0.451368
GOTERM_BP_DIRECT	GO:0031175~neuron projection development	12	2.73349	0.000280552	ENSMUSG00000033278, ENSMUSG00000031095, ENSMUSG00000056602, ENSMUSG00000032216, ENSMUSG00000022892, ENSMUSG00000032796, ENSMUSG00000064293, ENSMUSG00000048895, ENSMUSG00000030077, ENSMUSG00000031391, ENSMUSG00000020900, ENSMUSG00000055022	403	139	18082	3.87354	0.468713	0.0474857	0.487965
GOTERM_BP_DIRECT	GO:0048666~neuron development	8	1.82232	0.000288425	ENSMUSG00000049336, ENSMUSG00000007653, ENSMUSG00000025810, ENSMUSG00000016150, ENSMUSG00000038718, ENSMUSG00000037475, ENSMUSG00000022861, ENSMUSG00000055471	403	58	18082	6.18876	0.478061	0.0453812	0.501627
GOTERM_BP_DIRECT	GO:0007205~protein kinase C-activating G-protein coupled receptor signaling pathway	6	1.36674	0.000341415	ENSMUSG00000040249, ENSMUSG00000036095, ENSMUSG00000022861, ENSMUSG00000019828, ENSMUSG00000020178, ENSMUSG00000049583	403	28	18082	9.61468	0.536839	0.0500179	0.593529
GOTERM_BP_DIRECT	GO:0051491~positive regulation of filopodium assembly	6	1.36674	0.000558819	ENSMUSG00000049336, ENSMUSG00000016150, ENSMUSG00000042064, ENSMUSG00000039671, ENSMUSG00000039735, ENSMUSG00000040265	403	31	18082	8.68422	0.716326	0.075725	0.96974
GOTERM_BP_DIRECT	GO:0048384~retinoic acid receptor signaling pathway	5	1.13895	0.000575106	ENSMUSG00000029004, ENSMUSG00000054808, ENSMUSG00000026610, ENSMUSG00000017491, ENSMUSG00000015843	403	18	18082	12.4635	0.726557	0.0734379	0.997869
GOTERM_BP_DIRECT	GO:0007409~axonogenesis	10	2.2779	0.000638298	ENSMUSG00000026923, ENSMUSG00000048251, ENSMUSG00000048304, ENSMUSG00000022892, ENSMUSG00000061751, ENSMUSG00000044667, ENSMUSG00000017485, ENSMUSG00000020902, ENSMUSG00000020431, ENSMUSG00000020900	403	107	18082	4.19332	0.762878	0.0768417	1.10694
GOTERM_BP_DIRECT	GO:0007612~learning	8	1.82232	0.000641736	ENSMUSG00000052684, ENSMUSG00000042453, ENSMUSG00000063434, ENSMUSG00000037685, ENSMUSG00000055254, ENSMUSG00000021478, ENSMUSG00000049583, ENSMUSG00000066392	403	66	18082	5.4386	0.76471	0.0733271	1.11287
GOTERM_BP_DIRECT	GO:0030900~forebrain development	9	2.05011	0.000651131	ENSMUSG00000026923, ENSMUSG00000042453, ENSMUSG00000006932, ENSMUSG00000022892, ENSMUSG00000054008, ENSMUSG00000055421, ENSMUSG00000047193, ENSMUSG00000017485, ENSMUSG00000031229	403	86	18082	4.69554	0.769644	0.0707769	1.12908
GOTERM_BP_DIRECT	GO:0032836~glomerular basement membrane development	4	0.911162	0.000829218	ENSMUSG00000005397, ENSMUSG00000006800, ENSMUSG00000032220, ENSMUSG00000016918	403	9	18082	19.9415	0.845851	0.0851907	1.43578
GOTERM_BP_DIRECT	GO:0003094~glomerular filtration	4	0.911162	0.000829218	ENSMUSG00000006800, ENSMUSG00000032220, ENSMUSG00000004655, ENSMUSG00000016918	403	9	18082	19.9415	0.845851	0.0851907	1.43578
GOTERM_BP_DIRECT	GO:0001975~response to amphetamine	6	1.36674	0.000866494	ENSMUSG00000022489, ENSMUSG00000003226, ENSMUSG00000061718, ENSMUSG00000021478, ENSMUSG00000020178, ENSMUSG00000024524	403	34	18082	7.91797	0.858283	0.0849849	1.49987
GOTERM_BP_DIRECT	GO:0030334~regulation of cell migration	8	1.82232	0.00160902	ENSMUSG00000026923, ENSMUSG00000021823, ENSMUSG00000039103, ENSMUSG00000062209, ENSMUSG00000032796, ENSMUSG00000022425, ENSMUSG00000020902, ENSMUSG00000026640	403	77	18082	4.66166	0.973474	0.145988	2.76825
GOTERM_BP_DIRECT	GO:0019233~sensory perception of pain	8	1.82232	0.00160902	ENSMUSG00000045573, ENSMUSG00000052572, ENSMUSG00000075316, ENSMUSG00000057182, ENSMUSG00000061762, ENSMUSG00000019828, ENSMUSG00000004655, ENSMUSG00000027765	403	77	18082	4.66166	0.973474	0.145988	2.76825
GOTERM_BP_DIRECT	GO:0051968~positive regulation of synaptic transmission, glutamatergic	5	1.13895	0.00179743	ENSMUSG00000042453, ENSMUSG00000055254, ENSMUSG00000021478, ENSMUSG00000020178, ENSMUSG00000015829	403	24	18082	9.3476	0.982665	0.155458	3.08764
GOTERM_BP_DIRECT	GO:0001569~patterning of blood vessels	6	1.36674	0.00183745	ENSMUSG00000031502, ENSMUSG00000006932, ENSMUSG00000025810, ENSMUSG00000022231, ENSMUSG00000015468, ENSMUSG00000029648	403	40	18082	6.73027	0.984163	0.152798	3.15535
GOTERM_BP_DIRECT	GO:0097150~neuronal stem cell population maintenance	5	1.13895	0.00210266	ENSMUSG00000026923, ENSMUSG00000010175, ENSMUSG00000024304, ENSMUSG00000031592, ENSMUSG00000033952	403	25	18082	8.9737	0.9913	0.166796	3.60296
GOTERM_BP_DIRECT	GO:0045892~negative regulation of transcription, DNA-templated	25	5.69476	0.00262582	ENSMUSG00000053754, ENSMUSG00000026923, ENSMUSG00000010175, ENSMUSG00000052684, ENSMUSG00000006932, ENSMUSG00000022141, ENSMUSG00000040761, ENSMUSG00000055639, ENSMUSG00000042207, ENSMUSG00000035623, ENSMUSG00000037608, ENSMUSG00000059263, ENSMUSG00000029563, ENSMUSG00000021379, ENSMUSG00000024642, ENSMUSG00000027109, ENSMUSG00000031540, ENSMUSG00000021466, ENSMUSG00000021180, ENSMUSG00000021767,…	403	579	18082	1.93733	0.997332	0.197076	4.4802
GOTERM_BP_DIRECT	GO:0040013~negative regulation of locomotion	3	0.683371	0.00287183	ENSMUSG00000041380, ENSMUSG00000020178, ENSMUSG00000049583	403	4	18082	33.6514	0.99847	0.206669	4.8901
GOTERM_BP_DIRECT	GO:0043524~negative regulation of neuron apoptotic process	11	2.50569	0.00312952	ENSMUSG00000052684, ENSMUSG00000040249, ENSMUSG00000061436, ENSMUSG00000007653, ENSMUSG00000025810, ENSMUSG00000062960, ENSMUSG00000055254, ENSMUSG00000020178, ENSMUSG00000023944, ENSMUSG00000030077, ENSMUSG00000057113	403	160	18082	3.08471	0.999146	0.216215	5.3177
GOTERM_BP_DIRECT	GO:0035641~locomotory exploration behavior	4	0.911162	0.00330801	ENSMUSG00000045573, ENSMUSG00000026904, ENSMUSG00000015829, ENSMUSG00000070880	403	14	18082	12.8196	0.999429	0.220384	5.6128
GOTERM_BP_DIRECT	GO:0090263~positive regulation of canonical Wnt signaling pathway	7	1.59453	0.00370409	ENSMUSG00000056342, ENSMUSG00000024811, ENSMUSG00000031529, ENSMUSG00000006800, ENSMUSG00000076431, ENSMUSG00000033952, ENSMUSG00000037487	403	67	18082	4.68775	0.999767	0.236486	6.26458
GOTERM_BP_DIRECT	GO:0016477~cell migration	12	2.73349	0.00374319	ENSMUSG00000032740, ENSMUSG00000042453, ENSMUSG00000033392, ENSMUSG00000025810, ENSMUSG00000070047, ENSMUSG00000062960, ENSMUSG00000062209, ENSMUSG00000055447, ENSMUSG00000039286, ENSMUSG00000024304, ENSMUSG00000025437, ENSMUSG00000029648	403	191	18082	2.81896	0.999787	0.232146	6.32868
GOTERM_BP_DIRECT	GO:0030198~extracellular matrix organization	9	2.05011	0.00395242	ENSMUSG00000031502, ENSMUSG00000005397, ENSMUSG00000022892, ENSMUSG00000031503, ENSMUSG00000069895, ENSMUSG00000015829, ENSMUSG00000032796, ENSMUSG00000026141, ENSMUSG00000058297	403	114	18082	3.54225	0.999867	0.237	6.67104
GOTERM_BP_DIRECT	GO:0021987~cerebral cortex development	7	1.59453	0.00398812	ENSMUSG00000029563, ENSMUSG00000042453, ENSMUSG00000040249, ENSMUSG00000024304, ENSMUSG00000055254, ENSMUSG00000020647, ENSMUSG00000033952	403	68	18082	4.61881	0.999877	0.232731	6.72935
GOTERM_BP_DIRECT	GO:0042493~response to drug	17	3.87244	0.00399007	ENSMUSG00000052684, ENSMUSG00000030516, ENSMUSG00000033278, ENSMUSG00000006932, ENSMUSG00000033161, ENSMUSG00000019726, ENSMUSG00000029999, ENSMUSG00000021478, ENSMUSG00000020178, ENSMUSG00000059263, ENSMUSG00000020431, ENSMUSG00000036323, ENSMUSG00000021466, ENSMUSG00000062960, ENSMUSG00000041380, ENSMUSG00000004655, ENSMUSG00000020290	403	339	18082	2.25004	0.999878	0.226999	6.73252
GOTERM_BP_DIRECT	GO:0006355~regulation of transcription, DNA-templated	70	15.9453	0.00442319	ENSMUSG00000053754, ENSMUSG00000040761, ENSMUSG00000024420, ENSMUSG00000046982, ENSMUSG00000018474, ENSMUSG00000042207, ENSMUSG00000038718, ENSMUSG00000020074, ENSMUSG00000020178, ENSMUSG00000039671, ENSMUSG00000040481, ENSMUSG00000028282, ENSMUSG00000031540, ENSMUSG00000016150, ENSMUSG00000027580, ENSMUSG00000021767, ENSMUSG00000071757, ENSMUSG00000030067, ENSMUSG00000063108, ENSMUSG00000010175,…	403	2279	18082	1.37815	0.999954	0.242366	7.43706
GOTERM_BP_DIRECT	GO:0016199~axon midline choice point recognition	3	0.683371	0.00471604	ENSMUSG00000022892, ENSMUSG00000052516, ENSMUSG00000022883	403	5	18082	26.9211	0.999976	0.25022	7.91058
GOTERM_BP_DIRECT	GO:0006198~cAMP catabolic process	4	0.911162	0.00492426	ENSMUSG00000022489, ENSMUSG00000028525, ENSMUSG00000019990, ENSMUSG00000023868	403	16	18082	11.2171	0.999985	0.253835	8.24587
GOTERM_BP_DIRECT	GO:0045893~positive regulation of transcription, DNA-templated	24	5.46697	0.00511111	ENSMUSG00000052684, ENSMUSG00000053754, ENSMUSG00000026923, ENSMUSG00000010175, ENSMUSG00000006932, ENSMUSG00000040761, ENSMUSG00000062209, ENSMUSG00000035623, ENSMUSG00000040481, ENSMUSG00000061436, ENSMUSG00000029004, ENSMUSG00000031540, ENSMUSG00000027109, ENSMUSG00000021466, ENSMUSG00000031099, ENSMUSG00000021767, ENSMUSG00000026610, ENSMUSG00000057098, ENSMUSG00000020647, ENSMUSG00000076431,…	403	576	18082	1.86952	0.99999	0.256327	8.54575
GOTERM_BP_DIRECT	GO:0030335~positive regulation of cell migration	12	2.73349	0.00589288	ENSMUSG00000026923, ENSMUSG00000028780, ENSMUSG00000037685, ENSMUSG00000062960, ENSMUSG00000062209, ENSMUSG00000054808, ENSMUSG00000029648, ENSMUSG00000020074, ENSMUSG00000021478, ENSMUSG00000004655, ENSMUSG00000032035, ENSMUSG00000026864	403	203	18082	2.65232	0.999998	0.283263	9.7905
GOTERM_BP_DIRECT	GO:0007616~long-term memory	5	1.13895	0.00658886	ENSMUSG00000042453, ENSMUSG00000055254, ENSMUSG00000061762, ENSMUSG00000024083, ENSMUSG00000020431	403	34	18082	6.59831	1	0.304709	10.8852
GOTERM_BP_DIRECT	GO:0019228~neuronal action potential	5	1.13895	0.00658886	ENSMUSG00000047976, ENSMUSG00000075318, ENSMUSG00000075316, ENSMUSG00000057182, ENSMUSG00000021478	403	34	18082	6.59831	1	0.304709	10.8852
GOTERM_BP_DIRECT	GO:0045665~negative regulation of neuron differentiation	7	1.59453	0.00687258	ENSMUSG00000026923, ENSMUSG00000040785, ENSMUSG00000021379, ENSMUSG00000022892, ENSMUSG00000071757, ENSMUSG00000064293, ENSMUSG00000033952	403	76	18082	4.13262	1	0.309336	11.3279
GOTERM_BP_DIRECT	GO:0021542~dentate gyrus development	4	0.911162	0.00694327	ENSMUSG00000037984, ENSMUSG00000042453, ENSMUSG00000010175, ENSMUSG00000021478	403	18	18082	9.97077	1	0.30596	11.4378
GOTERM_BP_DIRECT	GO:0007413~axonal fasciculation	4	0.911162	0.00694327	ENSMUSG00000025810, ENSMUSG00000022762, ENSMUSG00000022231, ENSMUSG00000048895	403	18	18082	9.97077	1	0.30596	11.4378
GOTERM_BP_DIRECT	GO:0000122~negative regulation of transcription from RNA polymerase II promoter	28	6.37813	0.00695861	ENSMUSG00000052684, ENSMUSG00000027201, ENSMUSG00000053754, ENSMUSG00000022141, ENSMUSG00000040761, ENSMUSG00000036550, ENSMUSG00000040481, ENSMUSG00000029563, ENSMUSG00000061436, ENSMUSG00000032216, ENSMUSG00000048878, ENSMUSG00000071757, ENSMUSG00000030067, ENSMUSG00000034168, ENSMUSG00000010175, ENSMUSG00000026923, ENSMUSG00000049336, ENSMUSG00000006932, ENSMUSG00000055639, ENSMUSG00000052397,…	403	729	18082	1.72334	1	0.300729	11.4617
GOTERM_BP_DIRECT	GO:0006950~response to stress	5	1.13895	0.00731095	ENSMUSG00000055471, ENSMUSG00000020048, ENSMUSG00000023944, ENSMUSG00000026074, ENSMUSG00000057113	403	35	18082	6.40978	1	0.307566	12.0077
GOTERM_BP_DIRECT	GO:0010634~positive regulation of epithelial cell migration	5	1.13895	0.00808331	ENSMUSG00000052684, ENSMUSG00000033392, ENSMUSG00000061762, ENSMUSG00000004655, ENSMUSG00000022425	403	36	18082	6.23173	1	0.328131	13.1937
GOTERM_BP_DIRECT	GO:0006334~nucleosome assembly	8	1.82232	0.00855487	ENSMUSG00000082229, ENSMUSG00000031540, ENSMUSG00000035623, ENSMUSG00000060743, ENSMUSG00000021767, ENSMUSG00000031229, ENSMUSG00000055733, ENSMUSG00000057113	403	104	18082	3.45142	1	0.337699	13.9103
GOTERM_BP_DIRECT	GO:0050808~synapse organization	5	1.13895	0.00890731	ENSMUSG00000102543, ENSMUSG00000006932, ENSMUSG00000023036, ENSMUSG00000015829, ENSMUSG00000071862	403	37	18082	6.06331	1	0.343049	14.4422
GOTERM_BP_DIRECT	GO:0060976~coronary vasculature development	5	1.13895	0.00890731	ENSMUSG00000040249, ENSMUSG00000054008, ENSMUSG00000047193, ENSMUSG00000022883, ENSMUSG00000020900	403	37	18082	6.06331	1	0.343049	14.4422
GOTERM_BP_DIRECT	GO:0022409~positive regulation of cell-cell adhesion	4	0.911162	0.00938713	ENSMUSG00000057706, ENSMUSG00000055447, ENSMUSG00000026494, ENSMUSG00000031391	403	20	18082	8.9737	1	0.351989	15.1615
GOTERM_BP_DIRECT	GO:0031290~retinal ganglion cell axon guidance	4	0.911162	0.00938713	ENSMUSG00000020598, ENSMUSG00000033278, ENSMUSG00000025810, ENSMUSG00000052516	403	20	18082	8.9737	1	0.351989	15.1615
GOTERM_BP_DIRECT	GO:0030517~negative regulation of axon extension	4	0.911162	0.00938713	ENSMUSG00000025810, ENSMUSG00000015829, ENSMUSG00000048895, ENSMUSG00000020902	403	20	18082	8.9737	1	0.351989	15.1615
GOTERM_BP_DIRECT	GO:2000144~positive regulation of DNA-templated transcription, initiation	3	0.683371	0.00961555	ENSMUSG00000052684, ENSMUSG00000006932, ENSMUSG00000037608	403	7	18082	19.2294	1	0.353102	15.5019
GOTERM_BP_DIRECT	GO:0042787~protein ubiquitination involved in ubiquitin-dependent protein catabolic process	9	2.05011	0.0102355	ENSMUSG00000000275, ENSMUSG00000031095, ENSMUSG00000025261, ENSMUSG00000032216, ENSMUSG00000035247, ENSMUSG00000030451, ENSMUSG00000041180, ENSMUSG00000029804, ENSMUSG00000037487	403	134	18082	3.01356	1	0.365362	16.4192
GOTERM_BP_DIRECT	GO:0007040~lysosome organization	5	1.13895	0.0107153	ENSMUSG00000021665, ENSMUSG00000019726, ENSMUSG00000029571, ENSMUSG00000028572, ENSMUSG00000025579	403	39	18082	5.75237	1	0.373104	17.1228
GOTERM_BP_DIRECT	GO:0031641~regulation of myelination	4	0.911162	0.0107738	ENSMUSG00000006932, ENSMUSG00000024304, ENSMUSG00000017491, ENSMUSG00000015843	403	21	18082	8.54638	1	0.369144	17.2082
GOTERM_BP_DIRECT	GO:0031623~receptor internalization	5	1.13895	0.0117018	ENSMUSG00000032216, ENSMUSG00000047126, ENSMUSG00000052397, ENSMUSG00000033981, ENSMUSG00000040265	403	40	18082	5.60856	1	0.388182	18.5517
GOTERM_BP_DIRECT	GO:0035924~cellular response to vascular endothelial growth factor stimulus	4	0.911162	0.0122726	ENSMUSG00000026923, ENSMUSG00000025810, ENSMUSG00000062960, ENSMUSG00000029648	403	22	18082	8.15791	1	0.397137	19.368
GOTERM_BP_DIRECT	GO:0008542~visual learning	6	1.36674	0.0129705	ENSMUSG00000022489, ENSMUSG00000050321, ENSMUSG00000061718, ENSMUSG00000022892, ENSMUSG00000021478, ENSMUSG00000027210	403	63	18082	4.27319	1	0.408728	20.3555
GOTERM_BP_DIRECT	GO:0009612~response to mechanical stimulus	6	1.36674	0.0129705	ENSMUSG00000052684, ENSMUSG00000021466, ENSMUSG00000061751, ENSMUSG00000027765, ENSMUSG00000027210, ENSMUSG00000032035	403	63	18082	4.27319	1	0.408728	20.3555
GOTERM_BP_DIRECT	GO:0014068~positive regulation of phosphatidylinositol 3-kinase signaling	6	1.36674	0.0138205	ENSMUSG00000042453, ENSMUSG00000032216, ENSMUSG00000062960, ENSMUSG00000062209, ENSMUSG00000055254, ENSMUSG00000029648	403	64	18082	4.20642	1	0.423238	21.5426
GOTERM_BP_DIRECT	GO:0001662~behavioral fear response	5	1.13895	0.013845	ENSMUSG00000045573, ENSMUSG00000061751, ENSMUSG00000041380, ENSMUSG00000021478, ENSMUSG00000045983	403	42	18082	5.34149	1	0.418303	21.5767
GOTERM_BP_DIRECT	GO:0007275~multicellular organism development	35	7.97267	0.0142266	ENSMUSG00000046982, ENSMUSG00000024420, ENSMUSG00000036550, ENSMUSG00000052516, ENSMUSG00000022883, ENSMUSG00000028780, ENSMUSG00000060534, ENSMUSG00000056427, ENSMUSG00000029648, ENSMUSG00000026610, ENSMUSG00000024754, ENSMUSG00000031391, ENSMUSG00000026923, ENSMUSG00000010175, ENSMUSG00000040249, ENSMUSG00000055639, ENSMUSG00000062209, ENSMUSG00000026494, ENSMUSG00000047193, ENSMUSG00000074505,…	403	1029	18082	1.52614	1	0.421552	22.104
GOTERM_BP_DIRECT	GO:0018108~peptidyl-tyrosine phosphorylation	6	1.36674	0.014707	ENSMUSG00000026034, ENSMUSG00000042453, ENSMUSG00000026235, ENSMUSG00000062960, ENSMUSG00000062209, ENSMUSG00000029648	403	65	18082	4.14171	1	0.426844	22.7632
GOTERM_BP_DIRECT	GO:0007268~chemical synaptic transmission	10	2.2779	0.0149578	ENSMUSG00000006932, ENSMUSG00000045573, ENSMUSG00000052572, ENSMUSG00000041380, ENSMUSG00000061762, ENSMUSG00000033981, ENSMUSG00000029763, ENSMUSG00000049583, ENSMUSG00000066392, ENSMUSG00000036510	403	172	18082	2.60863	1	0.427005	23.1052
GOTERM_BP_DIRECT	GO:0018107~peptidyl-threonine phosphorylation	5	1.13895	0.0150039	ENSMUSG00000026034, ENSMUSG00000061436, ENSMUSG00000031529, ENSMUSG00000042064, ENSMUSG00000048895	403	43	18082	5.21727	1	0.422819	23.168
GOTERM_BP_DIRECT	GO:0051966~regulation of synaptic transmission, glutamatergic	4	0.911162	0.0156116	ENSMUSG00000061751, ENSMUSG00000019828, ENSMUSG00000033981, ENSMUSG00000049583	403	24	18082	7.47808	1	0.430476	23.9901
GOTERM_BP_DIRECT	GO:0007216~G-protein coupled glutamate receptor signaling pathway	3	0.683371	0.016006	ENSMUSG00000019828, ENSMUSG00000049583, ENSMUSG00000001985	403	9	18082	14.9562	1	0.433496	24.5193
GOTERM_BP_DIRECT	GO:0060982~coronary artery morphogenesis	3	0.683371	0.016006	ENSMUSG00000026923, ENSMUSG00000006932, ENSMUSG00000025810	403	9	18082	14.9562	1	0.433496	24.5193
GOTERM_BP_DIRECT	GO:0070198~protein localization to chromosome, telomeric region	3	0.683371	0.016006	ENSMUSG00000024811, ENSMUSG00000031529, ENSMUSG00000031229	403	9	18082	14.9562	1	0.433496	24.5193
GOTERM_BP_DIRECT	GO:0048845~venous blood vessel morphogenesis	3	0.683371	0.016006	ENSMUSG00000026923, ENSMUSG00000010175, ENSMUSG00000015468	403	9	18082	14.9562	1	0.433496	24.5193
GOTERM_BP_DIRECT	GO:0048010~vascular endothelial growth factor receptor signaling pathway	4	0.911162	0.0174537	ENSMUSG00000025810, ENSMUSG00000062960, ENSMUSG00000029648, ENSMUSG00000016918	403	25	18082	7.17896	1	0.456967	26.432
GOTERM_BP_DIRECT	GO:0007585~respiratory gaseous exchange	4	0.911162	0.0174537	ENSMUSG00000034612, ENSMUSG00000055639, ENSMUSG00000054008, ENSMUSG00000038718	403	25	18082	7.17896	1	0.456967	26.432
GOTERM_BP_DIRECT	GO:0001525~angiogenesis	12	2.73349	0.0184197	ENSMUSG00000052684, ENSMUSG00000020598, ENSMUSG00000026923, ENSMUSG00000031502, ENSMUSG00000025810, ENSMUSG00000050711, ENSMUSG00000031503, ENSMUSG00000062960, ENSMUSG00000029999, ENSMUSG00000029648, ENSMUSG00000020154, ENSMUSG00000066392	403	239	18082	2.25281	1	0.470025	27.6828
GOTERM_BP_DIRECT	GO:0045766~positive regulation of angiogenesis	8	1.82232	0.0185216	ENSMUSG00000061436, ENSMUSG00000062960, ENSMUSG00000022231, ENSMUSG00000015468, ENSMUSG00000029648, ENSMUSG00000021583, ENSMUSG00000004655, ENSMUSG00000032035	403	121	18082	2.96651	1	0.466846	27.8136
GOTERM_BP_DIRECT	GO:0008344~adult locomotory behavior	6	1.36674	0.0186326	ENSMUSG00000061436, ENSMUSG00000022892, ENSMUSG00000061751, ENSMUSG00000038718, ENSMUSG00000028580, ENSMUSG00000030077	403	69	18082	3.90161	1	0.463905	27.9558
GOTERM_BP_DIRECT	GO:0006468~protein phosphorylation	22	5.01139	0.0186545	ENSMUSG00000037112, ENSMUSG00000029245, ENSMUSG00000022892, ENSMUSG00000062209, ENSMUSG00000027365, ENSMUSG00000005034, ENSMUSG00000026034, ENSMUSG00000061436, ENSMUSG00000026235, ENSMUSG00000061751, ENSMUSG00000062960, ENSMUSG00000061578, ENSMUSG00000055254, ENSMUSG00000042064, ENSMUSG00000021180, ENSMUSG00000029648, ENSMUSG00000055471, ENSMUSG00000049583, ENSMUSG00000022263, ENSMUSG00000032796,…	403	576	18082	1.71373	1	0.459433	27.9838
GOTERM_BP_DIRECT	GO:0001889~liver development	7	1.59453	0.0192869	ENSMUSG00000052684, ENSMUSG00000026923, ENSMUSG00000001930, ENSMUSG00000027109, ENSMUSG00000062908, ENSMUSG00000030737, ENSMUSG00000023830	403	95	18082	3.3061	1	0.465864	28.7886
GOTERM_BP_DIRECT	GO:0051965~positive regulation of synapse assembly	6	1.36674	0.0197117	ENSMUSG00000048304, ENSMUSG00000055254, ENSMUSG00000071862, ENSMUSG00000034648, ENSMUSG00000037605, ENSMUSG00000066392	403	70	18082	3.84587	1	0.468487	29.3245
GOTERM_BP_DIRECT	GO:0045446~endothelial cell differentiation	3	0.683371	0.0197162	ENSMUSG00000010175, ENSMUSG00000062960, ENSMUSG00000015468	403	10	18082	13.4605	1	0.463878	29.3301
GOTERM_BP_DIRECT	GO:0048703~embryonic viscerocranium morphogenesis	3	0.683371	0.0197162	ENSMUSG00000034612, ENSMUSG00000022141, ENSMUSG00000054008	403	10	18082	13.4605	1	0.463878	29.3301
GOTERM_BP_DIRECT	GO:0097120~receptor localization to synapse	3	0.683371	0.0197162	ENSMUSG00000042453, ENSMUSG00000050321, ENSMUSG00000052572	403	10	18082	13.4605	1	0.463878	29.3301
GOTERM_BP_DIRECT	GO:0006897~endocytosis	10	2.2779	0.0201596	ENSMUSG00000028488, ENSMUSG00000040249, ENSMUSG00000022892, ENSMUSG00000025437, ENSMUSG00000032220, ENSMUSG00000049252, ENSMUSG00000026980, ENSMUSG00000027519, ENSMUSG00000039735, ENSMUSG00000040265	403	181	18082	2.47892	1	0.46678	29.8852
GOTERM_BP_DIRECT	GO:0019827~stem cell population maintenance	6	1.36674	0.020831	ENSMUSG00000022141, ENSMUSG00000006932, ENSMUSG00000025862, ENSMUSG00000036202, ENSMUSG00000024974, ENSMUSG00000057113	403	71	18082	3.7917	1	0.473342	30.7182
GOTERM_BP_DIRECT	GO:0046777~protein autophosphorylation	10	2.2779	0.0215582	ENSMUSG00000026034, ENSMUSG00000037112, ENSMUSG00000026235, ENSMUSG00000062960, ENSMUSG00000062209, ENSMUSG00000055254, ENSMUSG00000042064, ENSMUSG00000027365, ENSMUSG00000029648, ENSMUSG00000055471	403	183	18082	2.45183	1	0.480548	31.6096
GOTERM_BP_DIRECT	GO:0006511~ubiquitin-dependent protein catabolic process	9	2.05011	0.0219698	ENSMUSG00000056342, ENSMUSG00000040785, ENSMUSG00000031095, ENSMUSG00000025437, ENSMUSG00000031066, ENSMUSG00000027272, ENSMUSG00000020124, ENSMUSG00000059263, ENSMUSG00000031010	403	154	18082	2.62218	1	0.48255	32.1095
GOTERM_BP_DIRECT	GO:0060291~long-term synaptic potentiation	5	1.13895	0.0232335	ENSMUSG00000042453, ENSMUSG00000055254, ENSMUSG00000021478, ENSMUSG00000015829, ENSMUSG00000071862	403	49	18082	4.57842	1	0.497487	33.6226
GOTERM_BP_DIRECT	GO:0030182~neuron differentiation	8	1.82232	0.0234512	ENSMUSG00000026923, ENSMUSG00000061436, ENSMUSG00000006932, ENSMUSG00000031099, ENSMUSG00000027433, ENSMUSG00000055254, ENSMUSG00000047193, ENSMUSG00000048895	403	127	18082	2.82636	1	0.496289	33.8801
GOTERM_BP_DIRECT	GO:0008045~motor neuron axon guidance	4	0.911162	0.023677	ENSMUSG00000026235, ENSMUSG00000025810, ENSMUSG00000033004, ENSMUSG00000030067	403	28	18082	6.40978	1	0.495238	34.146
GOTERM_BP_DIRECT	GO:0000904~cell morphogenesis involved in differentiation	3	0.683371	0.0237474	ENSMUSG00000042453, ENSMUSG00000006932, ENSMUSG00000074505	403	11	18082	12.2369	1	0.49194	34.2288
GOTERM_BP_DIRECT	GO:0021785~branchiomotor neuron axon guidance	3	0.683371	0.0237474	ENSMUSG00000025810, ENSMUSG00000033004, ENSMUSG00000026640	403	11	18082	12.2369	1	0.49194	34.2288
GOTERM_BP_DIRECT	GO:0060174~limb bud formation	3	0.683371	0.0237474	ENSMUSG00000028780, ENSMUSG00000076431, ENSMUSG00000026640	403	11	18082	12.2369	1	0.49194	34.2288
GOTERM_BP_DIRECT	GO:0035413~positive regulation of catenin import into nucleus	3	0.683371	0.0237474	ENSMUSG00000006800, ENSMUSG00000022231, ENSMUSG00000037487	403	11	18082	12.2369	1	0.49194	34.2288
GOTERM_BP_DIRECT	GO:0007169~transmembrane receptor protein tyrosine kinase signaling pathway	7	1.59453	0.0241507	ENSMUSG00000026235, ENSMUSG00000029245, ENSMUSG00000062960, ENSMUSG00000062209, ENSMUSG00000055254, ENSMUSG00000029648, ENSMUSG00000055471	403	100	18082	3.14079	1	0.493532	34.7009
GOTERM_BP_DIRECT	GO:0071320~cellular response to cAMP	5	1.13895	0.0248245	ENSMUSG00000045573, ENSMUSG00000022892, ENSMUSG00000052397, ENSMUSG00000030102, ENSMUSG00000004655	403	50	18082	4.48685	1	0.498916	35.4824
GOTERM_BP_DIRECT	GO:0006281~DNA repair	14	3.18907	0.0264009	ENSMUSG00000029920, ENSMUSG00000025261, ENSMUSG00000019841, ENSMUSG00000038774, ENSMUSG00000059263, ENSMUSG00000030451, ENSMUSG00000031229, ENSMUSG00000031095, ENSMUSG00000043909, ENSMUSG00000027433, ENSMUSG00000033458, ENSMUSG00000037487, ENSMUSG00000057113, ENSMUSG00000024974	403	318	18082	1.97534	1	0.516446	37.2766
GOTERM_BP_DIRECT	GO:0050679~positive regulation of epithelial cell proliferation	6	1.36674	0.027047	ENSMUSG00000026923, ENSMUSG00000029563, ENSMUSG00000062960, ENSMUSG00000062209, ENSMUSG00000029999, ENSMUSG00000030067	403	76	18082	3.54225	1	0.520857	37.9983
GOTERM_BP_DIRECT	GO:0035385~Roundabout signaling pathway	3	0.683371	0.0280836	ENSMUSG00000056427, ENSMUSG00000052516, ENSMUSG00000022883	403	12	18082	11.2171	1	0.530163	39.1399
GOTERM_BP_DIRECT	GO:0061001~regulation of dendritic spine morphogenesis	3	0.683371	0.0280836	ENSMUSG00000026235, ENSMUSG00000048895, ENSMUSG00000040265	403	12	18082	11.2171	1	0.530163	39.1399
GOTERM_BP_DIRECT	GO:0007157~heterophilic cell-cell adhesion via plasma membrane cell adhesion molecules	5	1.13895	0.0281993	ENSMUSG00000049336, ENSMUSG00000016150, ENSMUSG00000024304, ENSMUSG00000031561, ENSMUSG00000031391	403	52	18082	4.31428	1	0.527494	39.2661
GOTERM_BP_DIRECT	GO:0016579~protein deubiquitination	6	1.36674	0.0298304	ENSMUSG00000056342, ENSMUSG00000025437, ENSMUSG00000031066, ENSMUSG00000020124, ENSMUSG00000059263, ENSMUSG00000031010	403	78	18082	3.45142	1	0.543702	41.0189
GOTERM_BP_DIRECT	GO:1990090~cellular response to nerve growth factor stimulus	4	0.911162	0.0309465	ENSMUSG00000022892, ENSMUSG00000061762, ENSMUSG00000036333, ENSMUSG00000040481	403	31	18082	5.78948	1	0.552991	42.1907
GOTERM_BP_DIRECT	GO:0009790~embryo development	6	1.36674	0.0312872	ENSMUSG00000029563, ENSMUSG00000054008, ENSMUSG00000015468, ENSMUSG00000063077, ENSMUSG00000048895, ENSMUSG00000030067	403	79	18082	3.40773	1	0.552928	42.544
GOTERM_BP_DIRECT	GO:0035176~social behavior	5	1.13895	0.0318342	ENSMUSG00000061751, ENSMUSG00000021478, ENSMUSG00000031592, ENSMUSG00000070880, ENSMUSG00000066392	403	54	18082	4.15449	1	0.555246	43.1069
GOTERM_BP_DIRECT	GO:0043129~surfactant homeostasis	3	0.683371	0.0327093	ENSMUSG00000062960, ENSMUSG00000062209, ENSMUSG00000056492	403	13	18082	10.3543	1	0.561208	43.9968
GOTERM_BP_DIRECT	GO:0016337~single organismal cell-cell adhesion	7	1.59453	0.0335283	ENSMUSG00000020598, ENSMUSG00000049336, ENSMUSG00000006932, ENSMUSG00000070047, ENSMUSG00000031871, ENSMUSG00000024304, ENSMUSG00000020902	403	108	18082	2.90814	1	0.566356	44.8178
GOTERM_BP_DIRECT	GO:0051297~centrosome organization	4	0.911162	0.0336006	ENSMUSG00000018474, ENSMUSG00000040549, ENSMUSG00000019907, ENSMUSG00000031592	403	32	18082	5.60856	1	0.563235	44.8897
GOTERM_BP_DIRECT	GO:0034613~cellular protein localization	5	1.13895	0.0337498	ENSMUSG00000021379, ENSMUSG00000022141, ENSMUSG00000047976, ENSMUSG00000006932, ENSMUSG00000041658	403	55	18082	4.07895	1	0.560997	45.0378
GOTERM_BP_DIRECT	GO:0008284~positive regulation of cell proliferation	20	4.55581	0.035182	ENSMUSG00000052684, ENSMUSG00000026923, ENSMUSG00000010175, ENSMUSG00000006932, ENSMUSG00000062209, ENSMUSG00000055447, ENSMUSG00000029999, ENSMUSG00000024073, ENSMUSG00000020074, ENSMUSG00000017491, ENSMUSG00000020902, ENSMUSG00000061436, ENSMUSG00000021379, ENSMUSG00000062960, ENSMUSG00000055254, ENSMUSG00000040359, ENSMUSG00000022425, ENSMUSG00000076431, ENSMUSG00000032035, ENSMUSG00000057113	403	542	18082	1.65566	1	0.57249	46.4409
GOTERM_BP_DIRECT	GO:0001701~in utero embryonic development	13	2.96128	0.036123	ENSMUSG00000039234, ENSMUSG00000053754, ENSMUSG00000026923, ENSMUSG00000006932, ENSMUSG00000027109, ENSMUSG00000021466, ENSMUSG00000020151, ENSMUSG00000032220, ENSMUSG00000036333, ENSMUSG00000049252, ENSMUSG00000030067, ENSMUSG00000031010, ENSMUSG00000020900	403	299	18082	1.9508	1	0.578458	47.3443
GOTERM_BP_DIRECT	GO:0006810~transport	53	12.0729	0.0364014	ENSMUSG00000003226, ENSMUSG00000025968, ENSMUSG00000030737, ENSMUSG00000023169, ENSMUSG00000034973, ENSMUSG00000067150, ENSMUSG00000028645, ENSMUSG00000074909, ENSMUSG00000037475, ENSMUSG00000023830, ENSMUSG00000027519, ENSMUSG00000001985, ENSMUSG00000034723, ENSMUSG00000036667, ENSMUSG00000029467, ENSMUSG00000033161, ENSMUSG00000028373, ENSMUSG00000019726, ENSMUSG00000007653, ENSMUSG00000028572,…	403	1822	18082	1.30518	1	0.577532	47.6087
GOTERM_BP_DIRECT	GO:0035235~ionotropic glutamate receptor signaling pathway	3	0.683371	0.0376095	ENSMUSG00000022892, ENSMUSG00000033981, ENSMUSG00000048895	403	14	18082	9.61468	1	0.585924	48.7421
GOTERM_BP_DIRECT	GO:0021819~layer formation in cerebral cortex	3	0.683371	0.0376095	ENSMUSG00000042453, ENSMUSG00000006932, ENSMUSG00000048895	403	14	18082	9.61468	1	0.585924	48.7421
GOTERM_BP_DIRECT	GO:0048715~negative regulation of oligodendrocyte differentiation	3	0.683371	0.0376095	ENSMUSG00000026923, ENSMUSG00000021379, ENSMUSG00000006932	403	14	18082	9.61468	1	0.585924	48.7421
GOTERM_BP_DIRECT	GO:0071526~semaphorin-plexin signaling pathway	4	0.911162	0.0392511	ENSMUSG00000028780, ENSMUSG00000025810, ENSMUSG00000022231, ENSMUSG00000026640	403	34	18082	5.27865	1	0.598146	50.2452
GOTERM_BP_DIRECT	GO:0050885~neuromuscular process controlling balance	5	1.13895	0.039892	ENSMUSG00000022892, ENSMUSG00000021665, ENSMUSG00000015829, ENSMUSG00000020900, ENSMUSG00000025579	403	58	18082	3.86797	1	0.600521	50.8207
GOTERM_BP_DIRECT	GO:0001649~osteoblast differentiation	7	1.59453	0.0404416	ENSMUSG00000045573, ENSMUSG00000003660, ENSMUSG00000047126, ENSMUSG00000060743, ENSMUSG00000040359, ENSMUSG00000021614, ENSMUSG00000042699	403	113	18082	2.77946	1	0.601993	51.3092
GOTERM_BP_DIRECT	GO:0015031~protein transport	21	4.7836	0.0417043	ENSMUSG00000003226, ENSMUSG00000054423, ENSMUSG00000028693, ENSMUSG00000031529, ENSMUSG00000019726, ENSMUSG00000028373, ENSMUSG00000022829, ENSMUSG00000073678, ENSMUSG00000029763, ENSMUSG00000021700, ENSMUSG00000034973, ENSMUSG00000067150, ENSMUSG00000006005, ENSMUSG00000074909, ENSMUSG00000030754, ENSMUSG00000054808, ENSMUSG00000015291, ENSMUSG00000028572, ENSMUSG00000066232, ENSMUSG00000027519,…	403	592	18082	1.59162	1	0.6099	52.4142
GOTERM_BP_DIRECT	GO:0048514~blood vessel morphogenesis	4	0.911162	0.0422455	ENSMUSG00000031502, ENSMUSG00000032216, ENSMUSG00000024304, ENSMUSG00000029648	403	35	18082	5.12783	1	0.611155	52.8805
GOTERM_BP_DIRECT	GO:0010738~regulation of protein kinase A signaling	3	0.683371	0.0427698	ENSMUSG00000024083, ENSMUSG00000023868, ENSMUSG00000022016	403	15	18082	8.9737	1	0.612237	53.3282
GOTERM_BP_DIRECT	GO:0006275~regulation of DNA replication	3	0.683371	0.0427698	ENSMUSG00000032740, ENSMUSG00000055204, ENSMUSG00000024974	403	15	18082	8.9737	1	0.612237	53.3282
GOTERM_BP_DIRECT	GO:0050918~positive chemotaxis	3	0.683371	0.0427698	ENSMUSG00000025810, ENSMUSG00000050711, ENSMUSG00000022231	403	15	18082	8.9737	1	0.612237	53.3282
GOTERM_BP_DIRECT	GO:0010468~regulation of gene expression	13	2.96128	0.0434016	ENSMUSG00000010175, ENSMUSG00000026923, ENSMUSG00000006932, ENSMUSG00000022141, ENSMUSG00000022892, ENSMUSG00000046982, ENSMUSG00000019817, ENSMUSG00000022884, ENSMUSG00000042453, ENSMUSG00000048251, ENSMUSG00000037475, ENSMUSG00000040359, ENSMUSG00000018899	403	308	18082	1.8938	1	0.614229	53.8622
GOTERM_BP_DIRECT	GO:0050925~negative regulation of negative chemotaxis	2	0.455581	0.043971	ENSMUSG00000052516, ENSMUSG00000022883	403	2	18082	44.8685	1	0.615644	54.3387
GOTERM_BP_DIRECT	GO:0014846~esophagus smooth muscle contraction	2	0.455581	0.043971	ENSMUSG00000006800, ENSMUSG00000016918	403	2	18082	44.8685	1	0.615644	54.3387
GOTERM_BP_DIRECT	GO:0035860~glial cell-derived neurotrophic factor receptor signaling pathway	2	0.455581	0.043971	ENSMUSG00000006800, ENSMUSG00000016918	403	2	18082	44.8685	1	0.615644	54.3387
GOTERM_BP_DIRECT	GO:1904908~negative regulation of maintenance of mitotic sister chromatid cohesion, telomeric	2	0.455581	0.043971	ENSMUSG00000031529, ENSMUSG00000031229	403	2	18082	44.8685	1	0.615644	54.3387
GOTERM_BP_DIRECT	GO:0007067~mitotic nuclear division	12	2.73349	0.0464674	ENSMUSG00000036782, ENSMUSG00000033392, ENSMUSG00000006005, ENSMUSG00000031529, ENSMUSG00000047126, ENSMUSG00000025862, ENSMUSG00000040549, ENSMUSG00000024073, ENSMUSG00000019907, ENSMUSG00000033952, ENSMUSG00000031010, ENSMUSG00000024974	403	277	18082	1.94376	1	0.632976	56.3732
GOTERM_BP_DIRECT	GO:0032230~positive regulation of synaptic transmission, GABAergic	3	0.683371	0.0481763	ENSMUSG00000062209, ENSMUSG00000061762, ENSMUSG00000020178	403	16	18082	8.41284	1	0.643166	57.7165
GOTERM_BP_DIRECT	GO:0007051~spindle organization	3	0.683371	0.0481763	ENSMUSG00000018474, ENSMUSG00000040549, ENSMUSG00000033952	403	16	18082	8.41284	1	0.643166	57.7165
GOTERM_BP_DIRECT	GO:0002053~positive regulation of mesenchymal cell proliferation	4	0.911162	0.0485668	ENSMUSG00000029563, ENSMUSG00000006932, ENSMUSG00000062960, ENSMUSG00000030067	403	37	18082	4.85065	1	0.64282	58.0178
GOTERM_BP_DIRECT	GO:0008306~associative learning	4	0.911162	0.0485668	ENSMUSG00000042453, ENSMUSG00000061762, ENSMUSG00000021478, ENSMUSG00000015829	403	37	18082	4.85065	1	0.64282	58.0178
GOTERM_BP_DIRECT	GO:0030177~positive regulation of Wnt signaling pathway	4	0.911162	0.0485668	ENSMUSG00000028649, ENSMUSG00000006800, ENSMUSG00000016918, ENSMUSG00000076431	403	37	18082	4.85065	1	0.64282	58.0178
GOTERM_BP_DIRECT	GO:0006974~cellular response to DNA damage stimulus	16	3.64465	0.0491842	ENSMUSG00000029920, ENSMUSG00000022141, ENSMUSG00000025261, ENSMUSG00000019841, ENSMUSG00000001924, ENSMUSG00000038774, ENSMUSG00000059263, ENSMUSG00000030451, ENSMUSG00000031229, ENSMUSG00000061436, ENSMUSG00000031095, ENSMUSG00000043909, ENSMUSG00000033458, ENSMUSG00000036202, ENSMUSG00000037487, ENSMUSG00000024974	403	420	18082	1.70928	1	0.644226	58.4903
GOTERM_BP_DIRECT	GO:0016055~Wnt signaling pathway	10	2.2779	0.04933	ENSMUSG00000034910, ENSMUSG00000053754, ENSMUSG00000056342, ENSMUSG00000028649, ENSMUSG00000024811, ENSMUSG00000013076, ENSMUSG00000006932, ENSMUSG00000031529, ENSMUSG00000024642, ENSMUSG00000071847	403	213	18082	2.1065	1	0.642014	58.6011
GOTERM_BP_DIRECT	GO:0008285~negative regulation of cell proliferation	15	3.41686	0.0500889	ENSMUSG00000052684, ENSMUSG00000010175, ENSMUSG00000026923, ENSMUSG00000006932, ENSMUSG00000062209, ENSMUSG00000020178, ENSMUSG00000017491, ENSMUSG00000022883, ENSMUSG00000048251, ENSMUSG00000021466, ENSMUSG00000056427, ENSMUSG00000031871, ENSMUSG00000076431, ENSMUSG00000057113, ENSMUSG00000018899	403	384	18082	1.75268	1	0.644475	59.1734
GOTERM_BP_DIRECT	GO:0007528~neuromuscular junction development	4	0.911162	0.051891	ENSMUSG00000031502, ENSMUSG00000032216, ENSMUSG00000061751, ENSMUSG00000055254	403	38	18082	4.723	1	0.654543	60.5028
GOTERM_BP_DIRECT	GO:0030224~monocyte differentiation	3	0.683371	0.0538156	ENSMUSG00000052684, ENSMUSG00000022489, ENSMUSG00000027109	403	17	18082	7.91797	1	0.665038	61.8775
GOTERM_BP_DIRECT	GO:0002042~cell migration involved in sprouting angiogenesis	3	0.683371	0.0538156	ENSMUSG00000025810, ENSMUSG00000062960, ENSMUSG00000022883	403	17	18082	7.91797	1	0.665038	61.8775
GOTERM_BP_DIRECT	GO:0035584~calcium-mediated signaling using intracellular calcium source	3	0.683371	0.0538156	ENSMUSG00000049336, ENSMUSG00000062960, ENSMUSG00000055254	403	17	18082	7.91797	1	0.665038	61.8775
GOTERM_BP_DIRECT	GO:0030324~lung development	7	1.59453	0.0586362	ENSMUSG00000026923, ENSMUSG00000029563, ENSMUSG00000010175, ENSMUSG00000006932, ENSMUSG00000027109, ENSMUSG00000062960, ENSMUSG00000030067	403	124	18082	2.5329	1	0.694052	65.1254
GOTERM_BP_DIRECT	GO:0045773~positive regulation of axon extension	4	0.911162	0.0588591	ENSMUSG00000028649, ENSMUSG00000020902, ENSMUSG00000051243, ENSMUSG00000031391	403	40	18082	4.48685	1	0.692332	65.2691
GOTERM_BP_DIRECT	GO:0032880~regulation of protein localization	5	1.13895	0.0591701	ENSMUSG00000021466, ENSMUSG00000015468, ENSMUSG00000024304, ENSMUSG00000040359, ENSMUSG00000033004	403	66	18082	3.39913	1	0.691189	65.4686
GOTERM_BP_DIRECT	GO:1900273~positive regulation of long-term synaptic potentiation	3	0.683371	0.0596746	ENSMUSG00000042453, ENSMUSG00000061751, ENSMUSG00000021478	403	18	18082	7.47808	1	0.691278	65.79
GOTERM_BP_DIRECT	GO:0001709~cell fate determination	3	0.683371	0.0596746	ENSMUSG00000010175, ENSMUSG00000006932, ENSMUSG00000021466	403	18	18082	7.47808	1	0.691278	65.79
GOTERM_BP_DIRECT	GO:0002063~chondrocyte development	3	0.683371	0.0596746	ENSMUSG00000034612, ENSMUSG00000006800, ENSMUSG00000016918	403	18	18082	7.47808	1	0.691278	65.79
GOTERM_BP_DIRECT	GO:0001938~positive regulation of endothelial cell proliferation	5	1.13895	0.0618734	ENSMUSG00000052684, ENSMUSG00000010175, ENSMUSG00000050711, ENSMUSG00000062960, ENSMUSG00000022231	403	67	18082	3.34839	1	0.701737	67.1581
GOTERM_BP_DIRECT	GO:0010595~positive regulation of endothelial cell migration	4	0.911162	0.0624997	ENSMUSG00000010175, ENSMUSG00000062960, ENSMUSG00000032035, ENSMUSG00000030067	403	41	18082	4.37741	1	0.702471	67.5382
GOTERM_BP_DIRECT	GO:0030201~heparan sulfate proteoglycan metabolic process	2	0.455581	0.0652279	ENSMUSG00000006800, ENSMUSG00000016918	403	3	18082	29.9123	1	0.715355	69.1463
GOTERM_BP_DIRECT	GO:0072697~protein localization to cell cortex	2	0.455581	0.0652279	ENSMUSG00000057706, ENSMUSG00000052397	403	3	18082	29.9123	1	0.715355	69.1463
GOTERM_BP_DIRECT	GO:0014057~positive regulation of acetylcholine secretion, neurotransmission	2	0.455581	0.0652279	ENSMUSG00000041380, ENSMUSG00000020178	403	3	18082	29.9123	1	0.715355	69.1463
GOTERM_BP_DIRECT	GO:0061364~apoptotic process involved in luteolysis	2	0.455581	0.0652279	ENSMUSG00000056427, ENSMUSG00000052516	403	3	18082	29.9123	1	0.715355	69.1463
GOTERM_BP_DIRECT	GO:1904357~negative regulation of telomere maintenance via telomere lengthening	2	0.455581	0.0652279	ENSMUSG00000024811, ENSMUSG00000031529	403	3	18082	29.9123	1	0.715355	69.1463
GOTERM_BP_DIRECT	GO:0001666~response to hypoxia	9	2.05011	0.0654753	ENSMUSG00000045573, ENSMUSG00000062960, ENSMUSG00000054808, ENSMUSG00000029648, ENSMUSG00000020048, ENSMUSG00000030102, ENSMUSG00000076431, ENSMUSG00000032035, ENSMUSG00000033685	403	192	18082	2.10321	1	0.713811	69.2883
GOTERM_BP_DIRECT	GO:0003279~cardiac septum development	3	0.683371	0.065741	ENSMUSG00000040249, ENSMUSG00000054008, ENSMUSG00000020900	403	19	18082	7.0845	1	0.712388	69.4402
GOTERM_BP_DIRECT	GO:0001822~kidney development	7	1.59453	0.0703268	ENSMUSG00000034910, ENSMUSG00000010175, ENSMUSG00000006932, ENSMUSG00000006800, ENSMUSG00000032220, ENSMUSG00000016918, ENSMUSG00000052516	403	130	18082	2.416	1	0.734339	71.9523
GOTERM_BP_DIRECT	GO:0007190~activation of adenylate cyclase activity	3	0.683371	0.0720025	ENSMUSG00000021478, ENSMUSG00000024524, ENSMUSG00000020431	403	20	18082	6.73027	1	0.740101	72.8208
GOTERM_BP_DIRECT	GO:0060384~innervation	3	0.683371	0.0720025	ENSMUSG00000007653, ENSMUSG00000006800, ENSMUSG00000016918	403	20	18082	6.73027	1	0.740101	72.8208
GOTERM_BP_DIRECT	GO:0006874~cellular calcium ion homeostasis	6	1.36674	0.0722802	ENSMUSG00000031376, ENSMUSG00000029467, ENSMUSG00000021665, ENSMUSG00000022533, ENSMUSG00000041380, ENSMUSG00000019943	403	100	18082	2.69211	1	0.73871	72.9622
GOTERM_BP_DIRECT	GO:0007416~synapse assembly	4	0.911162	0.078064	ENSMUSG00000024304, ENSMUSG00000037605, ENSMUSG00000040265, ENSMUSG00000066392	403	45	18082	3.98831	1	0.763676	75.755
GOTERM_BP_DIRECT	GO:0010001~glial cell differentiation	3	0.683371	0.0784476	ENSMUSG00000026923, ENSMUSG00000042453, ENSMUSG00000024304	403	21	18082	6.40978	1	0.762743	75.9303
GOTERM_BP_DIRECT	GO:0043410~positive regulation of MAPK cascade	6	1.36674	0.0823533	ENSMUSG00000006932, ENSMUSG00000062960, ENSMUSG00000061578, ENSMUSG00000024304, ENSMUSG00000055254, ENSMUSG00000029648	403	104	18082	2.58857	1	0.777241	77.6481
GOTERM_BP_DIRECT	GO:0051298~centrosome duplication	3	0.683371	0.0850651	ENSMUSG00000033790, ENSMUSG00000040549, ENSMUSG00000025437	403	22	18082	6.11843	1	0.785925	78.7721
GOTERM_BP_DIRECT	GO:0001964~startle response	3	0.683371	0.0850651	ENSMUSG00000047976, ENSMUSG00000045573, ENSMUSG00000021478	403	22	18082	6.11843	1	0.785925	78.7721
GOTERM_BP_DIRECT	GO:0007179~transforming growth factor beta receptor signaling pathway	5	1.13895	0.0857699	ENSMUSG00000052684, ENSMUSG00000061436, ENSMUSG00000031871, ENSMUSG00000020124, ENSMUSG00000031010	403	75	18082	2.99123	1	0.786245	79.0553
GOTERM_BP_DIRECT	GO:0060125~negative regulation of growth hormone secretion	2	0.455581	0.0860132	ENSMUSG00000061751, ENSMUSG00000040687	403	4	18082	22.4342	1	0.784712	79.1523
GOTERM_BP_DIRECT	GO:1902966~positive regulation of protein localization to early endosome	2	0.455581	0.0860132	ENSMUSG00000052397, ENSMUSG00000031207	403	4	18082	22.4342	1	0.784712	79.1523
GOTERM_BP_DIRECT	GO:0070213~protein auto-ADP-ribosylation	2	0.455581	0.0860132	ENSMUSG00000024811, ENSMUSG00000031529	403	4	18082	22.4342	1	0.784712	79.1523
GOTERM_BP_DIRECT	GO:1903849~positive regulation of aorta morphogenesis	2	0.455581	0.0860132	ENSMUSG00000026923, ENSMUSG00000015468	403	4	18082	22.4342	1	0.784712	79.1523
GOTERM_BP_DIRECT	GO:1902115~regulation of organelle assembly	2	0.455581	0.0860132	ENSMUSG00000052397, ENSMUSG00000031207	403	4	18082	22.4342	1	0.784712	79.1523
GOTERM_BP_DIRECT	GO:1902897~regulation of postsynaptic density protein 95 clustering	2	0.455581	0.0860132	ENSMUSG00000024304, ENSMUSG00000039671	403	4	18082	22.4342	1	0.784712	79.1523
GOTERM_BP_DIRECT	GO:0060159~regulation of dopamine receptor signaling pathway	2	0.455581	0.0860132	ENSMUSG00000055471, ENSMUSG00000042671	403	4	18082	22.4342	1	0.784712	79.1523
GOTERM_BP_DIRECT	GO:0007265~Ras protein signal transduction	4	0.911162	0.0864199	ENSMUSG00000052684, ENSMUSG00000027347, ENSMUSG00000024998, ENSMUSG00000020902	403	47	18082	3.81859	1	0.783848	79.3134
GOTERM_BP_DIRECT	GO:0032870~cellular response to hormone stimulus	4	0.911162	0.0864199	ENSMUSG00000052684, ENSMUSG00000056427, ENSMUSG00000052516, ENSMUSG00000020647	403	47	18082	3.81859	1	0.783848	79.3134
GOTERM_BP_DIRECT	GO:0010976~positive regulation of neuron projection development	7	1.59453	0.087854	ENSMUSG00000042453, ENSMUSG00000060534, ENSMUSG00000055254, ENSMUSG00000036333, ENSMUSG00000031561, ENSMUSG00000055022, ENSMUSG00000026864	403	138	18082	2.27594	1	0.787065	79.8723
GOTERM_BP_DIRECT	GO:0000187~activation of MAPK activity	5	1.13895	0.0890323	ENSMUSG00000024998, ENSMUSG00000029999, ENSMUSG00000055471, ENSMUSG00000019828, ENSMUSG00000040687	403	76	18082	2.95187	1	0.78921	80.3208
GOTERM_BP_DIRECT	GO:0016310~phosphorylation	20	4.55581	0.0905779	ENSMUSG00000037112, ENSMUSG00000029245, ENSMUSG00000062209, ENSMUSG00000036095, ENSMUSG00000022861, ENSMUSG00000027365, ENSMUSG00000005034, ENSMUSG00000026034, ENSMUSG00000061436, ENSMUSG00000026235, ENSMUSG00000061751, ENSMUSG00000062960, ENSMUSG00000061578, ENSMUSG00000055254, ENSMUSG00000042064, ENSMUSG00000021180, ENSMUSG00000029648, ENSMUSG00000055471, ENSMUSG00000022263, ENSMUSG00000026074	403	612	18082	1.46629	1	0.7927	80.8948
GOTERM_BP_DIRECT	GO:0010842~retina layer formation	3	0.683371	0.0918442	ENSMUSG00000033278, ENSMUSG00000061436, ENSMUSG00000074505	403	23	18082	5.85241	1	0.795058	81.3533
GOTERM_BP_DIRECT	GO:0002026~regulation of the force of heart contraction	3	0.683371	0.0918442	ENSMUSG00000029467, ENSMUSG00000033161, ENSMUSG00000025579	403	23	18082	5.85241	1	0.795058	81.3533
GOTERM_BP_DIRECT	GO:0007623~circadian rhythm	6	1.36674	0.0931305	ENSMUSG00000052684, ENSMUSG00000010175, ENSMUSG00000021379, ENSMUSG00000055254, ENSMUSG00000020431, ENSMUSG00000042699	403	108	18082	2.49269	1	0.797435	81.8084
GOTERM_BP_DIRECT	GO:0007049~cell cycle	20	4.55581	0.0948479	ENSMUSG00000022141, ENSMUSG00000028693, ENSMUSG00000031529, ENSMUSG00000025862, ENSMUSG00000024073, ENSMUSG00000045636, ENSMUSG00000020074, ENSMUSG00000022961, ENSMUSG00000033952, ENSMUSG00000031010, ENSMUSG00000036782, ENSMUSG00000033392, ENSMUSG00000031095, ENSMUSG00000028282, ENSMUSG00000029004, ENSMUSG00000006005, ENSMUSG00000042129, ENSMUSG00000040549, ENSMUSG00000036202, ENSMUSG00000024974	403	614	18082	1.46151	1	0.801297	82.3998
GOTERM_BP_DIRECT	GO:0010608~posttranscriptional regulation of gene expression	3	0.683371	0.0987744	ENSMUSG00000037236, ENSMUSG00000028580, ENSMUSG00000057113	403	24	18082	5.60856	1	0.812579	83.6844
GOTERM_BP_DIRECT	GO:0007159~leukocyte cell-cell adhesion	3	0.683371	0.0987744	ENSMUSG00000052397, ENSMUSG00000031207, ENSMUSG00000031391	403	24	18082	5.60856	1	0.812579	83.6844
GOTERM_BP_DIRECT	GO:0090316~positive regulation of intracellular protein transport	3	0.683371	0.0987744	ENSMUSG00000006005, ENSMUSG00000016150, ENSMUSG00000031592	403	24	18082	5.60856	1	0.812579	83.6844
GOTERM_BP_DIRECT	GO:0050850~positive regulation of calcium-mediated signaling	3	0.683371	0.0987744	ENSMUSG00000062960, ENSMUSG00000029763, ENSMUSG00000031391	403	24	18082	5.60856	1	0.812579	83.6844
GOTERM_BP_DIRECT	GO:0009987~cellular process	3	0.683371	0.0987744	ENSMUSG00000052684, ENSMUSG00000006932, ENSMUSG00000022892	403	24	18082	5.60856	1	0.812579	83.6844
GOTERM_BP_DIRECT	GO:0008104~protein localization	5	1.13895	0.0991704	ENSMUSG00000020598, ENSMUSG00000028649, ENSMUSG00000027799, ENSMUSG00000026494, ENSMUSG00000057113	403	79	18082	2.83978	1	0.811667	83.8089
GOTERM_BP_DIRECT	GO:0006338~chromatin remodeling	5	1.13895	0.0991704	ENSMUSG00000031099, ENSMUSG00000035623, ENSMUSG00000069729, ENSMUSG00000040481, ENSMUSG00000031229	403	79	18082	2.83978	1	0.811667	83.8089
GOTERM_BP_DIRECT	GO:0021549~cerebellum development	4	0.911162	0.0996244	ENSMUSG00000029563, ENSMUSG00000048895, ENSMUSG00000020647, ENSMUSG00000055022	403	50	18082	3.58948	1	0.810959	83.9506
GOTERM_BP_DIRECT	GO:0007189~adenylate cyclase-activating G-protein coupled receptor signaling pathway	4	0.911162	0.0996244	ENSMUSG00000021478, ENSMUSG00000020178, ENSMUSG00000024524, ENSMUSG00000020431	403	50	18082	3.58948	1	0.810959	83.9506
GOTERM_BP_DIRECT	GO:0032956~regulation of actin cytoskeleton organization	4	0.911162	0.0996244	ENSMUSG00000032740, ENSMUSG00000040249, ENSMUSG00000029245, ENSMUSG00000048895	403	50	18082	3.58948	1	0.810959	83.9506

## Sheet: S7. Mol_Func_Up
Category	Term	Count	%	PValue	Genes	List Total	Pop Hits	Pop Total	Fold Enrichment	Bonferroni	Benjamini	FDR
GOTERM_MF_DIRECT	GO:0008121~ubiquinol-cytochrome-c reductase activity	3	1.47783	0.00185337	ENSMUSG00000044894, ENSMUSG00000020163, ENSMUSG00000059534	168	7	17446	44.5051	0.433148	0.433148	2.45578
GOTERM_MF_DIRECT	GO:0019843~rRNA binding	4	1.97044	0.0108714	ENSMUSG00000004100, ENSMUSG00000029066, ENSMUSG00000063171, ENSMUSG00000004268	168	48	17446	8.65377	0.964735	0.812211	13.6284
GOTERM_MF_DIRECT	GO:0005528~FK506 binding	3	1.47783	0.0126021	ENSMUSG00000019428, ENSMUSG00000032966, ENSMUSG00000056629	168	18	17446	17.3075	0.979365	0.725713	15.6321
GOTERM_MF_DIRECT	GO:0003735~structural constituent of ribosome	8	3.94089	0.0137475	ENSMUSG00000037772, ENSMUSG00000023967, ENSMUSG00000039640, ENSMUSG00000057863, ENSMUSG00000029066, ENSMUSG00000009927, ENSMUSG00000063171, ENSMUSG00000024181	168	264	17446	3.14683	0.985534	0.653192	16.9346
GOTERM_MF_DIRECT	GO:0046961~proton-transporting ATPase activity, rotational mechanism	3	1.47783	0.0218982	ENSMUSG00000039347, ENSMUSG00000016252, ENSMUSG00000004285	168	24	17446	12.9807	0.998858	0.742069	25.6786
GOTERM_MF_DIRECT	GO:0008017~microtubule binding	6	2.95567	0.0434568	ENSMUSG00000034201, ENSMUSG00000027602, ENSMUSG00000031812, ENSMUSG00000022048, ENSMUSG00000021537, ENSMUSG00000026131	168	200	17446	3.11536	0.999999	0.896263	44.8714
GOTERM_MF_DIRECT	GO:0051117~ATPase binding	4	1.97044	0.0524063	ENSMUSG00000018585, ENSMUSG00000060601, ENSMUSG00000003423, ENSMUSG00000036578	168	88	17446	4.72024	1	0.904928	51.3976
GOTERM_MF_DIRECT	GO:0016787~hydrolase activity	22	10.8374	0.0601915	ENSMUSG00000026209, ENSMUSG00000059895, ENSMUSG00000022472, ENSMUSG00000039347, ENSMUSG00000022048, ENSMUSG00000039033, ENSMUSG00000042632, ENSMUSG00000024446, ENSMUSG00000036061, ENSMUSG00000016252, ENSMUSG00000006019, ENSMUSG00000061046, ENSMUSG00000031570, ENSMUSG00000042558, ENSMUSG00000042462, ENSMUSG00000005682, ENSMUSG00000020253, ENSMUSG00000028443, ENSMUSG00000034793, ENSMUSG00000040771,…	168	1533	17446	1.49028	1	0.906942	56.4852
GOTERM_MF_DIRECT	GO:0003755~peptidyl-prolyl cis-trans isomerase activity	3	1.47783	0.0611242	ENSMUSG00000019428, ENSMUSG00000032966, ENSMUSG00000056629	168	42	17446	7.41752	1	0.882868	57.0605

## Sheet: S8. Mol_Func_Down
Category	Term	Count	%	PValue	Genes	List Total	Pop Hits	Pop Total	Fold Enrichment	Bonferroni	Benjamini	FDR
GOTERM_MF_DIRECT	GO:0005515~protein binding	163	37.1298	1.05973e-14	ENSMUSG00000040761, ENSMUSG00000030111, ENSMUSG00000038718, ENSMUSG00000020074, ENSMUSG00000019828, ENSMUSG00000028649, ENSMUSG00000050321, ENSMUSG00000060534, ENSMUSG00000039943, ENSMUSG00000043384, ENSMUSG00000021823, ENSMUSG00000028645, ENSMUSG00000031871, ENSMUSG00000037475, ENSMUSG00000071757, ENSMUSG00000027519, ENSMUSG00000001985, ENSMUSG00000042699, ENSMUSG00000030067, ENSMUSG00000031391,…	400	4092	17446	1.73735	6.87672e-12	6.87672e-12	1.57541e-11
GOTERM_MF_DIRECT	GO:0005509~calcium ion binding	48	10.9339	3.34297e-11	ENSMUSG00000027347, ENSMUSG00000005397, ENSMUSG00000036095, ENSMUSG00000022861, ENSMUSG00000049252, ENSMUSG00000060371, ENSMUSG00000037605, ENSMUSG00000051486, ENSMUSG00000036510, ENSMUSG00000028649, ENSMUSG00000103037, ENSMUSG00000039943, ENSMUSG00000102543, ENSMUSG00000056427, ENSMUSG00000055421, ENSMUSG00000006800, ENSMUSG00000031871, ENSMUSG00000024304, ENSMUSG00000049100, ENSMUSG00000102440,…	400	699	17446	2.99502	2.17962e-08	1.08981e-08	4.99345e-08
GOTERM_MF_DIRECT	GO:0044822~poly(A) RNA binding	54	12.3007	3.02622e-07	ENSMUSG00000027201, ENSMUSG00000040761, ENSMUSG00000018474, ENSMUSG00000067194, ENSMUSG00000020074, ENSMUSG00000037236, ENSMUSG00000035093, ENSMUSG00000022884, ENSMUSG00000028649, ENSMUSG00000067150, ENSMUSG00000059208, ENSMUSG00000027580, ENSMUSG00000102440, ENSMUSG00000028580, ENSMUSG00000042699, ENSMUSG00000057113, ENSMUSG00000040249, ENSMUSG00000000275, ENSMUSG00000042133, ENSMUSG00000003660,…	400	1113	17446	2.11609	0.00019729	6.57678e-05	0.000452031
GOTERM_MF_DIRECT	GO:0005524~ATP binding	61	13.8952	1.56479e-05	ENSMUSG00000053754, ENSMUSG00000018474, ENSMUSG00000017485, ENSMUSG00000022884, ENSMUSG00000020431, ENSMUSG00000024054, ENSMUSG00000027580, ENSMUSG00000029648, ENSMUSG00000022263, ENSMUSG00000027765, ENSMUSG00000042699, ENSMUSG00000057113, ENSMUSG00000029467, ENSMUSG00000003660, ENSMUSG00000029169, ENSMUSG00000033161, ENSMUSG00000062209, ENSMUSG00000048148, ENSMUSG00000032220, ENSMUSG00000047193,…	400	1507	17446	1.76544	0.0101507	0.00254738	0.023371
GOTERM_MF_DIRECT	GO:0042393~histone binding	13	2.96128	2.75611e-05	ENSMUSG00000053754, ENSMUSG00000028693, ENSMUSG00000082229, ENSMUSG00000031529, ENSMUSG00000043909, ENSMUSG00000032249, ENSMUSG00000035623, ENSMUSG00000052812, ENSMUSG00000060743, ENSMUSG00000066232, ENSMUSG00000039671, ENSMUSG00000031229, ENSMUSG00000057113	400	124	17446	4.57254	0.0178096	0.00358757	0.0411606
GOTERM_MF_DIRECT	GO:0000166~nucleotide binding	71	16.1731	6.7266e-05	ENSMUSG00000027201, ENSMUSG00000053754, ENSMUSG00000040761, ENSMUSG00000037236, ENSMUSG00000017485, ENSMUSG00000024524, ENSMUSG00000020431, ENSMUSG00000022884, ENSMUSG00000059208, ENSMUSG00000027580, ENSMUSG00000029648, ENSMUSG00000022263, ENSMUSG00000027519, ENSMUSG00000042699, ENSMUSG00000029467, ENSMUSG00000003660, ENSMUSG00000029169, ENSMUSG00000033161, ENSMUSG00000048148, ENSMUSG00000062209,…	400	1936	17446	1.59952	0.042911	0.00728316	0.100429
GOTERM_MF_DIRECT	GO:0004386~helicase activity	11	2.50569	0.000768029	ENSMUSG00000027770, ENSMUSG00000053754, ENSMUSG00000029920, ENSMUSG00000003660, ENSMUSG00000029169, ENSMUSG00000031099, ENSMUSG00000027580, ENSMUSG00000038774, ENSMUSG00000022884, ENSMUSG00000042699, ENSMUSG00000031229	400	129	17446	3.71911	0.394044	0.0690632	1.1411
GOTERM_MF_DIRECT	GO:0046872~metal ion binding	103	23.4624	0.00102197	ENSMUSG00000025968, ENSMUSG00000043940, ENSMUSG00000030451, ENSMUSG00000028649, ENSMUSG00000070866, ENSMUSG00000031871, ENSMUSG00000006800, ENSMUSG00000027580, ENSMUSG00000071757, ENSMUSG00000066392, ENSMUSG00000063108, ENSMUSG00000030067, ENSMUSG00000000275, ENSMUSG00000040249, ENSMUSG00000033161, ENSMUSG00000028373, ENSMUSG00000024811, ENSMUSG00000027109, ENSMUSG00000021583, ENSMUSG00000057098,…	400	3355	17446	1.339	0.486581	0.0799551	1.51571
GOTERM_MF_DIRECT	GO:0003682~chromatin binding	23	5.23918	0.00115101	ENSMUSG00000052684, ENSMUSG00000053754, ENSMUSG00000026923, ENSMUSG00000022141, ENSMUSG00000006932, ENSMUSG00000082229, ENSMUSG00000046982, ENSMUSG00000025862, ENSMUSG00000017485, ENSMUSG00000039671, ENSMUSG00000031229, ENSMUSG00000034910, ENSMUSG00000024642, ENSMUSG00000031540, ENSMUSG00000027109, ENSMUSG00000006005, ENSMUSG00000055204, ENSMUSG00000052812, ENSMUSG00000029673, ENSMUSG00000025982,…	400	466	17446	2.15267	0.528053	0.0800465	1.70556
GOTERM_MF_DIRECT	GO:0004714~transmembrane receptor protein tyrosine kinase activity	7	1.59453	0.00140879	ENSMUSG00000026235, ENSMUSG00000029245, ENSMUSG00000062960, ENSMUSG00000062209, ENSMUSG00000055254, ENSMUSG00000029648, ENSMUSG00000055471	400	54	17446	5.6538	0.601153	0.0878198	2.0838
GOTERM_MF_DIRECT	GO:0031750~D3 dopamine receptor binding	3	0.683371	0.0030365	ENSMUSG00000061718, ENSMUSG00000022949, ENSMUSG00000021478	400	4	17446	32.7112	0.862318	0.164943	4.44095
GOTERM_MF_DIRECT	GO:0008022~protein C-terminus binding	13	2.96128	0.00323065	ENSMUSG00000030516, ENSMUSG00000006932, ENSMUSG00000029467, ENSMUSG00000022141, ENSMUSG00000028402, ENSMUSG00000052572, ENSMUSG00000030102, ENSMUSG00000040225, ENSMUSG00000017485, ENSMUSG00000032216, ENSMUSG00000047126, ENSMUSG00000032249, ENSMUSG00000022949	400	209	17446	2.71289	0.878737	0.161228	4.71853
GOTERM_MF_DIRECT	GO:0008026~ATP-dependent helicase activity	5	1.13895	0.00357282	ENSMUSG00000027770, ENSMUSG00000003660, ENSMUSG00000029169, ENSMUSG00000018474, ENSMUSG00000042699	400	28	17446	7.78839	0.903059	0.164322	5.20594
GOTERM_MF_DIRECT	GO:0019903~protein phosphatase binding	8	1.82232	0.00402571	ENSMUSG00000006932, ENSMUSG00000052572, ENSMUSG00000031871, ENSMUSG00000024304, ENSMUSG00000021478, ENSMUSG00000020048, ENSMUSG00000030102, ENSMUSG00000021614	400	88	17446	3.965	0.927926	0.17127	5.84747
GOTERM_MF_DIRECT	GO:0030165~PDZ domain binding	9	2.05011	0.00518869	ENSMUSG00000031376, ENSMUSG00000052572, ENSMUSG00000019943, ENSMUSG00000036333, ENSMUSG00000024074, ENSMUSG00000033981, ENSMUSG00000029763, ENSMUSG00000035954, ENSMUSG00000031391	400	116	17446	3.38392	0.966353	0.202379	7.47637
GOTERM_MF_DIRECT	GO:0031402~sodium ion binding	4	0.911162	0.0053275	ENSMUSG00000033161, ENSMUSG00000075318, ENSMUSG00000075316, ENSMUSG00000057182	400	16	17446	10.9038	0.969279	0.195614	7.66903
GOTERM_MF_DIRECT	GO:0019899~enzyme binding	18	4.10023	0.00753128	ENSMUSG00000052684, ENSMUSG00000026923, ENSMUSG00000029467, ENSMUSG00000006932, ENSMUSG00000022892, ENSMUSG00000030111, ENSMUSG00000020178, ENSMUSG00000017485, ENSMUSG00000026864, ENSMUSG00000024811, ENSMUSG00000024998, ENSMUSG00000029004, ENSMUSG00000061751, ENSMUSG00000024304, ENSMUSG00000023830, ENSMUSG00000022263, ENSMUSG00000020647, ENSMUSG00000057113	400	384	17446	2.04445	0.992766	0.251692	10.678
GOTERM_MF_DIRECT	GO:0008270~zinc ion binding	38	8.65604	0.00852614	ENSMUSG00000027347, ENSMUSG00000003226, ENSMUSG00000040785, ENSMUSG00000032373, ENSMUSG00000031529, ENSMUSG00000018474, ENSMUSG00000042207, ENSMUSG00000035623, ENSMUSG00000037236, ENSMUSG00000030451, ENSMUSG00000039671, ENSMUSG00000024083, ENSMUSG00000040481, ENSMUSG00000015843, ENSMUSG00000034910, ENSMUSG00000039234, ENSMUSG00000034007, ENSMUSG00000029004, ENSMUSG00000031540, ENSMUSG00000027272,…	400	1075	17446	1.54174	0.996238	0.26667	12.0061
GOTERM_MF_DIRECT	GO:0003713~transcription coactivator activity	11	2.50569	0.00859401	ENSMUSG00000052684, ENSMUSG00000060534, ENSMUSG00000006932, ENSMUSG00000029004, ENSMUSG00000061143, ENSMUSG00000031540, ENSMUSG00000020074, ENSMUSG00000038025, ENSMUSG00000027620, ENSMUSG00000020647, ENSMUSG00000057113	400	180	17446	2.66536	0.996402	0.25635	12.096
GOTERM_MF_DIRECT	GO:0005516~calmodulin binding	11	2.50569	0.00925062	ENSMUSG00000030516, ENSMUSG00000022489, ENSMUSG00000057182, ENSMUSG00000019943, ENSMUSG00000032220, ENSMUSG00000018417, ENSMUSG00000020315, ENSMUSG00000026610, ENSMUSG00000033952, ENSMUSG00000020431, ENSMUSG00000020900	400	182	17446	2.63607	0.997664	0.261382	12.9616
GOTERM_MF_DIRECT	GO:0005021~vascular endothelial growth factor-activated receptor activity	3	0.683371	0.010154	ENSMUSG00000025810, ENSMUSG00000062960, ENSMUSG00000029648	400	7	17446	18.6921	0.998711	0.271573	14.1396
GOTERM_MF_DIRECT	GO:0030506~ankyrin binding	4	0.911162	0.0116289	ENSMUSG00000020598, ENSMUSG00000033161, ENSMUSG00000047126, ENSMUSG00000020315	400	21	17446	8.30762	0.999513	0.292954	16.0309
GOTERM_MF_DIRECT	GO:0003677~DNA binding	58	13.2118	0.0117182	ENSMUSG00000053754, ENSMUSG00000040761, ENSMUSG00000024420, ENSMUSG00000046982, ENSMUSG00000018474, ENSMUSG00000042207, ENSMUSG00000060743, ENSMUSG00000038718, ENSMUSG00000017485, ENSMUSG00000028282, ENSMUSG00000031540, ENSMUSG00000027580, ENSMUSG00000021767, ENSMUSG00000071757, ENSMUSG00000030067, ENSMUSG00000063108, ENSMUSG00000042699, ENSMUSG00000057113, ENSMUSG00000010175, ENSMUSG00000006932,…	400	1847	17446	1.36961	0.999541	0.284052	16.1441
GOTERM_MF_DIRECT	GO:0004857~enzyme inhibitor activity	5	1.13895	0.0117909	ENSMUSG00000026923, ENSMUSG00000056602, ENSMUSG00000020044, ENSMUSG00000024074, ENSMUSG00000019907	400	39	17446	5.59167	0.999562	0.275463	16.2362
GOTERM_MF_DIRECT	GO:0003723~RNA binding	29	6.60592	0.0128807	ENSMUSG00000003226, ENSMUSG00000040761, ENSMUSG00000028034, ENSMUSG00000067194, ENSMUSG00000037236, ENSMUSG00000008489, ENSMUSG00000024991, ENSMUSG00000022884, ENSMUSG00000067150, ENSMUSG00000059208, ENSMUSG00000041923, ENSMUSG00000037475, ENSMUSG00000069769, ENSMUSG00000028580, ENSMUSG00000042699, ENSMUSG00000057113, ENSMUSG00000030016, ENSMUSG00000022961, ENSMUSG00000069895, ENSMUSG00000024095,…	400	780	17446	1.62158	0.999787	0.286884	17.6055
GOTERM_MF_DIRECT	GO:0008046~axon guidance receptor activity	3	0.683371	0.0133352	ENSMUSG00000022231, ENSMUSG00000052516, ENSMUSG00000022883	400	8	17446	16.3556	0.999842	0.285845	18.1703
GOTERM_MF_DIRECT	GO:0046982~protein heterodimerization activity	21	4.7836	0.0154314	ENSMUSG00000052684, ENSMUSG00000026923, ENSMUSG00000049336, ENSMUSG00000006932, ENSMUSG00000052572, ENSMUSG00000021478, ENSMUSG00000031561, ENSMUSG00000020178, ENSMUSG00000017485, ENSMUSG00000070880, ENSMUSG00000061808, ENSMUSG00000029563, ENSMUSG00000022054, ENSMUSG00000021665, ENSMUSG00000016150, ENSMUSG00000027765, ENSMUSG00000071757, ENSMUSG00000076431, ENSMUSG00000030067, ENSMUSG00000057113,…	400	514	17446	1.78194	0.999961	0.313086	20.7291
GOTERM_MF_DIRECT	GO:0008066~glutamate receptor activity	3	0.683371	0.016888	ENSMUSG00000019828, ENSMUSG00000049583, ENSMUSG00000001985	400	9	17446	14.5383	0.999985	0.327403	22.4629
GOTERM_MF_DIRECT	GO:0047485~protein N-terminus binding	8	1.82232	0.0180037	ENSMUSG00000001930, ENSMUSG00000022141, ENSMUSG00000054808, ENSMUSG00000029763, ENSMUSG00000039671, ENSMUSG00000020647, ENSMUSG00000070880, ENSMUSG00000057113	400	117	17446	2.98222	0.999993	0.335327	23.7669
GOTERM_MF_DIRECT	GO:0016874~ligase activity	16	3.64465	0.0200705	ENSMUSG00000000275, ENSMUSG00000003226, ENSMUSG00000040785, ENSMUSG00000025261, ENSMUSG00000026977, ENSMUSG00000035247, ENSMUSG00000024073, ENSMUSG00000001924, ENSMUSG00000041180, ENSMUSG00000024083, ENSMUSG00000032216, ENSMUSG00000040359, ENSMUSG00000027272, ENSMUSG00000033004, ENSMUSG00000029804, ENSMUSG00000037487	400	362	17446	1.92773	0.999998	0.356372	26.1287
GOTERM_MF_DIRECT	GO:0045294~alpha-catenin binding	3	0.683371	0.020794	ENSMUSG00000006932, ENSMUSG00000021823, ENSMUSG00000024304	400	10	17446	13.0845	0.999999	0.357222	26.9392
GOTERM_MF_DIRECT	GO:0004713~protein tyrosine kinase activity	8	1.82232	0.021235	ENSMUSG00000026034, ENSMUSG00000026235, ENSMUSG00000029245, ENSMUSG00000062960, ENSMUSG00000062209, ENSMUSG00000055254, ENSMUSG00000029648, ENSMUSG00000055471	400	121	17446	2.88364	0.999999	0.354238	27.4292
GOTERM_MF_DIRECT	GO:0003725~double-stranded RNA binding	6	1.36674	0.0219592	ENSMUSG00000027770, ENSMUSG00000029169, ENSMUSG00000047126, ENSMUSG00000023004, ENSMUSG00000031207, ENSMUSG00000023944	400	70	17446	3.73843	0.999999	0.355122	28.2271
GOTERM_MF_DIRECT	GO:0035255~ionotropic glutamate receptor binding	4	0.911162	0.0231277	ENSMUSG00000006932, ENSMUSG00000050321, ENSMUSG00000032216, ENSMUSG00000052572	400	27	17446	6.46148	1	0.361553	29.4974
GOTERM_MF_DIRECT	GO:0050839~cell adhesion molecule binding	6	1.36674	0.0231947	ENSMUSG00000049336, ENSMUSG00000032249, ENSMUSG00000016150, ENSMUSG00000052397, ENSMUSG00000031561, ENSMUSG00000031207	400	71	17446	3.68577	1	0.354141	29.5696
GOTERM_MF_DIRECT	GO:0003779~actin binding	15	3.41686	0.0242414	ENSMUSG00000032740, ENSMUSG00000029636, ENSMUSG00000032220, ENSMUSG00000027365, ENSMUSG00000052397, ENSMUSG00000031207, ENSMUSG00000020900, ENSMUSG00000028649, ENSMUSG00000021823, ENSMUSG00000039103, ENSMUSG00000042064, ENSMUSG00000054808, ENSMUSG00000018417, ENSMUSG00000020315, ENSMUSG00000028572	400	338	17446	1.93558	1	0.358822	30.6885
GOTERM_MF_DIRECT	GO:0005388~calcium-transporting ATPase activity	3	0.683371	0.0250352	ENSMUSG00000031376, ENSMUSG00000029467, ENSMUSG00000019943	400	11	17446	11.895	1	0.360313	31.526
GOTERM_MF_DIRECT	GO:0008094~DNA-dependent ATPase activity	4	0.911162	0.0254743	ENSMUSG00000027770, ENSMUSG00000053754, ENSMUSG00000031099, ENSMUSG00000040481	400	28	17446	6.23071	1	0.357731	31.9852
GOTERM_MF_DIRECT	GO:0005085~guanyl-nucleotide exchange factor activity	9	2.05011	0.0272094	ENSMUSG00000027347, ENSMUSG00000025558, ENSMUSG00000020021, ENSMUSG00000024998, ENSMUSG00000061751, ENSMUSG00000035954, ENSMUSG00000022263, ENSMUSG00000031093, ENSMUSG00000040687	400	156	17446	2.51625	1	0.369467	33.7718
GOTERM_MF_DIRECT	GO:0098641~cadherin binding involved in cell-cell adhesion	13	2.96128	0.0275321	ENSMUSG00000030516, ENSMUSG00000000275, ENSMUSG00000006932, ENSMUSG00000052397, ENSMUSG00000023944, ENSMUSG00000045983, ENSMUSG00000026864, ENSMUSG00000025558, ENSMUSG00000021823, ENSMUSG00000040549, ENSMUSG00000020315, ENSMUSG00000018417, ENSMUSG00000024754	400	279	17446	2.03224	1	0.365594	34.0992
GOTERM_MF_DIRECT	GO:0042802~identical protein binding	23	5.23918	0.0308523	ENSMUSG00000052684, ENSMUSG00000033278, ENSMUSG00000013076, ENSMUSG00000003660, ENSMUSG00000022892, ENSMUSG00000033981, ENSMUSG00000020178, ENSMUSG00000052516, ENSMUSG00000022883, ENSMUSG00000061808, ENSMUSG00000028488, ENSMUSG00000001930, ENSMUSG00000028282, ENSMUSG00000028645, ENSMUSG00000062908, ENSMUSG00000029648, ENSMUSG00000055471, ENSMUSG00000023830, ENSMUSG00000020124, ENSMUSG00000028572,…	400	625	17446	1.60503	1	0.39247	37.3812
GOTERM_MF_DIRECT	GO:0036459~thiol-dependent ubiquitinyl hydrolase activity	6	1.36674	0.0315488	ENSMUSG00000056342, ENSMUSG00000025437, ENSMUSG00000031066, ENSMUSG00000020124, ENSMUSG00000059263, ENSMUSG00000031010	400	77	17446	3.39857	1	0.392042	38.0501
GOTERM_MF_DIRECT	GO:0004115~3',5'-cyclic-AMP phosphodiesterase activity	3	0.683371	0.0344545	ENSMUSG00000022489, ENSMUSG00000028525, ENSMUSG00000019990	400	13	17446	10.065	1	0.412359	40.7692
GOTERM_MF_DIRECT	GO:0001948~glycoprotein binding	6	1.36674	0.0347016	ENSMUSG00000001930, ENSMUSG00000029999, ENSMUSG00000023830, ENSMUSG00000023944, ENSMUSG00000055022, ENSMUSG00000026864	400	79	17446	3.31253	1	0.407467	40.9952
GOTERM_MF_DIRECT	GO:0032403~protein complex binding	15	3.41686	0.0367812	ENSMUSG00000040249, ENSMUSG00000020599, ENSMUSG00000006932, ENSMUSG00000032220, ENSMUSG00000021478, ENSMUSG00000052397, ENSMUSG00000030102, ENSMUSG00000029763, ENSMUSG00000017491, ENSMUSG00000021466, ENSMUSG00000024304, ENSMUSG00000054808, ENSMUSG00000021767, ENSMUSG00000020315, ENSMUSG00000020647	400	358	17446	1.82744	1	0.418978	42.8658
GOTERM_MF_DIRECT	GO:0004842~ubiquitin-protein transferase activity	14	3.18907	0.0384592	ENSMUSG00000000275, ENSMUSG00000040785, ENSMUSG00000025261, ENSMUSG00000035247, ENSMUSG00000024073, ENSMUSG00000001924, ENSMUSG00000030451, ENSMUSG00000041180, ENSMUSG00000024083, ENSMUSG00000036782, ENSMUSG00000032216, ENSMUSG00000027272, ENSMUSG00000029804, ENSMUSG00000037487	400	326	17446	1.87304	1	0.42643	44.3345
GOTERM_MF_DIRECT	GO:0008536~Ran GTPase binding	4	0.911162	0.0390417	ENSMUSG00000003226, ENSMUSG00000067150, ENSMUSG00000066232, ENSMUSG00000020290	400	33	17446	5.28667	1	0.424465	44.8361
GOTERM_MF_DIRECT	GO:0008017~microtubule binding	10	2.2779	0.0411735	ENSMUSG00000032740, ENSMUSG00000028649, ENSMUSG00000033392, ENSMUSG00000033790, ENSMUSG00000040549, ENSMUSG00000026494, ENSMUSG00000052397, ENSMUSG00000028572, ENSMUSG00000063077, ENSMUSG00000040265	400	200	17446	2.18075	1	0.435104	46.6361
GOTERM_MF_DIRECT	GO:0034236~protein kinase A catalytic subunit binding	3	0.683371	0.0450148	ENSMUSG00000052397, ENSMUSG00000024083, ENSMUSG00000022016	400	15	17446	8.723	1	0.458208	49.7419
GOTERM_MF_DIRECT	GO:0001639~PLC activating G-protein coupled glutamate receptor activity	2	0.455581	0.0452194	ENSMUSG00000019828, ENSMUSG00000049583	400	2	17446	43.615	1	0.453056	49.9024
GOTERM_MF_DIRECT	GO:0031751~D4 dopamine receptor binding	2	0.455581	0.0452194	ENSMUSG00000061718, ENSMUSG00000022949	400	2	17446	43.615	1	0.453056	49.9024
GOTERM_MF_DIRECT	GO:0016787~hydrolase activity	46	10.4784	0.0492282	ENSMUSG00000053754, ENSMUSG00000033278, ENSMUSG00000029920, ENSMUSG00000037685, ENSMUSG00000020151, ENSMUSG00000073678, ENSMUSG00000019943, ENSMUSG00000059263, ENSMUSG00000038774, ENSMUSG00000020154, ENSMUSG00000022884, ENSMUSG00000025579, ENSMUSG00000031010, ENSMUSG00000024998, ENSMUSG00000021665, ENSMUSG00000054008, ENSMUSG00000027433, ENSMUSG00000006800, ENSMUSG00000027580, ENSMUSG00000031066,…	400	1533	17446	1.30873	1	0.47553	52.9541
GOTERM_MF_DIRECT	GO:0000146~microfilament motor activity	3	0.683371	0.0506845	ENSMUSG00000042064, ENSMUSG00000018417, ENSMUSG00000020900	400	16	17446	8.17781	1	0.479089	54.0191
GOTERM_MF_DIRECT	GO:0001102~RNA polymerase II activating transcription factor binding	4	0.911162	0.0555803	ENSMUSG00000052684, ENSMUSG00000061436, ENSMUSG00000006932, ENSMUSG00000043909	400	38	17446	4.59105	1	0.505139	57.4367
GOTERM_MF_DIRECT	GO:0016740~transferase activity	44	10.0228	0.0558065	ENSMUSG00000037112, ENSMUSG00000025261, ENSMUSG00000031529, ENSMUSG00000034453, ENSMUSG00000036095, ENSMUSG00000035247, ENSMUSG00000056812, ENSMUSG00000027365, ENSMUSG00000022861, ENSMUSG00000030451, ENSMUSG00000026034, ENSMUSG00000061436, ENSMUSG00000029004, ENSMUSG00000032216, ENSMUSG00000062184, ENSMUSG00000031540, ENSMUSG00000054008, ENSMUSG00000061578, ENSMUSG00000021180, ENSMUSG00000029648,…	400	1472	17446	1.30371	1	0.500098	57.5887
GOTERM_MF_DIRECT	GO:0004004~ATP-dependent RNA helicase activity	5	1.13895	0.0559729	ENSMUSG00000027770, ENSMUSG00000003660, ENSMUSG00000029169, ENSMUSG00000022884, ENSMUSG00000042699	400	63	17446	3.46151	1	0.494813	57.7002
GOTERM_MF_DIRECT	GO:0034237~protein kinase A regulatory subunit binding	3	0.683371	0.0565943	ENSMUSG00000052397, ENSMUSG00000024083, ENSMUSG00000022016	400	17	17446	7.69676	1	0.492521	58.1142
GOTERM_MF_DIRECT	GO:0044325~ion channel binding	7	1.59453	0.0575548	ENSMUSG00000006932, ENSMUSG00000031871, ENSMUSG00000054808, ENSMUSG00000030249, ENSMUSG00000028525, ENSMUSG00000023944, ENSMUSG00000036667	400	120	17446	2.54421	1	0.492395	58.7467
GOTERM_MF_DIRECT	GO:0005201~extracellular matrix structural constituent	4	0.911162	0.066855	ENSMUSG00000031502, ENSMUSG00000031503, ENSMUSG00000032796, ENSMUSG00000021614	400	41	17446	4.25512	1	0.540604	64.4266
GOTERM_MF_DIRECT	GO:0008449~N-acetylglucosamine-6-sulfatase activity	2	0.455581	0.0670582	ENSMUSG00000006800, ENSMUSG00000016918	400	3	17446	29.0767	1	0.535627	64.5422
GOTERM_MF_DIRECT	GO:0031802~type 5 metabotropic glutamate receptor binding	2	0.455581	0.0670582	ENSMUSG00000020178, ENSMUSG00000040265	400	3	17446	29.0767	1	0.535627	64.5422
GOTERM_MF_DIRECT	GO:0003714~transcription corepressor activity	8	1.82232	0.0693285	ENSMUSG00000010175, ENSMUSG00000061436, ENSMUSG00000028282, ENSMUSG00000040761, ENSMUSG00000024642, ENSMUSG00000042207, ENSMUSG00000020074, ENSMUSG00000071757	400	157	17446	2.22242	1	0.541941	65.8094
GOTERM_MF_DIRECT	GO:0008092~cytoskeletal protein binding	5	1.13895	0.0701634	ENSMUSG00000047454, ENSMUSG00000052397, ENSMUSG00000033981, ENSMUSG00000031207, ENSMUSG00000048895	400	68	17446	3.20699	1	0.540471	66.2647
GOTERM_MF_DIRECT	GO:0019838~growth factor binding	4	0.911162	0.0708275	ENSMUSG00000025810, ENSMUSG00000062960, ENSMUSG00000030111, ENSMUSG00000029648	400	42	17446	4.15381	1	0.538154	66.6228
GOTERM_MF_DIRECT	GO:0030331~estrogen receptor binding	4	0.911162	0.0749037	ENSMUSG00000006932, ENSMUSG00000019828, ENSMUSG00000036550, ENSMUSG00000020647	400	43	17446	4.05721	1	0.553253	68.7444
GOTERM_MF_DIRECT	GO:0030374~ligand-dependent nuclear receptor transcription coactivator activity	4	0.911162	0.0749037	ENSMUSG00000054808, ENSMUSG00000027580, ENSMUSG00000020074, ENSMUSG00000020647	400	43	17446	4.05721	1	0.553253	68.7444
GOTERM_MF_DIRECT	GO:0042974~retinoic acid receptor binding	3	0.683371	0.0756288	ENSMUSG00000054808, ENSMUSG00000036550, ENSMUSG00000020647	400	20	17446	6.54225	1	0.551192	69.1083
GOTERM_MF_DIRECT	GO:0005248~voltage-gated sodium channel activity	3	0.683371	0.0756288	ENSMUSG00000075318, ENSMUSG00000075316, ENSMUSG00000057182	400	20	17446	6.54225	1	0.551192	69.1083
GOTERM_MF_DIRECT	GO:0001078~transcriptional repressor activity, RNA polymerase II core promoter proximal region sequence-specific binding	7	1.59453	0.0759353	ENSMUSG00000027201, ENSMUSG00000029563, ENSMUSG00000010175, ENSMUSG00000055639, ENSMUSG00000027109, ENSMUSG00000046982, ENSMUSG00000030067	400	129	17446	2.36671	1	0.547135	69.261
GOTERM_MF_DIRECT	GO:0051015~actin filament binding	7	1.59453	0.0827226	ENSMUSG00000021823, ENSMUSG00000039103, ENSMUSG00000054808, ENSMUSG00000032220, ENSMUSG00000052397, ENSMUSG00000018417, ENSMUSG00000020900	400	132	17446	2.31292	1	0.57386	72.4662
GOTERM_MF_DIRECT	GO:0036033~mediator complex binding	2	0.455581	0.0883988	ENSMUSG00000022141, ENSMUSG00000024974	400	4	17446	21.8075	1	0.593699	74.9044
GOTERM_MF_DIRECT	GO:0004528~phosphodiesterase I activity	2	0.455581	0.0883988	ENSMUSG00000033458, ENSMUSG00000022425	400	4	17446	21.8075	1	0.593699	74.9044
GOTERM_MF_DIRECT	GO:0003708~retinoic acid receptor activity	2	0.455581	0.0883988	ENSMUSG00000026610, ENSMUSG00000017491	400	4	17446	21.8075	1	0.593699	74.9044
GOTERM_MF_DIRECT	GO:0050998~nitric-oxide synthase binding	3	0.683371	0.0892782	ENSMUSG00000006932, ENSMUSG00000024304, ENSMUSG00000040265	400	22	17446	5.9475	1	0.592074	75.2635
GOTERM_MF_DIRECT	GO:0005089~Rho guanyl-nucleotide exchange factor activity	5	1.13895	0.0893778	ENSMUSG00000025558, ENSMUSG00000020021, ENSMUSG00000061751, ENSMUSG00000022263, ENSMUSG00000031093	400	74	17446	2.94696	1	0.587166	75.3039
GOTERM_MF_DIRECT	GO:0016887~ATPase activity	9	2.05011	0.0898313	ENSMUSG00000028649, ENSMUSG00000031099, ENSMUSG00000052812, ENSMUSG00000022533, ENSMUSG00000030249, ENSMUSG00000047193, ENSMUSG00000063077, ENSMUSG00000022884, ENSMUSG00000026864	400	200	17446	1.96267	1	0.58385	75.487
GOTERM_MF_DIRECT	GO:0035064~methylated histone binding	4	0.911162	0.0922017	ENSMUSG00000053754, ENSMUSG00000043909, ENSMUSG00000038025, ENSMUSG00000031229	400	47	17446	3.71191	1	0.588649	76.4235
GOTERM_MF_DIRECT	GO:0016301~kinase activity	22	5.01139	0.0949437	ENSMUSG00000037112, ENSMUSG00000029245, ENSMUSG00000062209, ENSMUSG00000036095, ENSMUSG00000022861, ENSMUSG00000027365, ENSMUSG00000005034, ENSMUSG00000039671, ENSMUSG00000026034, ENSMUSG00000061436, ENSMUSG00000026235, ENSMUSG00000061751, ENSMUSG00000062960, ENSMUSG00000061578, ENSMUSG00000055254, ENSMUSG00000042064, ENSMUSG00000021180, ENSMUSG00000029648, ENSMUSG00000055471, ENSMUSG00000022263,…	400	674	17446	1.42364	1	0.594796	77.4651
GOTERM_MF_DIRECT	GO:0005216~ion channel activity	8	1.82232	0.0959052	ENSMUSG00000047976, ENSMUSG00000007653, ENSMUSG00000075316, ENSMUSG00000057182, ENSMUSG00000027365, ENSMUSG00000033981, ENSMUSG00000030102, ENSMUSG00000001985	400	170	17446	2.05247	1	0.593627	77.8201

## Sheet: S9. Pathways_upregulated
Category	Term	Count	%	PValue	Genes	List Total	Pop Hits	Pop Total	Fold Enrichment	Bonferroni	Benjamini	FDR
KEGG_PATHWAY	mmu00190:Oxidative phosphorylation	12	5.91133	2.31423e-07	ENSMUSG00000059734, ENSMUSG00000044894, ENSMUSG00000032330, ENSMUSG00000038690, ENSMUSG00000039347, ENSMUSG00000014294, ENSMUSG00000020163, ENSMUSG00000059534, ENSMUSG00000016252, ENSMUSG00000040048, ENSMUSG00000004285, ENSMUSG00000061518	84	139	7720	7.93422	4.04983e-05	4.04983e-05	0.000283714
KEGG_PATHWAY	mmu05016:Huntington's disease	11	5.41872	4.68063e-05	ENSMUSG00000059734, ENSMUSG00000044894, ENSMUSG00000032330, ENSMUSG00000014294, ENSMUSG00000033020, ENSMUSG00000020163, ENSMUSG00000059534, ENSMUSG00000016252, ENSMUSG00000008036, ENSMUSG00000040048, ENSMUSG00000061518	84	198	7720	5.10582	0.00815783	0.00408727	0.0573671
KEGG_PATHWAY	mmu05012:Parkinson's disease	9	4.4335	0.000185143	ENSMUSG00000059734, ENSMUSG00000044894, ENSMUSG00000032330, ENSMUSG00000014294, ENSMUSG00000020163, ENSMUSG00000059534, ENSMUSG00000016252, ENSMUSG00000040048, ENSMUSG00000061518	84	149	7720	5.55129	0.0318837	0.0107429	0.22674
KEGG_PATHWAY	mmu04932:Non-alcoholic fatty liver disease (NAFLD)	9	4.4335	0.000265085	ENSMUSG00000059734, ENSMUSG00000044894, ENSMUSG00000032330, ENSMUSG00000014294, ENSMUSG00000020163, ENSMUSG00000059534, ENSMUSG00000004056, ENSMUSG00000040048, ENSMUSG00000061518	84	157	7720	5.26843	0.0453361	0.011532	0.324497
KEGG_PATHWAY	mmu05010:Alzheimer's disease	9	4.4335	0.000593884	ENSMUSG00000059734, ENSMUSG00000044894, ENSMUSG00000032330, ENSMUSG00000014294, ENSMUSG00000020163, ENSMUSG00000059534, ENSMUSG00000016252, ENSMUSG00000040048, ENSMUSG00000061518	84	177	7720	4.67312	0.0987391	0.0205774	0.725643
KEGG_PATHWAY	mmu04260:Cardiac muscle contraction	6	2.95567	0.00137123	ENSMUSG00000003352, ENSMUSG00000044894, ENSMUSG00000032330, ENSMUSG00000020163, ENSMUSG00000059534, ENSMUSG00000061518	84	77	7720	7.16141	0.213474	0.0392313	1.66814
KEGG_PATHWAY	mmu03010:Ribosome	7	3.44828	0.00456068	ENSMUSG00000037772, ENSMUSG00000023967, ENSMUSG00000039640, ENSMUSG00000057863, ENSMUSG00000029066, ENSMUSG00000009927, ENSMUSG00000024181	84	145	7720	4.43678	0.550646	0.10799	5.44983
KEGG_PATHWAY	mmu01100:Metabolic pathways	24	11.8227	0.00698363	ENSMUSG00000059734, ENSMUSG00000032478, ENSMUSG00000025137, ENSMUSG00000026810, ENSMUSG00000039347, ENSMUSG00000038690, ENSMUSG00000014294, ENSMUSG00000020163, ENSMUSG00000030652, ENSMUSG00000042632, ENSMUSG00000016252, ENSMUSG00000040048, ENSMUSG00000004285, ENSMUSG00000061518, ENSMUSG00000006517, ENSMUSG00000042462, ENSMUSG00000040479, ENSMUSG00000044894, ENSMUSG00000023044, ENSMUSG00000033021,…	84	1278	7720	1.72591	0.70666	0.14213	8.23289
KEGG_PATHWAY	mmu00230:Purine metabolism	6	2.95567	0.0431497	ENSMUSG00000031659, ENSMUSG00000032478, ENSMUSG00000028443, ENSMUSG00000033020, ENSMUSG00000014554, ENSMUSG00000002326	84	179	7720	3.08061	0.999556	0.575847	41.7687
KEGG_PATHWAY	mmu04261:Adrenergic signaling in cardiomyocytes	5	2.46305	0.0776164	ENSMUSG00000031659, ENSMUSG00000003352, ENSMUSG00000022490, ENSMUSG00000093803, ENSMUSG00000004056	84	150	7720	3.06349	0.999999	0.756806	62.8608
KEGG_PATHWAY	mmu04962:Vasopressin-regulated water reabsorption	3	1.47783	0.0776962	ENSMUSG00000030805, ENSMUSG00000030868, ENSMUSG00000073433	84	43	7720	6.41196	0.999999	0.72383	62.9002
KEGG_PATHWAY	mmu04921:Oxytocin signaling pathway	5	2.46305	0.0899113	ENSMUSG00000031659, ENSMUSG00000003352, ENSMUSG00000062825, ENSMUSG00000039824, ENSMUSG00000078816	84	158	7720	2.90838	1	0.746893	68.4945
KEGG_PATHWAY	mmu00240:Pyrimidine metabolism	4	1.97044	0.0988597	ENSMUSG00000042462, ENSMUSG00000032478, ENSMUSG00000028443, ENSMUSG00000033020	84	103	7720	3.56912	1	0.753716	72.0889

## Sheet: S10. Pathways_Down
Category	Term	Count	%	PValue	Genes	List Total	Pop Hits	Pop Total	Fold Enrichment	Bonferroni	Benjamini	FDR
KEGG_PATHWAY	mmu04020:Calcium signaling pathway	17	3.87244	5.06397e-06	ENSMUSG00000022489, ENSMUSG00000029467, ENSMUSG00000062209, ENSMUSG00000019943, ENSMUSG00000021478, ENSMUSG00000019828, ENSMUSG00000030102, ENSMUSG00000020178, ENSMUSG00000005034, ENSMUSG00000024524, ENSMUSG00000020431, ENSMUSG00000031376, ENSMUSG00000039943, ENSMUSG00000024998, ENSMUSG00000041380, ENSMUSG00000049583, ENSMUSG00000039747	184	180	7720	3.96256	0.00101228	0.00101228	0.00634698
KEGG_PATHWAY	mmu04540:Gap junction	10	2.2779	0.000185434	ENSMUSG00000030516, ENSMUSG00000039943, ENSMUSG00000041380, ENSMUSG00000021478, ENSMUSG00000019828, ENSMUSG00000030102, ENSMUSG00000023004, ENSMUSG00000005034, ENSMUSG00000049583, ENSMUSG00000020431	184	86	7720	4.87867	0.0364108	0.0183742	0.232174
KEGG_PATHWAY	mmu04360:Axon guidance	12	2.73349	0.000230168	ENSMUSG00000028780, ENSMUSG00000060534, ENSMUSG00000026235, ENSMUSG00000025810, ENSMUSG00000029245, ENSMUSG00000056427, ENSMUSG00000022231, ENSMUSG00000052516, ENSMUSG00000020902, ENSMUSG00000022883, ENSMUSG00000026640, ENSMUSG00000031391	184	129	7720	3.90293	0.0449952	0.0152291	0.288109
KEGG_PATHWAY	mmu04919:Thyroid hormone signaling pathway	11	2.50569	0.000328799	ENSMUSG00000026923, ENSMUSG00000039943, ENSMUSG00000006932, ENSMUSG00000024998, ENSMUSG00000033161, ENSMUSG00000028645, ENSMUSG00000015468, ENSMUSG00000005034, ENSMUSG00000020647, ENSMUSG00000030235, ENSMUSG00000015843	184	113	7720	4.08426	0.0636543	0.0163082	0.411334
KEGG_PATHWAY	mmu04024:cAMP signaling pathway	14	3.18907	0.000782253	ENSMUSG00000052684, ENSMUSG00000033161, ENSMUSG00000019943, ENSMUSG00000021478, ENSMUSG00000028525, ENSMUSG00000033981, ENSMUSG00000005034, ENSMUSG00000020178, ENSMUSG00000020431, ENSMUSG00000031376, ENSMUSG00000061718, ENSMUSG00000024998, ENSMUSG00000021466, ENSMUSG00000019907	184	197	7720	2.98168	0.144879	0.0308175	0.976062
KEGG_PATHWAY	mmu05030:Cocaine addiction	7	1.59453	0.00097987	ENSMUSG00000052684, ENSMUSG00000020599, ENSMUSG00000061718, ENSMUSG00000021478, ENSMUSG00000033981, ENSMUSG00000005034, ENSMUSG00000048895	184	49	7720	5.99379	0.178045	0.0321502	1.22125
KEGG_PATHWAY	mmu04520:Adherens junction	8	1.82232	0.0015061	ENSMUSG00000033278, ENSMUSG00000025006, ENSMUSG00000030516, ENSMUSG00000029636, ENSMUSG00000006932, ENSMUSG00000021823, ENSMUSG00000054808, ENSMUSG00000020154	184	72	7720	4.66184	0.260254	0.0421499	1.87144
KEGG_PATHWAY	mmu04510:Focal adhesion	13	2.96128	0.00366688	ENSMUSG00000052684, ENSMUSG00000042453, ENSMUSG00000001930, ENSMUSG00000031502, ENSMUSG00000006932, ENSMUSG00000021823, ENSMUSG00000031503, ENSMUSG00000062960, ENSMUSG00000054808, ENSMUSG00000029648, ENSMUSG00000019907, ENSMUSG00000015829, ENSMUSG00000032796	184	207	7720	2.63495	0.520362	0.0877493	4.5001
KEGG_PATHWAY	mmu04720:Long-term potentiation	7	1.59453	0.00457007	ENSMUSG00000039943, ENSMUSG00000019828, ENSMUSG00000033981, ENSMUSG00000030102, ENSMUSG00000005034, ENSMUSG00000049583, ENSMUSG00000020431	184	66	7720	4.44993	0.599927	0.0967807	5.57954
KEGG_PATHWAY	mmu04724:Glutamatergic synapse	9	2.05011	0.00584789	ENSMUSG00000039943, ENSMUSG00000023169, ENSMUSG00000019828, ENSMUSG00000033981, ENSMUSG00000030102, ENSMUSG00000005034, ENSMUSG00000049583, ENSMUSG00000001985, ENSMUSG00000020431	184	115	7720	3.28355	0.690566	0.110683	7.08754
KEGG_PATHWAY	mmu04918:Thyroid hormone synthesis	7	1.59453	0.00610216	ENSMUSG00000039943, ENSMUSG00000033161, ENSMUSG00000020048, ENSMUSG00000030102, ENSMUSG00000005034, ENSMUSG00000020431, ENSMUSG00000026864	184	70	7720	4.19565	0.705999	0.105319	7.38496
KEGG_PATHWAY	mmu05032:Morphine addiction	8	1.82232	0.00639516	ENSMUSG00000022489, ENSMUSG00000007653, ENSMUSG00000021478, ENSMUSG00000028525, ENSMUSG00000005034, ENSMUSG00000019990, ENSMUSG00000023868, ENSMUSG00000020431	184	93	7720	3.60916	0.722834	0.10141	7.72659
KEGG_PATHWAY	mmu05146:Amoebiasis	9	2.05011	0.0064786	ENSMUSG00000039943, ENSMUSG00000031502, ENSMUSG00000021823, ENSMUSG00000031503, ENSMUSG00000054808, ENSMUSG00000005034, ENSMUSG00000024524, ENSMUSG00000032796, ENSMUSG00000020431	184	117	7720	3.22742	0.727451	0.0951581	7.82366
KEGG_PATHWAY	mmu04961:Endocrine and other factor-regulated calcium reabsorption	6	1.36674	0.00747865	ENSMUSG00000039943, ENSMUSG00000033161, ENSMUSG00000047126, ENSMUSG00000005034, ENSMUSG00000040265, ENSMUSG00000058488	184	52	7720	4.84114	0.777171	0.101689	8.97987
KEGG_PATHWAY	mmu04915:Estrogen signaling pathway	8	1.82232	0.00846373	ENSMUSG00000052684, ENSMUSG00000039943, ENSMUSG00000019828, ENSMUSG00000020048, ENSMUSG00000030102, ENSMUSG00000005034, ENSMUSG00000023944, ENSMUSG00000020431	184	98	7720	3.42502	0.817307	0.107144	10.1057
KEGG_PATHWAY	mmu04970:Salivary secretion	7	1.59453	0.0096354	ENSMUSG00000039943, ENSMUSG00000031376, ENSMUSG00000033161, ENSMUSG00000019943, ENSMUSG00000030102, ENSMUSG00000005034, ENSMUSG00000020431	184	77	7720	3.81423	0.855781	0.11399	11.4281
KEGG_PATHWAY	mmu04723:Retrograde endocannabinoid signaling	8	1.82232	0.0109876	ENSMUSG00000039943, ENSMUSG00000007653, ENSMUSG00000019828, ENSMUSG00000033981, ENSMUSG00000030102, ENSMUSG00000005034, ENSMUSG00000049583, ENSMUSG00000020431	184	103	7720	3.25876	0.890266	0.121889	12.932
KEGG_PATHWAY	mmu05200:Pathways in cancer	18	4.10023	0.0128759	ENSMUSG00000052684, ENSMUSG00000027347, ENSMUSG00000031502, ENSMUSG00000006932, ENSMUSG00000031503, ENSMUSG00000029999, ENSMUSG00000005034, ENSMUSG00000017491, ENSMUSG00000023944, ENSMUSG00000020431, ENSMUSG00000015843, ENSMUSG00000060534, ENSMUSG00000039943, ENSMUSG00000028645, ENSMUSG00000006005, ENSMUSG00000021466, ENSMUSG00000020048, ENSMUSG00000032796	184	397	7720	1.90231	0.925122	0.134107	14.9927
KEGG_PATHWAY	mmu04514:Cell adhesion molecules (CAMs)	10	2.2779	0.0146987	ENSMUSG00000020598, ENSMUSG00000033278, ENSMUSG00000003316, ENSMUSG00000022762, ENSMUSG00000031871, ENSMUSG00000024304, ENSMUSG00000021614, ENSMUSG00000066392, ENSMUSG00000031391, ENSMUSG00000055022	184	162	7720	2.58991	0.948262	0.144331	16.9395
KEGG_PATHWAY	mmu04512:ECM-receptor interaction	7	1.59453	0.0178139	ENSMUSG00000042453, ENSMUSG00000001930, ENSMUSG00000031502, ENSMUSG00000031503, ENSMUSG00000055447, ENSMUSG00000015829, ENSMUSG00000032796	184	88	7720	3.33745	0.972536	0.164516	20.1716
KEGG_PATHWAY	mmu04120:Ubiquitin mediated proteolysis	9	2.05011	0.0194002	ENSMUSG00000036782, ENSMUSG00000031095, ENSMUSG00000025261, ENSMUSG00000032216, ENSMUSG00000024073, ENSMUSG00000001924, ENSMUSG00000030451, ENSMUSG00000029804, ENSMUSG00000037487	184	142	7720	2.65922	0.980123	0.170208	21.7727
KEGG_PATHWAY	mmu05205:Proteoglycans in cancer	11	2.50569	0.022301	ENSMUSG00000006932, ENSMUSG00000024998, ENSMUSG00000021466, ENSMUSG00000062960, ENSMUSG00000062209, ENSMUSG00000020044, ENSMUSG00000019907, ENSMUSG00000052397, ENSMUSG00000030102, ENSMUSG00000031207, ENSMUSG00000005034	184	203	7720	2.27351	0.989009	0.185378	24.6242
KEGG_PATHWAY	mmu04971:Gastric acid secretion	6	1.36674	0.0276251	ENSMUSG00000039943, ENSMUSG00000033161, ENSMUSG00000052397, ENSMUSG00000030102, ENSMUSG00000005034, ENSMUSG00000020431	184	72	7720	3.49638	0.996312	0.216198	29.6104
KEGG_PATHWAY	mmu04972:Pancreatic secretion	7	1.59453	0.0311292	ENSMUSG00000039943, ENSMUSG00000031376, ENSMUSG00000029467, ENSMUSG00000033161, ENSMUSG00000019943, ENSMUSG00000030102, ENSMUSG00000020431	184	100	7720	2.93696	0.998209	0.231668	32.7245
KEGG_PATHWAY	mmu04611:Platelet activation	8	1.82232	0.0358308	ENSMUSG00000027347, ENSMUSG00000039943, ENSMUSG00000001930, ENSMUSG00000019907, ENSMUSG00000030102, ENSMUSG00000005034, ENSMUSG00000027765, ENSMUSG00000020431	184	131	7720	2.56223	0.999323	0.253163	36.7038
KEGG_PATHWAY	mmu03013:RNA transport	9	2.05011	0.0487842	ENSMUSG00000003226, ENSMUSG00000067150, ENSMUSG00000006005, ENSMUSG00000067194, ENSMUSG00000037475, ENSMUSG00000024991, ENSMUSG00000045983, ENSMUSG00000022884, ENSMUSG00000020290	184	170	7720	2.22123	0.999955	0.319363	46.5743
KEGG_PATHWAY	mmu04727:GABAergic synapse	6	1.36674	0.0551779	ENSMUSG00000047454, ENSMUSG00000007653, ENSMUSG00000023169, ENSMUSG00000005034, ENSMUSG00000070880, ENSMUSG00000020431	184	87	7720	2.89355	0.999988	0.343238	50.9049
KEGG_PATHWAY	mmu04261:Adrenergic signaling in cardiomyocytes	8	1.82232	0.0654103	ENSMUSG00000039943, ENSMUSG00000031376, ENSMUSG00000033161, ENSMUSG00000021180, ENSMUSG00000019943, ENSMUSG00000021991, ENSMUSG00000005034, ENSMUSG00000020431	184	150	7720	2.23768	0.999999	0.383192	57.1684
KEGG_PATHWAY	mmu05031:Amphetamine addiction	5	1.13895	0.0740319	ENSMUSG00000052684, ENSMUSG00000061718, ENSMUSG00000021478, ENSMUSG00000033981, ENSMUSG00000005034	184	67	7720	3.13108	1	0.411661	61.8657
KEGG_PATHWAY	mmu04070:Phosphatidylinositol signaling system	6	1.36674	0.0800219	ENSMUSG00000039943, ENSMUSG00000024998, ENSMUSG00000036095, ENSMUSG00000022861, ENSMUSG00000030102, ENSMUSG00000058793	184	97	7720	2.59525	1	0.426522	64.8449
KEGG_PATHWAY	mmu04713:Circadian entrainment	6	1.36674	0.0827886	ENSMUSG00000039943, ENSMUSG00000021180, ENSMUSG00000033981, ENSMUSG00000030102, ENSMUSG00000005034, ENSMUSG00000020431	184	98	7720	2.56877	1	0.427379	66.1473
KEGG_PATHWAY	mmu04976:Bile secretion	5	1.13895	0.0874125	ENSMUSG00000033161, ENSMUSG00000028645, ENSMUSG00000005034, ENSMUSG00000004655, ENSMUSG00000020431	184	71	7720	2.95468	1	0.435433	68.2253
KEGG_PATHWAY	mmu04924:Renin secretion	5	1.13895	0.0874125	ENSMUSG00000022489, ENSMUSG00000039943, ENSMUSG00000030102, ENSMUSG00000005034, ENSMUSG00000004655	184	71	7720	2.95468	1	0.435433	68.2253
KEGG_PATHWAY	mmu04922:Glucagon signaling pathway	6	1.36674	0.088473	ENSMUSG00000037112, ENSMUSG00000039943, ENSMUSG00000028645, ENSMUSG00000030102, ENSMUSG00000005034, ENSMUSG00000020463	184	100	7720	2.51739	1	0.429601	68.685
KEGG_PATHWAY	mmu04728:Dopaminergic synapse	7	1.59453	0.0984589	ENSMUSG00000039943, ENSMUSG00000061718, ENSMUSG00000021478, ENSMUSG00000033981, ENSMUSG00000030102, ENSMUSG00000005034, ENSMUSG00000024524	184	134	7720	2.19176	1	0.456488	72.7234
