# Supplementary material for: Altered Neocortical Gene Expression, Brain Overgrowth and Functional Over-Connectivity in Chd8 Haploinsufficient Mice
Source: Cereb Cortex. 2018 Apr 13;28(6):2192–206. doi: 10.1093/cercor/bhy058 (PMC6018918; doi:10.1093/cercor/bhy058)
Supplement: Supplementary Data [file bhy058suppl_1.zip › TableS11.xlsx]

## Sheet: Contents
Allen genes:	All genes for which information is available in the coronal Allen brain atlas
20% overlap:	Top 20% of genes with highest relative expression in both CA2 and auditory cortex
L1 rank:	All genes ranked by the summed relative expression (L1 distance) in CA2 and auditory cortex
GO_process - 20%:	Gene Ontology Analysis (process) on the top 20% genes with highest relative expression in CA2 and auditory areas
GO_process - L1:	Gene Ontology Analysis (process) on genes ranked by summed relative expression in CA2 and auditory areas
GO_component - 20%:	Gene Ontology Analysis (component) on the top 20% genes with highest relative expression in CA2 and auditory areas
CO_component - L1:	Gene Ontology Analysis (component) on genes ranked by summed relative expression in CA2 and auditory areas
overlap with P5 RNAseq:	Overlap of highly expressed genes in CA2 and auditory cortex (20% or L1) with genes differentially expressed in Chd8 heterozygous P5 cortex
For GO Analyses:	N = total number of genes
	B = total number of genes associated with a specific GO term
	n = number of genes in the top of the user's input list or in the target set when appropriate
	b = number of genes in the intersection

## Sheet: Allen genes
0610007P14Rik
0610010F05Rik
0610010O12Rik
1110002B05Rik
1110007C09Rik
1110008P14Rik
1110037F02Rik
1190002N15Rik
1200011I18Rik
1200016E24Rik
1500002O20Rik
1500032L24Rik
1600021P15Rik
1700019N12Rik
1700019N12Rik
1700037H04Rik
1700054N08Rik
1700086L19Rik
1810031K17Rik
1810041L15Rik
2010106G01Rik
2010111I01Rik
2010300C02Rik
2310003H01Rik
2310042E22Rik
2310046A06Rik
2410066E13Rik
2610017I09Rik
2610018G03Rik
2610019F03Rik
2610028E06Rik
2610109H07Rik
2810405K02Rik
2900026A02Rik
3100002H09Rik
3110035E14Rik
3110047P20Rik
3110082D06Rik
3632451O06Rik
3830406C13Rik
4833414E09Rik
4833420G17Rik
4833424O15Rik
4921517L17Rik
4921531P07Rik
4930451C15Rik
4930473A06Rik
4930506M07Rik
4930572J05Rik
4931408A02Rik
4932418E24Rik
4932438H23Rik
4933403F05Rik
4933427D14Rik
5330421K23Rik*
5730409E04Rik
5730469M10Rik
6030405A18Rik
6330403A02Rik
6330407J23Rik
6330503K22Rik
6330527O06Rik
6430548M08Rik
6430573F11Rik
6430709H04Rik
6530418L21Rik
6720401G13Rik
6720456B07Rik
6820408C15Rik
7420498E04Rik*
8030498B09Rik
9030224M15Rik
9030425E11Rik
9130024F11Rik
9130024F11Rik
9130024F11Rik
9330182L06Rik
9430020K01Rik
9430028L06Rik
9530068E07Rik
9530085C10Rik*
9530091C08Rik
9630013P03Rik*
9630033F20Rik
9830001H06Rik
9830166N24Rik*
9930013L23Rik
A030009H04Rik
A130014H13Rik
A230065H16Rik
A230097P14Rik*
A330043P19Rik*
A4galt
A530057D15Rik*
A530079E22Rik
A730096I18Rik*
A830018L16Rik
A830036E02Rik
A830039N20Rik
A830073O21Rik
A930009E05Rik
A930038C07Rik
Aacs
Aars
Abat
Abcb10
Abcb6
Abcb6
Abcc4
Abcd1
Abcd2
Abhd11
Abhd3
Abhd6
Abhd8
Ablim2
Ablim3
Abtb1
Acaa2
Acacb
Acadl
Acadvl
Acan
Acan
Acat1
Acat2
Accn1
Accn4
Ace
Ace
Ache
Aco1
Acot13
Acot7
Acpl2
Acsbg1
Acsl3
Acsl5
Acsl6
Acta1
Actb
Actc1
Actr10
Actr1a
Actr2
Acvr1c
Acvrl1
Acyp1
Acyp2
Adam19
Adam33
Adamts1
Adamts15
Adamts16
Adamts17
Adamts18
Adamts19
Adamts2
Adamts4
Adamts8
Adamtsl2
Adamtsl3
Adamtsl5
Adap1
Adarb1
Adarb1
Adarb2
Adck4
Adcy2
Adcy2
Adcy3
Adcy4
Adcy4
Adcy5
Adcy6
Adcy7
Adcy7
Adcy8
Adcy9
Adcyap1
Adcyap1r1
Adipor1
Adk
Adm
Adora2a
Adra1a
Adra1d
Adra2a
Adra2b
Adrb1
Adrbk2
Adrm1
Adssl1
AF529169
Afap1
Aff4
Agap3
Agpat3
Agpat4
Agps
Agrn
Agrp
Agt
Agtr1a
Agtr1b
Agxt2l1
Ahcyl2
Ahsa2
AI450948
AI593442
AI606473
AI836003
AI848100
AI852640
Aif1
Aifm3
Aim1
Aire
Ajap1
Ak1
Ak4
Akap12
Akap13
Akap2
Akap8
Akr1b3
Akr1c18
Akr1e1
Aktip
Alcam
Aldh1a1
Aldh1a2
Aldh1l1
Aldh2
Aldh5a1
Aldob
Aldoc
Aldoc
Alg1
Alg14
Alg2
Alg5
Alk
Alkbh6
Allc
Alox12b
Alox8
Alpk2
Amigo2
Amot
Amotl1
Ampd3
Amph
Anapc16
Ank
Ank1
Ank2
Ank3
Ankfn1
Ankrd10
Ankrd24
Ankrd33
Ankrd34b
Ankrd34c
Ankrd50
Ankrd54
Ankrd6
Anln
Ano1
Ano2
Ano6
Ano6
Anp32a
Anxa1
Anxa11
Anxa2
Anxa3
Anxa4
Anxa5
Anxa6
Aox1
Ap1b1
Ap1b1
Ap2a2
Ap2b1
Ap2b1
Ap2s1
Ap3s1
Apba1
Apba1
Apba2
Apbb1
Apbb2
Apbb2
Apbb3
Apc
Aph1a
Apln
Aplnr
Apoe
Apol8
App
App
Appl2
Aqp2
Aqp3
Aqp4
Aqp4
Aqp9
Ar
Arap2
Arc
Arf1
Arf1
Arf3
Arf3
Arfgef2
Arg2
Arhgap12
Arhgap17
Arhgap25
Arhgap26
Arhgap27
Arhgap31
Arhgap33
Arhgap39
Arhgap5
Arhgdia
Arhgdig
Arhgef10
Arhgef2
Arhgef26
Arhgef5
Arhgef6
Arid1b
Arid5a
Arl10
Arl15
Arl16
Arl2
Arl3
Arl4c
Arl4d
Arl4d
Arl5a
Arl6ip5
Armc2
Arnt2
Arntl
Arntl
Arpc1a
Arpp21
Arpp21
Arrdc3
Arsa
Arsj
Arx
Arxes1
Asap1
Asb11
Asb13
Asb4
Asb6
Asb8
Asb8
Ascl1
Ascl2
Ascl5-ps
Asgr1
Asns
Aspa
Astn2
Asxl3
Atat1
Atf3
Atg12
Atg3
Atic
Atm
Atp10a
Atp10b
Atp11a
Atp11b
Atp11c
Atp11c
Atp13a5
Atp1a1
Atp1a3
Atp1a4
Atp1b2
Atp2a2
Atp2b1
Atp5a1
Atp5h
Atp5j
Atp5o
Atp5s
Atp5sl
Atp6v0a1
Atp6v0a2
Atp6v0b
Atp6v0c
Atp6v1a
Atp6v1b2
Atp6v1c2
Atp6v1d
Atp6v1e1
Atp8a1
Atp8a2
Atp9b
Atpaf1
Atpif1
Atrx
Atxn1
Atxn10
Aurka
Auts2
Avil
Avp
Avpr1a
Avpr1b
AW046396
Axin1
Axin2
Azin1
B230120H23Rik
B230312C02Rik
B230362M20Rik
B230373P09Rik
B2m
B3galt2
B3galt5
B3gat1
B3gat2
B3gnt1
B3gnt2
B3gnt5
B4galnt3
B4galt1
B4galt3
B4galt5
B4galt6
B630019K06Rik
B830028H17Rik*
Baalc
Bace1
Bace2
Bad
Bag1
Bag2
Bai3
Baiap2
Baiap3
Bap1
Barx2
Baz1a
BC005537
BC005561
BC005624
BC005764
BC018242
BC031181
BC031353
BC032203
BC034076
BC053994
BC057022
BC057079
BC100451
Bcan
Bcap29
Bcar3
Bcas1
Bcat1
Bche
Bckdhb
Bcl11a
Bcl2l11
Bcl2l12
Bcl6
Bcl7b
Bdh2
Bdnf
Bend5
Bend6
Best2
Bhlhb9
Bhlhe22
Bhlhe40
Bhlhe41
Bid
Blcap
Blnk
Bmp3
Bmp4
Bmp5
Bmp7
Bnc2
Bnip3
Boc
Bok
Bpgm
Brd8
Brp44l
Brs3
Brwd1
Bsdc1
Bsg
Bsn
Btbd11
Btbd3
Btd
Btg1
Btg2
Btg3
Btg3
Btrc
Bves
Bzw1
C030034I22Rik
C030046I01Rik
C130018E23Rik*
C130021I20Rik
C130060K24Rik
C130096N06Rik
C1qa
C1qc
C1ql2
C1qtnf3
C1qtnf5
C1ra
C1ra
C230009H10Rik
C230030N03Rik
C230071H18Rik
C230081A13Rik
C2cd2
C2cd2l
C330005M16Rik
C4b
C530008M17Rik
Cab39l
Cables2
Cables2
Cabp7
Cachd1
Cacna1e
Cacna1g
Cacna1h
Cacna1i
Cacna2d1
Cacna2d1
Cacna2d2
Cacna2d3
Cacnb2
Cacnb3
Cacnb4
Cacng3
Cacng4
Cacng5
Cacng7
Cacng8
Cacybp
Cadm2
Cadps
Cadps2
Cage1
Calb1
Calb1
Calb2
Calca
Calcb
Calcr
Calcrl
Calm1
Calm2
Calm3
Calml3
Camk1d
Camk1g
Camk2a
Camk2d
Camk2g
Camk4
Camkk1
Camkk2
Camkv
Caml
Cap1
Cap2
Capn2
Capns1
Capsl
Capzb
Car10
Car12
Car2
Car4
Car7
Car8
Car9
Carhsp1
Cartpt
Casc1
Casp9
Casq1
Casq2
Casr
Cast
Cbfa2t3
Cbfb
Cblb
Cbln2
Cbln4
Cbr3
Cbs
Cbx5
Ccbp2
Ccdc109a
Ccdc109b
Ccdc136
Ccdc137
Ccdc164
Ccdc3
Ccdc37
Ccdc65
Ccdc85a
Ccdc88c
Ccdc91
Ccdc92
Cck
Cck
Cckar
Cckbr
Ccnd2
Ccng1
Ccni
Ccnl2
Ccr1
Ccr10
Cct2
Cct8
Cd109
Cd164
Cd1d1
Cd200
Cd24a
Cd33
Cd34
Cd4
Cd44
Cd44
Cd47
Cd59a
Cd6
Cd63
Cd81
Cd8b1
Cd9
Cd97
Cda
Cdc25b
Cdc27
Cdc42ep1
Cdc42ep3
Cdca2
Cdca7
Cdh10
Cdh11
Cdh11
Cdh13
Cdh13
Cdh13
Cdh15
Cdh18
Cdh2
Cdh2
Cdh23
Cdh24
Cdh3
Cdh4
Cdh4
Cdh6
Cdh7
Cdh8
Cdh9
Cdhr1
Cdhr3
Cdk14
Cdk5
Cdk5r1
Cdk8
Cdkl5
Cdkn1a
Cdkn1a
Cdkn1b
Cdkn2b
Cdkn2c
Cdkn2d
Cdo1
Cdr2
Cds1
Cds2
Cdyl2
Ceacam14
Cebpa
Cebpd
Celf3
Celf4
Celf6
Celsr3
Cenpf
Cep72
Cep78
Cer1
Cerk
Cgnl1
Chat
Chchd2
Chchd3
Chd2
Chd5
Chd6
Chd7
Chga
Chgb
Chl1
Chml
Chn1
Chn2
Chn2
Chrd
Chrm1
Chrm2
Chrm3
Chrm3
Chrm4
Chrm4
Chrm5
Chrna1
Chrna2
Chrna3
Chrna4
Chrna5
Chrna6
Chrna6
Chrna7
Chrna9
Chrnb1
Chrnb2
Chrnb3
Chrnd
Chrne
Chrng
Chst1
Chst10
Chst11
Chst12
Chst14
Chst15
Chst2
Chst2
Chst8
Chuk
Ciao1
Cib2
Cidea
Cirh1a
Cish
Cit
Cited1
Ckap2
Ckb
Ckm
Cks2
Cks2
Clca1
Clca2
Clcn2
Clcn5
Cldn1
Cldn11
Cldn12
Cldn5
Clec11a
Clgn
Clic1
Clic4
Clic5
Clic5
Clic6
Clip2
Clip4
Clk2
Clmn
Clns1a
Clock
Clptm1
Clptm1l
Clrn3
Clstn1
Clstn2
Clta
Clu
Clu
Clvs2
Cmbl
Cmklr1
Cmtm3
Cmtm4
Cnih
Cnih2
Cnih3
Cnksr3
Cnnm1
Cnnm2
Cnot7
Cnp
Cnp
Cnp
Cnr1
Cnr1
Cnr2
Cntfr
Cntn1
Cntn3
Cntn4
Cntn6
Cntnap1
Cntnap2
Cntnap3
Cntnap4
Coch
Col11a1
Col12a1
Col14a1
Col15a1
Col16a1
Col18a1
Col19a1
Col23a1
Col24a1
Col25a1
Col27a1
Col4a2
Col4a5
Col4a6
Col5a1
Col5a2
Col5a3
Col6a1
Col6a1
Col6a2
Col6a3
Col9a1
Col9a2
Col9a3
Copa
Copb2
Copg
Copg2
Cops4
Cops7b
Copz2
Coro1c
Coro2b
Coro6
Cort
Cotl1
Cox4i1
Cox6a2
Cox6c
Cox7b
Cpe
Cpeb1
Cplx1
Cplx3
Cpne2
Cpne3
Cpne5
Cpne6
Cpne7
Cpne8
Cpt1a
Cpt1c
Cr1l
Crabp1
Crat
Creb3l1
Creg1
Creg2
Crh
Crhbp
Crhr1
Crhr2
Crim1
Crip2
Crispld1
Crlf1
Crlf2
Crlf3
Crls1
Crtac1
Crtc1
Cry2
Cryaa
Cryab
Crym
Cryzl1
Cs
Csdc2
Csdc2
Csf2rb2
Csk
Csnk1a1
Cspg5
Csrnp2
Csrp1
Csrp2bp
Csrp3
Cst3
Cst6
Cstb
Cstf2
Ctbp2
Ctf1
Ctgf
Ctgf
Cth
Cthrc1
Ctla4
Ctnna2
Ctnnb1
Ctnnb1
Ctnnbip1
Ctnnd1
Ctps
Ctsb
Ctsl
Ctss
Ctsw
Ctsz
Cttn
Ctu1
Ctxn1
Cubn
Cuedc2
Cul4a
Cux1
Cux2
Cwc25
Cwh43
Cx3cl1
Cx3cr1
Cxcl12
Cxcl12
Cxcl13
Cxcl14
Cyb5
Cyb561
Cyb5r1
Cyc1
Cyfip1
Cygb
Cyhr1
Cyld
Cyp26b1
Cyp26b1
Cyp27a1
Cyp2j6
Cyp39a1
Cyp39a1
Cyp46a1
Cyp4f15
Cyp4v3
Cyp51
Cyp7b1
Cyr61
Cyr61
Cysltr1
Cytip
D030063F01Rik
D0H4S114
D10Bwg1379e
D11Ertd759e
D11Wsu47e
D16Ertd472e
D16H22S680E
D18Ertd653e
D3Bwg0562e
D430041D05Rik
D4Wsu53e
D630014O11Rik
D830029A09Rik
D830030K20Rik
D8Ertd82e
D930028M14Rik
Daam2
Dab1
Dab1
Dach1
Dach2
Dact2
Dad1
Daf2
Dag1
Dapk1
Darc
Dbc1
Dbh
Dbh
Dbi
Dbn1
Dbndd2
Dbnl
Dbp
Dbr1
Dcaf4
Dcbld2
Dcc
Dchs1
Dclk3
Dcn
Dctn6
Ddc
Ddc
Ddit4l
Ddn
Ddr1
Ddr2
Ddt
Ddx19b
Ddx26b
Ddx3x
Ddx5
Decr1
Decr2
Defb1
Dennd5a
Depdc7
Deptor
Deptor
Dexi
Dffa
Dgat2
Dgcr6
Dgkb
Dgkb
Dgkg
Dgkh
Dgki
Dhcr24
Dhdds
Dhrs3
Dhrs7
Dhx40
Dicer1
Dio3
Dip2a
Diras1
Dirc2
Disp2
Dkk1
Dkk3
Dkk3
Dkk4
Dkkl1
Dlat
Dlg2
Dlg4
Dlgap1
Dlgap2
Dlk1
Dlst
Dlx1
Dlx1
Dlx2
Dlx3
Dlx5
Dlx6as1
Dlx6as1
Dmbx1
Dmp1
Dmrt3
Dmwd
Dnahc11
Dnahc12
Dnahc9
Dnaja4
Dnajb1
Dnajb12
Dnajc12
Dnajc16
Dnajc6
Dnalc4
Dner
Dnm3
Dnttip1
Doc2a
Doc2b
Doc2g
Dock10
Dock6
Dok1
Dok2
Dok4
Dok5
Donson
Dopey2
Dos
Dpf3
Dph2
Dpp10
Dpp4
Dpp6
Dpp6
Dpy19l1
Dpy19l3
Dpysl3
Dpysl4
Dpysl5
Drd1a
Drd2
Drd3
Drd4
Dscaml1
Dscaml1
Dsel
Dstn
Dtd1
Dtna
Dtnbp1
Dtnbp1
Dtx1
Dusp1
Dusp10
Dusp14
Dusp18
Dusp3
Dusp4
Dusp5
Dusp6
Dvl2
Dync1li1
Dynlrb1
Dynlt3
Dyrk1a
Dyrk1b
E030007A22Rik
E130012A19Rik
E130016E03Rik
E2f1
E2f4
E2f4
E2f6
E330009J07Rik
E330014M11Rik*
E4f1
Ebf4
Ebpl
Ece2
Ecel1
Echdc2
Edc3
Edc3
Ednrb
Eef1a1
Eef1b2
Eef1g
Eef2
Eepd1
Efcab3
Efcab6
Efemp2
Efha1
Efna1
Efna3
Efna5
Efnb2
Efnb3
Efr3a
Efr3a
Egflam
Egln1
Egr1
Egr2
Egr3
Egr4
Ehbp1l1
Ehd3
Ei24
Eid1
Eif1ax
Eif1b
Eif2ak3
Eif2d
Eif3j
Eif4a3
Eif5a
Eif5a2
Elavl2
Elf2
Elfn1
Elk1
Elmo1
Elmo2
Elmo3
Elmod1
Elmod3
Elovl1
Elovl5
Elovl6
Emb
Eml1
Eml3
Emp1
En2
Enc1
Endod1
Eno2
Enox2
Enpep
Enpp2
Enpp2
Enpp6
Entpd1
Entpd2
Entpd3
Eomes
Epb4.1l1
Epb4.1l1
Epb4.1l2
Epdr1
Epha1
Epha10
Epha3
Epha4
Epha4
Epha6
Epha7
Epha8
Ephb1
Ephb3
Ephb6
Ephx2
Epn3
Eps15
Eps15l1
Eps8
Eps8l1
Eps8l2
Eps8l3
Erbb2
Erbb4
Erdr1
Erf
Ergic1
Ern2
Ero1lb
Erp29
Esr1
Esr2
Esrra
Esrrg
Esyt1
Esyt3
Etfa
Ets1
Etv1
Etv1
Etv3
Etv5
Etv6
Evi5
Ewsr1
Exoc4
Exoc6
Exosc1
Exosc8
Exph5
Extl2
Extl3
Eya1
Eya2
Eya4
Ezr
F11r
F13a1
F2r
F2rl1
F3
F5
F630102L10Rik*
Fa2h
Fabp3
Fabp5
Fabp7
Fam102b
Fam105a
Fam107b
Fam114a2
Fam114a2
Fam120a
Fam120c
Fam124a
Fam131b
Fam134b
Fam135b
Fam136a
Fam160a1
Fam163b
Fam167a
Fam171a1
Fam180a
Fam184a
Fam184b
Fam189a1
Fam189a2
Fam190a
Fam195a
Fam196a
Fam196a
Fam19a2
Fam19a4
Fam20a
Fam20c
Fam26e
Fam3c
Fam40b
Fam43a
Fam46a
Fam46a
Fam49a
Fam50a
Fam55c
Fam5b
Fam5c
Fam60a
Fam60a
Fam65a
Fam65b
Fam69b
Fam69c
Fam70b
Fam78b
Fam81a
Fam82b
Fam84a
Fam84b
Fam89b
Fam96b
Fancd2
Far2
Fasn
Fat3
Fat3
Fat4
Fbln1
Fbln2
Fbln7
Fbn2
Fbrs
Fbxl5
Fbxo18
Fbxo2
Fbxo21
Fbxo34
Fbxo44
Fbxo9
Fbxw2
Fbxw7
Fcrls
Fdft1
Fdps
Fem1a
Fez2
Fezf1
Fezf2
Fgd3
Fgd5
Fgf1
Fgf12
Fgf12
Fgf13
Fgf15
Fgfr1
Fgfr1
Fgfr1op2
Fgfr2
Fgfr3
Fgfr4
Fh1
Fhdc1
Fhl1
Fhl2
Fhod3
Fibcd1
Fign
Filip1
Filip1l
Fjx1
Fkbp10
Fkbp6
Flcn
Flot1
Flot2
Flrt2
Flrt3
Flt1
Flt3l
Fmnl1
Fmo1
Fn1
Fn3krp
Fnbp1l
Fndc1
Fndc3b
Fndc4
Fndc5
Fnip2
Fnta
Folr2
Fos
Foxa1
Foxb1
Foxb2
Foxd3
Foxg1
Foxi1
Foxo1
Foxp1
Foxp2
Foxred2
Fras1
Frat2
Frmd6
Frmpd1
Frmpd4
Frrs1
Frs3
Fryl
Fryl
Frzb
Fscn1
Fst
Fstl1
Fstl4
Fstl5
Fut8
Fxyd5
Fxyd6
Fxyd7
Fyn
Fzd1
Fzd3
Fzd4
Fzd4
Fzd5
Fzd6
Fzd8
Fzd9
Gaa
Gaa
Gabarap
Gabarapl1
Gabbr2
Gabpb1
Gabra1
Gabra2
Gabra3
Gabra4
Gabra5
Gabra6
Gabrb1
Gabrb2
Gabrb2
Gabrb3
Gabre
Gabrg1
Gabrg2
Gabrg3
Gabrp
Gabrq
Gabrr1
Gabrr2
Gad1
Gad1
Gad2
Gadd45b
Gadd45g
Gal
Galm
Galns
Galnt10
Galnt13
Galnt14
Galnt6
Galnt9
Galntl1
Galntl4
Galntl6
Galp
Galr1
Galr2
Gap43
Garnl3
Gas1
Gas5
Gas6
Gas7
Gata2
Gata2
Gata3
Gatm
Gba
Gbas
Gbe1
Gbx2
Gca
Gcg
Gcgr
Gch1
Gchfr
Gckr
Gda
Gdap10
Gdap1l1
Gdap2
Gde1
Gdf1
Gdf11
Gdi2
Gdnf
Gdpd2
Gem
Gemin4
Gfap
Gfap
Gfpt2
Gfra1
Gfra2
Ggt7
Ghitm
Ghrh
Ghsr
Gipc1
Gipc2
Gja1
Gja1
Gjb2
Gjb5
Gjb6
Gjc1
Gjd2
Gkn3
Glcci1
Glce
Gldc
Gldc
Glg1
Gli3
Glipr1
Glo1
Glp1r
Glra1
Glra2
Glra3
Glra4
Glrb
Glrx
Gls
Glt8d2
Glud1
Glul
Glul
Gm10413
Gm10635
Gm1088
Gm1125
Gm12429
Gm12680
Gm1335
Gm13889
Gm1399
Gm1441
Gm17746
Gm196
Gm22
Gm261
Gm2a
Gm4887
Gm5083
Gm520
Gm5433
Gm5607
Gm626
Gm6740
Gm6753
Gm953
Gm973
Gmfb
Gmppa
Gmpr
Gmps
Gnai1
Gnai2
Gnal
Gnal
Gnao1
Gnao1
Gnas
Gnat1
Gnaz
Gnb1
Gnb2
Gnb4
Gnb5
Gng11
Gng12
Gng12
Gng13
Gng2
Gng2
Gng3
Gng4
Gng7
Gng7
Gnpnat1
Gnrh1
Golga7b
Gosr2
Got2
Gpc1
Gpc2
Gpc3
Gpc4
Gpc5
Gpc6
Gpd1
Gpd1l
Gpd2
Gphn
Gpm6b
Gpnmb
Gpr101
Gpr108
Gpr115
Gpr116
Gpr12
Gpr123
Gpr125
Gpr126
Gpr133
Gpr137
Gpr139
Gpr146
Gpr146
Gpr151
Gpr155
Gpr156
Gpr161
Gpr162
Gpr165
Gpr17
Gpr171
Gpr173
Gpr176
Gpr18
Gpr26
Gpr3
Gpr35
Gpr37
Gpr37l1
Gpr4
Gpr50
Gpr55
Gpr56
Gpr6
Gpr83
Gpr84
Gpr85
Gpr88
Gpr89
Gpr98
Gprasp1
Gprc5a
Gprc5b
Gprin1
Gprin3
Gpt2
Gpx2
Gpx3
Gramd3
Grb10
Grb10
Grb14
Grb7
Greb1
Grem2
Gria1
Gria2
Gria3
Gria4
Grid1
Grid2
Grid2ip
Grik1
Grik1
Grik1
Grik2
Grik3
Grik4
Grik5
Grin1
Grin1
Grin2a
Grin2b
Grin2c
Grin2d
Grin3a
Grin3b
Grina
Grip1
Grip2
Grk5
Grm1
Grm1
Grm2
Grm3
Grm4
Grm5
Grm8
Grn
Grp
Grp
Grsf1
Gsg1l
Gsn
Gss
Gsta4
Gstk1
Gstm4
Gsto1
Gtdc1
Gtdc2
Gtf2f1
Gtf2h2
Gtf2h4
Gtf2i
Gtf3c2
Gucy1a3
Gucy2c
Gucy2f
Guk1
Gxylt2
Gyg
H2-Eb1
H2-T23
Hadhb
Haghl
Hap1
Hap1
Hap1
Hapln1
Hapln4
Hars
Hax1
Hba-a1
Hbb
Hbb-b1
Hbb-b2
Hc
Hcn1
Hcn2
Hcrtr1
Hcrtr2
Hdac6
Hdac7
Hdc
Hdgf
Hdlbp
Heatr5b
Heatr7a
Hebp1
Hectd1
Hectd2
Hecw1
Heg1
Hepacam
Hes1
Hes3
Hes6
Hes7
Hexb
Hexim1
Hgf
Hgf
Hhip
Hiatl1
Higd1a
Hint1
Hip1
Hist1h1a
Hist1h1b
Hist1h2bc
Hist1h2bg
Hist2h2aa1
Hist3h2a
Hkdc1
Hlf
Hmbox1
Hmg20a
Hmga1
Hmgcr
Hmgcs1
Hmox2
Hmx3
Hnf1b
Hnf4a
Hnrnph2
Hnrpdl
Homer1
Homer2
Homer3
Hook3
Hopx
Hoxa5
Hoxb13
Hoxd9
Hpca
Hpcal1
Hpcal4
Hpd
Hpd
Hpse
Hrh1
Hrh2
Hrh3
Hs3st1
Hs3st2
Hs6st1
Hs6st2
Hs6st3
Hsbp1
Hsd11b1
Hsdl2
Hsf1
Hsp90b1
Hspa12a
Hspa1l
Hspa4l
Hspb1
Hspb3
Hspb6
Hspb7
Hspb8
Hspb8
Hspbp1
Htr1a
Htr1b
Htr2b
Htr2c
Htr3a
Htr3b
Htr4
Htr5b
Hunk
Iars2
Ica1
Icam5
Icmt
Icosl
Id2
Id3
Id4
Idh1
Ids
Ier2
Ier3
Ier5
Iffo2
Ifi205
Ifit2
Ifit3
Ifltd1
Ifnar1
Ifngr2
Igf2
Igfbp3
Igfbp4
Igfbp5
Igfbp6
Igfbpl1
Igfn1
Ighm
Igsf11
Igsf21
Igsf3
Igsf5
Igsf5
Igsf9b
Ikbkb
Ikzf1
Il10ra
Il11ra1
Il11ra2
Il13ra1
Il16
Il17ra
Il17rb
Il17rc
Il17rd
Il17rd
Il1rap
Il1rapl2
Il31ra
Il34
Il4ra
Ilf3
Impa1
Impact
Impg1
Impg2
Ina
Ing4
Inhba
Inhbb
Inpp1
Inpp4b
Inpp5a
Inpp5j
Inpp5j
Insig1
Insrr
Ipo4
Ipo5
Iqcj
Iqgap2
Iqsec1
Iqsec3
Irak1
Irf9
Irs2
Irs4
Irx1
Irx2
Iscu
Isl1
Islr2
Ism1
Isoc1
Isyna1
Itfg1
Itga11
Itga3
Itga5
Itga7
Itgav
Itgb1
Itgb1bp1
Itgb5
Itgb8
Itgbl1
Itih3
Itm2a
Itm2c
Itm2c
Itpk1
Itpka
Itpkb
Itpr1
Itpr3
Itsn1
Ivns1abp
Iyd
Jak1
Jam2
Jdp2
Jun
Junb
Jund
Jup
Kalrn
Kank2
Kank4
Kansl3
Kat8
Kazn
Kbtbd3
Kcna1
Kcna2
Kcna6
Kcnab1
Kcnab2
Kcnab3
Kcnb1
Kcnb2
Kcnc1
Kcnc2
Kcnc2
[truncated: 2,345 more rows]

## Sheet: 20% overlap
1200016E24Rik
1500002O20Rik
1700054N08Rik
2010111I01Rik
2010300C02Rik
2310046A06Rik
3110035E14Rik
6530418L21Rik
9030425E11Rik
A730096I18Rik*
A930009E05Rik
Accn1
Adcy2
Adcy9
Adra1d
Ap2b1
Aph1a
Atp10b
Atxn1
Aurka
Azin1
B3gat1
Bai3
Baiap2
BC031181
Bcap29
Bhlhe40
Bok
Cacna2d3
Camkk1
Cap1
Cap2
Cck
Cck
Cckar
Cdh10
Cdh24
Cdk5r1
Cdkl5
Chrm3
Chrm3
Cnot7
Col11a1
Cort
Creg2
Crispld1
Ctu1
Cwc25
D3Bwg0562e
Ddx3x
Dgki
Dkk3
Dkk3
Dlg2
Dlgap2
Dtnbp1
Dusp6
Echdc2
Eepd1
Egr3
Egr4
Eif3j
Elmo2
Enc1
Epha4
Epha4
Exoc6
Extl2
Extl3
Fam189a1
Fam49a
Fam5b
Fam84a
Fat3
Fbxo18
Fbxw2
Fgfr1op2
Fhl2
Flrt2
Fmnl1
Frmpd4
Fxyd5
Gabrb3
Galnt9
Gm196
Gpd1
Gpd2
Gpm6b
Gprc5a
Gpx2
Grin2a
Gtdc1
Hcn1
Hpca
Hs6st3
Icam5
Igfbp4
Iqcj
Itpka
Itpr1
Jdp2
Kalrn
Kcnh7
Kcnj6
Kcnj6
Kcnq3
Kctd1
Khdrbs3
Klf10
Kpna1
Krtap12-1
Large
Lgi1
Limch1
LOC433258
Ltb
Lxn
Mal2
Mapk8
Megf9
Mical2
Mpped1
Mras
Mtpn
Ndrg3
Nefl
Net1
Nos1ap
Nrcam
Nrgn
Nrip1
Nrxn1
Nudt21
Ociad2
Ogfrl1
Opcml
Pcdh1
Pcdhb19
Pcdhb9
Pcdhga5
Pclo
Pde1b
Pelo
Pex14
Pgbd5
Pim2
Pkia
Plk2
Ppp3ca
Prkcg
Prr15l
Psd
Psd3
Psmc3
Ptgs2
Ptk2b
Ptpn3
Ptprd
Ptprj
Pvrl3
Rap2b
Rara
Rasl11b
Rdh14
Rell1
Reps2
Rin1
Rnf115
Rtn4r
Rtn4rl1
Rtn4rl2
Runx2
Rxrb
Sbno1
Scai
Sec14l1
Sema4a
Sema5b
Sept7
Serpina3n
Sesn1
Setd4
Setd5
Sidt1
Siglece
Sipa1l1
Slc16a4
Slc26a7
Slc2a12
Slc2a6
Slc35c2
Slc36a2
Slc8a1
Slc8a1
Slc8a2
Slitrk4
Smu1
Snca
Snx25
Ssrp1
Sstr4
Stc1
Stim2
Stk38l
Stoml1
Sub1
Synj2
Syt13
Syt13
Tbc1d14
Tbr1
Tcf7l1
Tdg
Thpo
Tmem200a
Tmem215
Tmem86b
Tpr
Trib2
Trim23
Trim37
Tspan5
Twf2
Ube2ql1
Ube3c
Ufm1
Vamp2
Ybx1
Zbtb16
Zdhhc2
Zdhhc9
Zeb2
Zfand3
Zfand3

## Sheet: L1 rank
Krtap12-1
Lats2
Iqgap2
Spink8
Pkp2
Zdhhc23
Fam26e
Serpina3k
Lats2
Sms
Arl15
Sstr4
Gm1441
Map4k3
Crls1
Cpne8
Slc9a2
B3gat2
Islr2
Tbr1
Gnb4
Runx2
Arhgef26
Gtdc1
Itga7
Gpr161
Klk8
Gm6753
Epha7
Nr3c2
Zdhhc2
Rasd1
Arhgap39
Iqcj
2900026A02Rik
Matn2
Nr4a3
Clvs2
Cabp7
Zbtb20
LOC433093
Pcdh20
Cyfip1
Cdh11
Rgs14
Thbs4
Chrm3
Tdg
Crim1
Kcnj6
St18
Tgfb2
Tmem215
Amigo2
Nrp1
Gpr12
LOC433228
Pkia
Igfbp4
Gng2
Pim2
Ifngr2
Fibcd1
Adam19
Aph1a
1700086L19Rik
Slc2a6
Prkca
Cyp7b1
Ptgs2
Kcnd2
Rasl11b
Lpl
Dgkg
Stam
2310046A06Rik
Serpina3c
Raver2
Ccnd2
Lix1
Pelo
Fam40b
6030405A18Rik
Neurod6
Odz3
Egr4
Sema3e
Chst2
Anxa11
Camk1d
Grin2a
Ptpn3
Adcy9
Foxg1
Sh3rf1
Hunk
Rorb
Gabra5
Myl4
Gprc5a
Rnf19a
Tle1
Chrd
Chst2
Tbc1d1
Ufc1
Tnnc1
Tff1
Ccdc3
Gpt2
Ngf
Cdh2
Tmem200a
Oprk1
Ptprj
Ltb
Slc36a2
Adra1d
Nrgn
Stim2
Zbtb16
Enox2
Ier5
Gsto1
3110035E14Rik
2010111I01Rik
Dact2
Arg2
Serpina3n
Zfp804a
Bok
Crispld1
Chrm3
Ube2g2
Kcnh7
Dusp6
Tcea3
Ern2
Ddn
Fgf13
Htr3a
Galntl4
Tmem14a
Trib1
Ociad2
Galntl6
Arc
Fam189a1
Nudt21
Fgfr1op2
Epha4
Scn3b
Hs6st3
Arhgap12
Twf2
Enc1
Cplx3
Snca
Itpr1
Met
Frmpd4
Dusp5
Rell1
Sssca1
Pde1b
Pqlc1
Dkk3
Osbpl10
Ntf3
Tmem90b
Kctd1
3100002H09Rik
Sowaha
Parp8
Dusp3
Psd3
Dnahc9
Pip4k2c
Kcne4
Pvrl3
Efna3
Mpped1
Mtpn
Cyr61
Sema5b
Kcnq3
2610017I09Rik
Fmnl1
A730096I18Rik*
Dusp4
Mup2
Pclo
Rtn4r
6530418L21Rik
Col24a1
Plxnd1
Rorb
Fam171a1
Traip
Pip5k1b
Epha4
Nrip1
Cap2
Zfand3
Clock
Kcnk2
Pex14
Klf10
Pcdhb19
Tmem86b
Flrt2
Cadm2
Pamr1
Cacng8
Pde8b
Fabp3
Ube2ql1
Sstr2
Snx25
Dkk3
Trpc4
Nt5dc3
Ube3c
Sfrp2
Cacna1i
Fhod3
Pgbd5
Khdrbs3
Satb1
Sel1l3
Gpx2
Sst
Itpka
Gpc5
Sema5a
BC031181
Ppp4r2
Exoc6
A930009E05Rik
Rapgef5
Ccdc88c
Pcdhga5
Stoml1
Nos1ap
Sipa1l1
Gm196
Rxrb
Egr3
Wdfy2
Rgs4
Dab1
Pak7
Unc5c
LOC235953
Asap1
Mal2
Gxylt2
Fhl2
Homer1
Ttc27
Extl3
Snca
Cacnb2
Limch1
1700019N12Rik
9030425E11Rik
Fam84a
Ptk2b
Syt13
Arpc1a
Bhlhe40
Arid1b
Mtap4
Rtn4rl1
Tspan5
Ddx3x
Col11a1
Slit1
Cdh24
St6galnac5
Tmem178
Cort
Sirpa
Large
Pla2g12a
Satb2
Gmpr
Mef2c
A830036E02Rik
Mtus2
Klhl24
Pip5k1b
Rtn4rl2
B4galt3
Cadps2
Scube1
Kctd12
Ptpru
Ttc9b
Nrip3
B3gat1
Fgfr1
Cdkl5
Fzd8
LOC433258
Ogfrl1
Zfand3
Zeb2
Kcnh1
Scai
St6galnac6
Palmd
Sema7a
Prkca
Eif3j
Thpo
Cwc25
Lgi1
1200011I18Rik
Hexim1
Opcml
Ctu1
Rara
Epha6
Gpd1
Doc2b
Stard5
Kctd16
Mtmr12
Rgnef
Copg2
Bai3
Csrnp2
Icam5
1200016E24Rik
Cnot7
Odz3
Abhd6
Slc8a1
Sesn1
Osbpl3
Sox5
Sbno1
Ust
Atp9b
Stc1
Cdh10
Kcnj6
Glt8d2
Rb1cc1
Ptprd
Slc2a12
Zbtb20
Sept7
Epb4.1l2
Fndc5
Adcy2
AI593442
Col5a1
Lman2
Mras
Sidt1
Agps
Mm.86217
Nmb
Tyro3
Arap2
Arl4d
Tmem74
Plk2
Cck
Galnt9
9630033F20Rik
Accn1
Rock2
Slc8a1
Slc8a2
Sertad4
Echdc2
Slit3
Tbr1
D3Bwg0562e
Htr2b
Mas1
Ccdc37
Clptm1l
Pparg
Hapln1
Jdp2
Eif1b
Mapk8
Glo1
Snd1
Trim37
6330403A02Rik
LOC380720
Gm4887
Slc8a1
Msrb2
Tle4
Slc25a22
Ephb6
Top2a
1600021P15Rik
Azin1
Slc26a7
Ppapdc2
Fat3
Fat3
Gsg1l
4930572J05Rik
Arhgap25
Pcdh1
Synj2
Crym
Dtnbp1
Serpinb6a
Ighm
Homer2
Mchr1
Fam5b
Orai2
Aurka
Kcnb1
Ikzf1
Foxp1
Fxyd5
Ppp3ca
Ctnna2
Mylip
Mgll
Adcy3
Robo1
Slc35c2
Cnih2
Mafb
Necab2
Gpd2
Creg2
Stard13
Edc3
Kalrn
Spata2l
Chrna7
Dpy19l3
Syt13
Lxn
Cdh11
Etv5
Tmem65
Yars
Arntl
Lypd6b
Sema4a
Mapk3
Rap2b
Odz2
Tbc1d14
Runx2
Erf
Vamp2
Spnb1
Fbxw2
Nrtn
Fam49a
Mapk11
2010300C02Rik
Efna5
Rcor1
Sbf1
Lynx1
Pcdha10
Cdk5r1
Tomm34
Chst11
Egr1
Adcy4
Irs2
Kcns2
Grsf1
Pitpnm2
Slc16a4
Stx1a
Sv2b
Kcnq5
Dlgap2
Prdx1
Bend5
Fam196a
Rnf115
Cck
Rin1
Gpm6b
1110008P14Rik
Cttn
Lypd6
Dscaml1
Trim23
Sec14l1
Tmem2
Akap13
Cap1
Bhlhe41
Net1
Pus7
Ptk2
Prox1
Cirh1a
Ppp3r1
Pou6f1
Tcf7l1
Npnt
Ndrg3
Sept5
Stk38l
Sub1
Lsamp
Nfia
Akr1c18
Dgki
Gnao1
Atxn1
Trib2
1700054N08Rik
Setd4
1700019N12Rik
Fam5c
Car9
Slc24a3
4833424O15Rik
Fbxw7
Plcd3
Pcdhb9
Rasal2
Hcn1
Dtnbp1
Elmo2
Glrx
Nrcam
Cckar
Ufm1
Stard8
Ak4
Trhde
Reps2
Zdhhc9
Psmc3
Gng12
Bcap29
Rnf144b
Prr15l
Rasgrf2
Camkk1
Setd5
Dcbld2
Fam19a2
Mical2
Ap2b1
Kcns3
Tpr
Dab1
Vopp1
Nrxn1
Ascl2
Sun1
Cnih3
Hsd11b1
Adap1
Plch2
6330527O06Rik
Cacna2d3
Dlg2
Ctnnd1
Eepd1
Psd
Ube2b
Fgfr1
Gpr126
Tsen34
Sar1a
Icosl
Fam60a
Fut8
Cacnb4
Mef2c
Glcci1
Prkcb
Olfml2b
Tcf4
Crlf1
B3galt2
Psrc1
Necab3
Nr4a1
Dok4
Grm3
Nefl
Plekhg5
Nrf1
Mxra7
Syt12
Siglece
Sprn
Megf9
Hpca
D11Wsu47e
Clstn2
Ppp1r9a
Plcb1
Lancl1
Flrt3
Pcp4
Calm3
Hkdc1
Tcf19
1500002O20Rik
Ppp4r4
Adcy2
Prkcg
Atp10b
Lmo1
Camk4
Ppp6r3
Prkag2
Extl2
Slc17a7
Uap1
Zfp189
Homer3
Ptprt
Stt3b
Satb1
LOC329302
Arntl
Cacnb3
Chst1
Mgat4c
Gabrb3
Arf3
Rab27b
Ikbkb
Dapk1
Gdap10
Ola1
Cacna2d1
Smu1
Synpo
Ptpn3
Kcnmb4
Ccdc109a
Srpr
Kcnj4
Lhx2
Pcdhb13
Dstn
Dgkh
9430020K01Rik
Tmub2
Baiap2
Slc17a8
Hspbp1
Gabrg3
Cdkn1a
Slc24a2
Mycl1
Exph5
Abcd2
Ptpn18
Synpr
Wnt4
Tcf4
Ndel1
Gpd1l
Pdha1
Dag1
Prkcz
Midn
Junb
Syncrip
Slc30a3
Arl4d
Entpd1
Zfand2b
E2f4
Plxnd1
Dlgap1
Rhbdf1
Rxfp1
Npy1r
A830039N20Rik
Afap1
Bcl11a
Gnaz
Kctd17
Kcnn2
Chn1
Rbm11
Rasl10a
C230081A13Rik
Pdp1
Srsf9
Coch
Cux1
Bsn
Pld3
Pdia5
Gpr176
Setd7
Neto1
Gosr2
Rgs4
Fam120c
Wdr47
Rdh14
Tubb4a
Lrrtm1
Pole4
Nfix
Cd34
Pls3
Schip1
Lct
Fbxo18
Thap1
Syt16
Cyhr1
Tnfrsf25
Frs3
Kcnab2
2410066E13Rik
Ssrp1
Spns2
Map3k5
Hectd1
Ppp1r7
Thbs3
Gpr155
Nrgn
Fam105a
9130024F11Rik
Phactr1
Aldh1l1
Rgs2
Kpna1
Stc2
B4galt5
Kcna1
Lrrtm3
Ets1
LOC381557
Zfp365
Pi4k2a
Cox6a2
Mxi1
Rai14
4921517L17Rik
Vill
Foxred2
Pcdhb20
Robo2
Trim9
Cyr61
Lrrn2
Gdi2
Slc2a13
Zfp189
Tpm3
Dlst
Gng3
Cpne6
Frzb
Tuba4a
A230097P14Rik*
Cul4a
Trpc5
Os9
Rragd
Csnk1a1
Rspo1
Mlx
Rrm2
Ptpn2
Egln1
Ankrd54
Tmem33
Dnaja4
E130012A19Rik
Kif5c
Rxrg
Ptprk
Gas7
Yjefn3
Ybx1
Ly6e
BC005537
Med24
Slitrk4
Sgtb
Chrm1
Ssx2ip
Camk2a
Sorl1
LOC433402
Ubl4
Usp46
Lingo2
Tnmd
Ncor1
Mtrr
Srgap3
Fgf12
Nptx2
Ankrd33
Coro2b
St8sia5
Gabbr2
Gnat1
Krt80
Slc1a1
Tmeff1
Col19a1
Zmym2
Pigq
Prex1
Dscaml1
Oprd1
Lrrc4
Mvp
0610007P14Rik
Fam96b
Wwc1
Darc
Neurod2
Ankfn1
Lamc2
Rap1b
Dnalc4
Fam81a
D830029A09Rik
Gprin1
Crtc1
Ubash3a
BC005561
Cd109
Dusp1
C030046I01Rik
Mgat5
Dopey2
Ddit4l
Rnf11
Atp2b1
Thbs4
Plxnb3
Fbxl5
Slc9a9
Sphkap
E330009J07Rik
Ppm1a
Mmp14
ORF63
6720456B07Rik
Srp14
Snap91
Stx3
Pdzrn3
Abtb1
Fem1a
Usp25
Lifr
Cacna2d1
Tnfrsf19
Pde1a
Cpt1c
Cnnm1
Cdc27
Zfp260
Limk2
Adrb1
Nfkbie
Sash1
Omg
Bdnf
Col4a2
St8sia3
Ppp1r17
Slc6a7
Dgkb
Ptprt
5730409E04Rik
Aqp3
Nin
Pak1
Nek7
Fam136a
Cds1
Fezf2
Krt73
Gabrg2
Nfib
C130096N06Rik
Pcdhga12
Tmem145
Slc27a4
Cacng3
Smug1
Scn3b
Phyhip
Gata2
Ephb3
Ccdc109b
Pfkl
Pde4dip
Foxa1
Clcn2
Selk
Slc4a10
Xbp1
Necab1
Pfn2
Fam65a
Tnfaip8l3
Rab3ip
Rnasek
Rab6a
Zfyve28
Fst
Slc17a7
Oxr1
Fam160a1
Camkk2
Gtf2h4
D8Ertd82e
Galntl1
Rprm
Igf2
Smoc2
Tmbim6
Ttpal
Slx1b
Zfp462
Eps15
Cdk8
Gng7
Apba2
Grin1
Ostf1
Igsf9b
Rpp25
Adamts1
Cckbr
Tgfb3
Fam65b
Arhgef2
Edc3
Clptm1
Cpt1a
Atp11b
Slc35f3
Kcnj3
Tmem196
Sart3
Hs6st1
Uqcr11
Tanc1
Ppp1r2
Arf1
Grid1
Ncoa4
Kcnk1
Plxna2
Hspa12a
Arl5a
Nudt4
Dlg4
Dlx6as1
Prss23
Ppm1g
A830018L16Rik
Vps35
Cidea
Dusp14
Ttc39c
Zfp810
Map3k15
Rpgr
Grm5
Gm17746
Eid1
Kcnc2
Npy
Slc39a3
Tnr
Actr1a
D430041D05Rik
Nrxn3
Pde11a
C1qc
Mgat5b
Mrpl39
Leprotl1
Pex5l
Syt13
LOC214238
Agap3
Alg1
Cdh18
Camk2g
Lmo3
Pknox2
Cdh9
Cpe
Plcxd2
Il34
Ctxn1
Negr1
Sorbs1
Wfs1
Purb
Lysmd2
Rasal1
Stxbp1
Rapgef4
Tnfrsf21
Adamts17
Gipc1
Tfam
Gnb1
Gm953
Galnt14
Gmppa
Tnip2
Car8
Sez6
Camkv
Nfix
Mif
Elmod1
Efr3a
Ccr1
Barx2
Arnt2
Id2
Npr3
Ipo5
D10Bwg1379e
Ica1
Ids
Ehd3
Agrn
Sez6l
Nlk
Hnf1b
Slco4a1
Osbpl8
Ptn
Atp6v1d
Mterfd3
Napb
Rab12
Bnip3
Kctd6
Scube1
Ptprs
Ywhag
Plg
Tmem218
Bzw1
Setd3
Gmfb
Atp5h
Hectd2
Nde1
Kcnj9
LOC434368
Hspb7
Amph
Tmem66
Tcerg1
Mlx
Mlec
Jup
Slc5a1
Sytl3
Exoc4
Apbb2
Aldh2
Per1
Zfp238
Ntm
Impa1
Gata2
Btg3
Epdr1
Rap2a
Zfp385b
Inhba
Nr4a2
Nol4
Actr2
Usp14
Hspa1l
Oxct1
Ngef
Miat
Tmc1
Lepr
Fzd3
Dlat
Arl6ip5
Bhlhe22
Lzts1
Pea15a
Nrxn3
Ngef
Cyld
Fkbp6
Ntf5
Gfpt2
Frmpd1
Osbpl6
Mm.26272
Vip
Laptm4b
Hdgf
LOC433727
Egr2
Tshz3
Krt222
Pdzd8
Cables2
Sema6c
Sema4d
Ccr10
Smarca2
Rnf149
Prosapip1
Eef1b2
Zfp57
Ap3s1
Tmem175
Ggt7
Flot2
Dnajb12
Ephx2
Stmn4
Ucn
Serpinb2
4833420G17Rik
Cebpd
Smpd1
Lhx2
Vezt
Rassf4
Olfm1
Grin2b
Gpr26
Snap25
Actc1
Pam
Rad51
Nedd4l
Kcnj9
Stk32c
Yipf1
Uchl1
Pllp
Slc25a36
Fxyd7
Clip2
Hexb
Ap1b1
Btrc
Syt7
Pam16
mCG1049722.1
Kifc2
Atp5a1
Asb8
Ei24
Rap1gds1
Fam131b
Erdr1
Slc25a5
Gldc
Ctgf
Aplnr
Pafah1b1
Ncoa7
Pgm2l1
Slc35a1
Tnfaip8
Slc2a4
Pck2
Coro1c
Bcl6
Cdk5
Ergic1
Trnp1
Gtf2i
Far2
Dennd5a
Vps39
Hs3st2
Gnb2
Cntn1
Frmd6
Ssr2
Dlx6as1
Siglech
Chst8
Igfbp6
Srm
Pias2
Kcnab1
Ubr3
Ntrk2
Map3k7
Ube3a
Ntrk3
Itm2c
Gphn
BC018242
Sdk2
Col4a6
Cryzl1
Rfx3
Atp6v1b2
Dnajc6
Btbd3
Layn
Slc43a2
C1ra
Ywhah
B2m
Cry2
Rasal2
Elovl6
Sh3rf2
Neto2
Cx3cr1
Inpp5j
Chuk
Il1rapl2
Pip5k1c
Nup93
Ctps
Nav2
Clic1
4921531P07Rik
Kcnh3
Dgat2
Agpat3
Hars
Slc1a2
Mapk4
Tsc22d1
Tmem179
Yme1l1
Inpp5a
Sdccag3
Fyn
Morc3
Gnai1
Filip1
Calb1
Dbn1
Capzb
Ap2s1
Anxa6
Usp16
Thrsp
Trerf1
Cacna1e
Pvrl1
Got2
Nov
Mmaa
Myadm
Car4
Scrg1
Sez6l2
Rbmx
Purg
Ywhae
Hist3h2a
Arf3
Cx3cl1
1810031K17Rik
Ppp2r2c
Syt3
Sybu
Lamb1
Pnkd
Btg3
Trpc6
Hax1
6330407J23Rik
E2f6
Thrsp
Cs
Cdc25b
Akr1b3
Ppp1r1a
Ubxn11
Atp8a1
Myb
Ube2k
Nfs1
Spag5
3110047P20Rik
Ralb
Rfx1
Usp11
Ccnl2
Grik5
Fbrs
Fam195a
Serinc1
N6amt1
Ube2h
Jund
Med8
Pex13
Cd47
Cdkn2d
Zfp536
LOC432928
Pou2f1
Cyp4f15
Nell2
Nes
Recql4
Zmynd11
Ivns1abp
Tom1l2
Hist1h2bc
Slc6a1
Pdgfb
Hmox2
Ltn1
Kpnb1
Itgav
Klhl9
Hist1h2bg
Pax3
Uck1
Ina
Dctn6
Cntn3
Hrh2
Triap1
Tppp
Gabra1
1110037F02Rik
Htr1a
Ssr1
Senp2
Rnf220
Siae
Tfap2a
Papola
Fgfr3
Fn3krp
Prrt3
ND3
Clmn
Alox8
Kdelr1
Pcdhb18
Dkkl1
Tagln3
Sc5d
Hsbp1
Ran
Rbm18
Hist1h1b
Slc25a25
Rbm38
Hes1
Kl
Rpl11
Rpl15
Ndufa10
Abhd8
Mmp16
A530079E22Rik
Asns
Sh3bgr
Trpc2
Arhgap26
Syne1
Mlc1
C2cd2l
Unc13c
Nrn1
Mtap7d2
Gpr88
Nceh1
Ubtf
Dcc
Tmem106b
Plxna2
Atp1a1
Camk1g
Arhgdig
Gpc1
Hpcal4
LOC381765
Chd2
Mcl1
Rpl21
Dhx40
Myo5b
L1cam
Nr2f1
Gstm4
Dlx3
Sirpa
Eif1ax
Serpinb8
Fam163b
C1qa
Fstl4
Cdk14
Gda
Zdhhc7
Cnnm2
St3gal3
Syt17
Phyh
Gadd45b
Mapre1
Sobp
Park2
Aqp9
Mc4r
Ahcyl2
Slc2a3
Hdlbp
Fos
Mtf2
Gde1
Htr4
Ntm
Cntnap2
Abhd11
Prpf6
Shb
Pvrl4
Nr1d1
Ogfod1
Ptk7
Tomm70a
1190002N15Rik
Dyrk1a
Sdcbp
Rasgrp4
Fam19a4
Slc35b4
Stat1
Syn2
Plekha5
Pacsin1
Ssbp4
LOC545810
Igsf21
Mtmr6
Synj1
9130024F11Rik
Trappc10
Flot1
Lhx6
Gnb5
Vdac3
Gjb2
P2ry12
Pik3r3
Atp2a2
Cpne7
Pomp
Dad1
Ncaph2
Iqsec1
Mapk13
Atp6v1a
Gucy1a3
Ghitm
Cntnap1
Hnrnph2
Ugp2
Psmd4
Rrp1
Adra2b
Pcdhb17
Gdap1l1
Agtr1a
Mapk14
Alg2
Vdac2
Olig2
Gnao1
Micu1
Car10
Decr2
Cdh8
Mtfp1
Zbtb24
Gpr133
Dynlrb1
Mllt11
Csrp1
Prkdc
Mt3
Brwd1
Mtch2
Rtn4
Arpp21
Glg1
Scg5
Irf9
Uqcrfs1
Eif2ak3
Ncs1
Rgs20
Hrh3
Usp21
5730469M10Rik
Atrx
Hmbox1
Nfic
Nudc
Pcsk2
Copa
Asb8
Arl16
Ddx19b
Vstm2a
B4galt6
Hist2h2aa1
Vgf
Eif5a
Ywhab
Smpd1
Crhr1
Dpy19l1
Npepps
Rabep2
Nkd2
Ablim2
Snap47
Usp20
Ptp4a1
Vps35
9530091C08Rik
Leprel4
Gpc2
Ajap1
Ubl3
Evi5
Pdzd2
LOC381742
4933427D14Rik
Kcna2
Clta
St8sia6
Hook3
Synpo
Kdm4b
Il11ra1
A830073O21Rik
Gabrb2
Rnf32
Grina
Ap2b1
Cwh43
Kit
Kcnj2
Sec61a2
Arhgdia
Rps21
Folr2
Mlxipl
Gpnmb
Dip2a
Gria2
Gpr162
Tsc2
Zfp790
Tob2
Rgs12
Mtf1
Tomm20
AI848100
Fbxo9
Plcd1
Syt1
Eya4
Sdc3
Mapre2
Trip4
Dpysl5
Sytl2
Dbp
Mfap1a
Dhdds
Pdcl
Cds2
Pkig
Rgs5
Wnt8a
Smpd4
Hdac7
Dffa
Ltk
Klc2
Calm2
Zyx
Hlf
Rps19
Matk
Glrb
Thsd7b
Snx31
Srp54a
Tacc3
Uqcrc2
Calm1
Rassf3
Slc9a3r2
Erbb4
Celsr3
Rab3c
Jun
Ywhaz
Gnas
Sorcs3
Garnl3
Map3k15
Cnih
Arl3
Cox6c
St8sia2
Akr1e1
Sgsm3
Tmem50b
Hebp1
Acat1
Gm12429
Psmd13
Adam33
Sdccag8
Dtna
F2rl1
Arhgap33
Pnrc2
Zswim6
Prosc
Rmnd1
Ubash3b
Zmat4
Serpini1
Sh3bp4
Cdca7
Rpn1
Rcan1
Med26
Sulf2
Clip4
Tcf25
Tmem109
B830028H17Rik*
Ipo4
Psg16
LOC620538
Ccdc65
Gm2a
Atp6v0a1
Syt11
Snhg7
Kifc5b
Mtap1a
BC032203
Elmod3
Eif2d
Bhlhb9
Cntnap3
Hmg20a
Sdhb
Crip2
Samd11
Tle3
Fasn
0610010F05Rik
Msh2
Acot7
Enpp2
App
Slc25a3
Taf13
Hint1
Lphn2
Dmwd
Kcnf1
Baalc
Rbm4
Cotl1
Chchd2
Snhg11
Cpeb1
Gabra4
Spock3
Vsnl1
Mrpl12
Ppp1r9b
Psmd11
Nefm
Fabp5
Apbb1
Son
Gabpb1
Stx12
Spock1
Per2
Pitrm1
S100a10
Gabrb1
Cd8b1
Gfap
Unc5b
Tesc
Ptgds
Cyp46a1
Scnn1g
Pea15a
Apba1
Nrsn1
Grin1
Rad23b
Prdx5
Dusp10
9130024F11Rik
Calb1
Snx33
Pop4
Pxn
Cux2
Ank3
Rnf122
Rps6ka3
Gabarap
Gpr85
Vwa5b2
Susd4
Pmm1
Vldlr
Dbnl
Nxf1
Adrm1
Acot13
Bcat1
St8sia1
Ankrd10
Vdac1
Tmem108
Serinc1
Il16
Kcnv2
Accn4
Arpp21
Stard7
Myo1b
Ywhaq
Vwa5a
Pola1
Sf3b2
Ilf3
Dync1li1
Fam50a
Slc20a1
Il11ra2
Wash
Mfn2
Nrxn1
Med23
Rbp4
Fdps
Pdia3
Dos
Pnrc1
Celf3
Gpr89
Psmb2
D4Wsu53e
Fryl
Olfm2
Pygb
Efemp2
Cyc1
Dgkb
Moxd1
Kcnip3
Ogt
Synj2bp
Gria3
Ncdn
Chd5
Selplg
Rbbp6
Atpif1
Fbxo21
P4hb
Scarb1
Stmn2
Atxn10
Ptpn5
Top1
Socs5
Ldlrap1
Nicn1
Crhbp
Lrfn2
Atp6v0b
Cblb
Nme1
Fbxo2
Rpl32
Ccni
Ttll7
Dirc2
Cxcl14
Gba
Ccdc92
Dicer1
Ramp3
P2rx7
Fnbp1l
Rer1
Dnttip1
Atp5o
Ppp2r5b
Chga
Ncam2
Rpn2
Pqbp1
B4galnt3
Dbndd2
Pfkm
Eef1g
Rufy3
Cntnap4
Rpl8
Mpzl1
Chrm4
Qdpr
Trap1
Adcy6
Lztr1
Atg12
Slc22a13
Ndufv2
Cbfa2t3
Cuedc2
Rcan2
Scand1
Tox3
Tceb3
Hnrpdl
Fbxo34
Fscn1
Casc1
6430709H04Rik
Gpr37
Npas2
Acta1
Atp6v0c
Prkacb
Ctnnb1
Mela
Fam190a
Hdc
Pttg1
Kctd4
Tmtc1
Ptpn4
Kcnab3
Tmem150c
Leprel2
Ccbp2
Map2k4
4933403F05Rik
Atp1a3
Cdkn2c
Vstm2b
Hspa4l
Chrm4
Map2k5
Anln
F11r
Drd2
Mpp3
Nipa2
Ndufb8
Ptcd2
Chgb
Aire
Apbb2
Samsn1
Dcaf4
Fam134b
Agpat4
B3gnt2
Dbr1
Pgrmc2
Uqcrb
Sema5a
Ralyl
Otof
Gpr156
Slc35b2
Rab1
Ndufs8
Park7
Bap1
Tiam2
Nav1
Ptn
Hsf1
Gdf1
Ngfrap1
Ms4a6b
Enpp2
Rps4y2
Lrrc49
Gtf3c2
Rps15a
Rora
Gm1399
Nxph3
Cadps
Col5a3
Zfp61
E2f1
Cer1
Adrbk2
E4f1
Fam196a
Dnahc12
Asb11
Rtn3
Zbtb48
Rprm
Caml
Itsn1
Kpna4
Aars
Gyg
Eps8l3
Adarb1
Ckb
Ntng2
Uba6
Mesdc2
Tmod1
Trim28
Atp5j
Pfkp
Relb
Lyst
LOC66376
Supt5h
Syn1
Matr3
Tnnt3
Rtn1
Apbb3
Prkar1b
Kcnj15
Opn1sw
Fam55c
Nsf
Sema3a
Tbl3
Bsdc1
Fam69b
Chst12
Cdo1
Sbk1
Elavl2
Irak1
Col6a2
Mmp15
Nfil3
Lmo4
Ndst3
Prnp
Erbb2
Apc
Ttc3
Syngr3
Rab3b
[truncated: 2,345 more rows]

## Sheet: GO_process - 20%
GO Term	Description	P-value	FDR q-value	Enrichment (N, B, n, b)	Genes
GO:0048814	regulation of dendrite morphogenesis	4.42e-05	0.489	4.12 (3978,48,221,11)	Bai3, Cdk5r1, Itpka, Ptprd, Kalrn, Baiap2, Dtnbp1, Epha4, Cdkl5, Sipa1l1, Ppp3ca
GO:0048167	regulation of synaptic plasticity	0.000141	0.781	2.80 (3978,103,221,16)	Slc8a2, Itpka, Ptgs2, Rara, Plk2, Snca, Ptk2b, Sipa1l1, Rin1, Kalrn, Baiap2, Nrgn, Dgki, Grin2a, Epha4, Vamp2
GO:0050807	regulation of synapse organization	0.000214	0.79	2.81 (3978,96,221,15)	Bai3, , Itpka, Ptprd, Snca, Sipa1l1, Slitrk4, Flrt2, Frmpd4, Cdk5rl, Asic2, Nrxn1, Kalrn, Dtnbp1, Baiap2, Epha4
GO:0061001	regulation of dendritic spine morphogenesis	0.000228	0.631	5.25 (3978,24,221,7)	Cdk5r1, Itpka, Kalrn, Baiap2, Dtnbp1, Epha4, Sipa1l1
GO:0060998	regulation of dendritic spine development	0.000315	0.697	3.95 (3978,41,221,9)	Cdk5r1, Itpka, Kalrn, Dtnbp1, Baiap2, Plk2, Epha4, Cdkl5, Sipa1l1
GO:0050773	regulation of dendrite development	0.000337	0.621	2.96 (3978,79,221,13)	Bai3, Itpka, Ptprd, Plk2, Sipa1l1, Ppp3ca, Cdk5r1, Kalrn, Dtnbp1, Baiap2, Fat3, Epha4, Cdkl5
GO:0050775	positive regulation of dendrite morphogenesis	0.000551	0.871	5.40 (3978,20,221,6)	Itpka, Ptprd, Kalrn, Baiap2, Epha4, Cdkl5
GO:0035562	negative regulation of chromatin binding	0.000649	0.898	13.50 (3978,4,221,3)	Tdg, Fbxo18, Ppp3ca
GO:0035418	protein localization to synapse	0.00067	0.823	6.43 (3978,14,221,5)	Asic2, Nrxn1, Kalrn, Baiap2, Pclo

## Sheet: GO_process - L1
GO Term	Description	P-value	FDR q-value	Enrichment (N, B, n, b)	Genes
GO:0048167	regulation of synaptic plasticity	1.81e-05	0.2	1.89 (3978,103,958,47)	Arc, Kcnn2, Synpo, Camk2a, Mgll, Slc8a2, Arf1, Rasgrf2, Crtc1, Ptgs2, Plk2, Rara, Snca, Ptk2b, Neurod2, Rin1, Dlg4, Kalrn, Baiap2, Lrrtm1, Stx3, Stxbp1, Nrgn, Prkcz, Ppp1r9a, Vamp2, Slc24a2, Chrna7, Kcnb1, Itpka, Syt12, Mef2c, Abhd6, Sipa1l1, Adrb1, Pak1, Rgs14, Bdnf, Grin1, Grm5, Epha4, Tnr, Grin2a, Dgki, Egr1, Gipc1, Neto1
GO:0050770	regulation of axonogenesis	3.23e-05	0.179	1.90 (3978,93,993,44)	Robo1, Chn1, Mgll, Cyfip1, Ptk2, Ust, Plxnd1, Plxnb3, Cttn, Islr2, Plxna2, Ptprs, Robo2, Bcl11a, Nrp1, Dab1, Ephb3, Rtn4r, Slit1, Epha7, Ngf, Sema7a, Twf2, Sipa1l1, Pak1, Zeb2, Nin, Cdk5r1, Trpc5, Fgf13, Efna5, Bdnf, Grin1, Ndel1, Sema5a, Fezf2, Cdh2, Nefl, Omg, Agrn, Epha4, Tnr, Cdkl5, Tbr1
GO:0022604	regulation of cell morphogenesis	5.61e-05	0.207	1.95 (3978,191,470,44)	Arc, Robo1, Mgll, Cyfip1, Ptk2, Ptk2b, Ust, Plxnd1, Cttn, Islr2, Kalrn, Dtnbp1, Nrp1, Dab1, Bai3, Itpka, Rtn4r, Ptprd, Slit1, Epha7, Ngf, Itga7, Sema7a, Sipa1l1, Twf2, Fmnl1, Zeb2, Ppp3ca, Sema4a, Epb4.1l2, Cdk5r1, Fgf13, Efna5, Palmd, Sema5a, Ighm, Cdh2, Epha4, Met, Cdkl5, Strip2, Tbr1, Net1, Sema3e,
GO:0000188	inactivation of MAPK activity	7.49e-05	0.207	17.49 (3978,5,182,4)	Prkca, Dusp4, Dusp6, Dusp3
GO:0065009	regulation of molecular function	8.97e-05	0.198	1.28 (3978,724,890,208)	Robo1, Camk2a, Ntf3, Ptgs2, Cap1, Mas1, Ptk2b, Ptk2, Dusp3, Rock2, Asic2, Nrxn1, Dag1, Rtn4rl2, Dab1, Bhlhe40, Ppp6r3, Chrna7, Aurka, Dusp4, Ankrd33, Cacna2d1, Ddx3x, Cacnb4, Cacnb3, Pak7, Cacnb2, Adap1, Tdg, Cdkl5, Gsg1l, Hcn1, Dlg2, Cck, Camkk1, Ccnd2, Lxn, Rtn4rl1, Rtn4r, Ngf, Adrb1, Gprc5a, Ptprj, Sec14l1, Camk1d, Nfib, Ptpn2, Neto1, Dusp1, Zfyve28, 9630033F20Rik, Aph1a, Rasgrf2, Tbc1d1, Rara…
GO:0010769	regulation of cell morphogenesis involved in differentiation	9.61e-05	0.177	1.77 (3978,138,847,52)	Arc, Robo1, Mgll, Ptk2, Plxnd1, Dtnbp1, Nrp1, Dab1, Ephb3, Itpka, Epha7, Sipa1l1, Twf2, Bdnf, Fezf2, Omg, Epha4, Cdkl5, Tbr1, Chn1, Cyfip1, Ust, Plxnb3, Cttn, Islr2, Cux1, Kalrn, Robo2, Baiap2, Bcl11a, Ppp1r9a, Bai3, Ptprd, Rtn4r, Slit1, Ngf, Sema7a, Nin, Pak1, Zeb2, Ppp3ca, Cdk5r1, Fgf13, Efna5, Trpc5, Ndel1, Sema5a, Prex1, Cdh2, Nefl, Met, Net1
GO:0035418	protein localization to synapse	0.00012	0.189	3.43 (3978,14,910,11)	Dlg4, Asic2, Kalrn, Nrxn1, Lrrtm1, Baiap2, Homer1, Bsn, Kif5c, Pclo, Dlgap1
GO:0050807	regulation of synapse organization	0.000138	0.19	1.98 (3978,96,775,37)	Arc, Klk8, Snca, Ptk2, Neurod2, Clstn2, Amigo2, Frmpd4, Prkca, Asic2, Flrt3, Nrxn1, Kalrn, Dtnbp1, Lrrtm1, Baiap2, Ppp1r9a, Lrrtm3, Bai3, Chrna7, Zfp804a, Itpka, Ptprd, Epha7, Lrrc4, Lingo2, Mef2c, Slitrk4, Sipa1l1, Flrt2, Cdk5r1, Efna5, Ctnna2, Syndig1, Etv5, Cdh2, Epha4
GO:0010770	positive regulation of cell morphogenesis involved in differentiation	0.00022	0.271	2.08 (3978,69,831,30)	Robo1, Cyfip1, Plxnb3, Plxnd1, Islr2, Cux1, Kalrn, Robo2, Baiap2, Nrp1, Bcl11a, Itpka, Ptprd, Ngf, Sema7a, Twf2, Pak1, Nin, Zeb2, Bdnf, Efna5, Trpc5, Ndel1, Sema5a, Prex1, Nefl, Epha4, Met, Cdkl5, Net1
GO:0044087	regulation of cellular component biogenesis	0.000231	0.256	1.45 (3978,285,902,94)	Ikzf1, Arf1, Ptk2b, Ptk2, Gpm6b, Rock2, Akap13, Sept7, Sar1a, Ikbkb, Pfn2, Ppm1a, Asic2, Wnt4, Prkca, Mmp14, Nrxn1, Lrrtm1, Pkp2, Dag1, Nrp1, Prkcz, Stx1a, Slx1b, Tpr, Lrrtm3, Fhod3, Ephb3, Vill, Map4, 4833424O15Rik, Mtpn, Epha7, Tbc1d14, Sorl1, Psmc3, Rap1b, Mapk8, Twf2, Ddx3x, Bdnf, Syndig1, Trim37, Grin1, Pip4k2c, Asap1, Oprd1, Tubb4a, Synpo, Arhgef2, Snap91, Stam, Rab3ip, Plk2, Cyfip1, Tgfb3,…
GO:0051128	regulation of cellular component organization	0.000234	0.235	1.25 (3978,735,993,229)	Robo1, Ntf3, Ikzf1, Ptk2b, Ptk2, Rock2, Asic2, Nrxn1, Extl3, Pkp2, Stxbp1, Dag1, Nrp1, Rtn4rl2, Dcbld2, Dab1, Stx1a, Chrna7, Zfp804a, Psmc3, Lgi1, Nrcam, Ddx3x, Fezf2, Asap1, Cdkl5, Ets1, Ehd3, Stam, Hnf1b, Adamts1, Cttn, Cck, Cux1, Vps35, Ptprs, Sub1, Stk38l, Bcl11a, Ncor1, Rtn4rl1, Ptprd, Ccsap, Rtn4r, Sirpa, Ngf, Elmod1, Adrb1, Afap1, Ptprj, Nin, Ctnna2, Fat3, Camk1d, Ptn, Nefl, Agrn, Sptb, 96…
GO:0045649	regulation of macrophage differentiation	0.000261	0.241	4.09 (3978,7,973,7)	Id2, Prkca, Gata2, C1qc, Trib1, Ptpn2, Il34
GO:0032412	regulation of ion transmembrane transporter activity	0.000326	0.277	2.02 (3978,107,626,34)	Arc, Kcns2, Homer1, Rasgrf2, Gsg1l, Hcn1, Ptk2b, Ikbkb, Asic2, Prkca, Nrxn1, Dapk1, Vamp2, Glrx, Stim2, Gsto1, Ptpn3, Cacng8, Stoml1, Mef2c, Klhl24, Cnih3, Cacna2d1, Cnih2, Hpca, Gpd1l, Fxyd5, Cacnb4, Plcb1, Nos1ap, Cacnb3, Cacnb2, Htr3a, Scn3b
GO:1900449	regulation of glutamate receptor signaling pathway	0.000442	0.349	3.14 (3978,25,659,13)	Arc, Cacng8, Rasgrf2, Mef2c, Gsg1l, Klhl24, Cnih3, Ptk2b, Cnih2, Nrxn1, Dapk1, Necab2, Neto1
GO:0034762	regulation of transmembrane transport	0.000448	0.331	1.69 (3978,198,606,51)	Arc, Rasgrf2, Ptk2b, Slc8a1, Ikbkb, Prkca, Asic2, Nrxn1, Dapk1, Azin1, Glrx, Stim2, Klhl24, Cnih3, Cacna2d1, Kcnq5, Cacnb4, Kcne4, Kcnh7, Cacna2d3, Nos1ap, Cacnb3, Cacnb2, Irs2, Htr3a, Oprk1, Scn3b, Kcns2, Homer1, Tgfb2, Gsg1l, Hcn1, Snca, Kcnq3, Vamp2, Gsto1, Kcns3, Ptpn3, Cacng8, Kcnb1, Kcnh1, Stoml1, Kcnd2, Ngf, Mef2c, Cnih2, Hpca, Fxyd5, Kcnj6, Plcb1, Kcnj4
GO:0032409	regulation of transporter activity	0.000452	0.312	1.97 (3978,113,626,35)	Arc, Kcns2, Homer1, Rasgrf2, Snca, Hcn1, Gsg1l, Ptk2b, Ikbkb, Prkca, Asic2, Nrxn1, Dapk1, Vamp2, Glrx, Stim2, Gsto1, Ptpn3, Cacng8, Stoml1, Mef2c, Klhl24, Cnih3, Cacna2d1, Cnih2, Hpca, Gpd1l, Fxyd5, Cacnb4, Plcb1, Nos1ap, Cacnb3, Cacnb2, Htr3a, Scn3b
GO:0022898	regulation of transmembrane transporter activity	0.000473	0.308	1.98 (3978,109,626,34)	Arc, Kcns2, Homer1, Rasgrf2, Hcn1, Gsg1l, Ptk2b, Ikbkb, Prkca, Asic2, Nrxn1, Dapk1, Vamp2, Glrx, Stim2, Gsto1, Ptpn3, Cacng8, Stoml1, Mef2c, Klhl24, Cnih3, Cacna2d1, Cnih2, Hpca, Gpd1l, Fxyd5, Cacnb4, Plcb1, Nos1ap, Cacnb3, Cacnb2, Htr3a, Scn3b
GO:0001827	inner cell mass cell fate commitment	0.000503	0.309	1,989.00 (3978,1,2,1)	Lats2
GO:0001828	inner cell mass cellular morphogenesis	0.000503	0.293	1,989.00 (3978,1,2,1)	Lats2
GO:0034765	regulation of ion transmembrane transport	0.000512	0.283	1.69 (3978,194,606,50)	Arc, Rasgrf2, Ptk2b, Slc8a1, Ikbkb, Prkca, Asic2, Nrxn1, Dapk1, Glrx, Stim2, Klhl24, Cnih3, Cacna2d1, Kcnq5, Cacnb4, Kcne4, Kcnh7, Cacna2d3, Nos1ap, Cacnb3, Cacnb2, Irs2, Htr3a, Oprk1, Scn3b, Kcns2, Homer1, Tgfb2, Gsg1l, Hcn1, Snca, Kcnq3, Vamp2, Gsto1, Kcns3, Ptpn3, Cacng8, Kcnb1, Kcnh1, Stoml1, Kcnd2, Ngf, Mef2c, Cnih2, Hpca, Fxyd5, Kcnj6, Plcb1, Kcnj4
GO:0099601	regulation of neurotransmitter receptor activity	0.000702	0.37	3.02 (3978,26,659,13)	Arc, Cacng8, Rasgrf2, Mef2c, Gsg1l, Klhl24, Cnih3, Ptk2b, Cnih2, Nrxn1, Dapk1, Lynx1, Neto1
GO:0048679	regulation of axon regeneration	0.000746	0.375	3.28 (3978,11,993,9)	Rtn4rl1, Rtn4r, Ptprs, Klk8, Ndel1, Omg, Epha4, Tnr, Mif
GO:2001257	regulation of cation channel activity	0.00079	0.38	2.15 (3978,80,600,26)	Arc, Kcns2, Rasgrf2, Homer1, Gsg1l, Hcn1, Ptk2b, Ikbkb, Asic2, Nrxn1, Dapk1, Vamp2, Stim2, Gsto1, Cacng8, Stoml1, Mef2c, Cnih3, Klhl24, Cacna2d1, Cnih2, Hpca, Cacnb4, Nos1ap, Cacnb3, Cacnb2
GO:1900101	regulation of endoplasmic reticulum unfolded protein response	0.000798	0.368	4.19 (3978,6,950,6)	Wfs1, Tmbim6, Tmem33, Ptpn2, Bok, Xbp1
GO:0010975	regulation of neuron projection development	0.000946	0.419	1.75 (3978,244,410,44)	Robo1, Arc, Mgll, Fgfr1, Klk8, Plk2, Cyfip1, Sfrp2, Ptk2b, Enc1, Ust, Plxnd1, Islr2, Kalrn, Dtnbp1, Nrp1, Rtn4rl2, Dab1, Zfp804a, Bai3, Rtn4rl1, Itpka, Rtn4r, Ptprd, Slit1, Epha7, Ngf, Mef2c, Sema7a, Twf2, Sipa1l1, Zeb2, Ppp3ca, Tenm3, Fgf13, Fat3, Camk1d, Sema5a, Cdh2, Asap1, Epha4, Met, Cdkl5, Tbr1

## Sheet: GO_component - 20%
GO Term	Description	P-value	FDR q-value	Enrichment (N, B, n, b)	Genes
GO:0043005	neuron projection	3.44e-05	0.044	1.74 (3978,517,221,50)	Dlgap2, Ptgs2, Rara, Ptk2b, Sept7, Slc8a1, Prkcg, Adcy2, Asic2, Dtnbp1, Rtn4rl2, Kpna1, Chrm3, Itpka, Mtpn, Mapk8, Sipa1l1, Twf2, Psd, Nrcam, Epha4, Dgki, Grin2a, Itpr1, Slc8a2, Plk2, Adcy9, Hcn1, Snca, Dlg2, Rin1, Frmpd4, Cck, Kalrn, Baiap2, Nrgn, Kcnq3, Vamp2, Brinp2, Rtn4r, Ccsap, Pclo, Hpca, Ybx1, Flrt2, Kcnj6, Cdk5r1, Fat3, Nefl, Sstr4
GO:0097458	neuron part	0.00016	0.102	1.54 (3978,712,221,61)	Dlgap2, Ptgs2, Rara, Ptk2b, Sept7, Enc1, Slc8a1, Prkcg, Adcy2, Asic2, Nrxn1, Dtnbp1, Rtn4rl2, Kpna1, Itpka, Chrm3, Aurka, Mtpn, Mapk8, Twf2, Sipa1l1, Psd, Nrcam, Syt13, Dgki, Grin2a, Epha4, Itpr1, Cdkl5, Tbr1, Cap2, Slc8a2, Plk2, Hcn1, Adcy9, Snca, Dlg2, Gabrb3, Rin1, Cckar, Frmpd4, Cck, Kalrn, Baiap2, Nrgn, Pde1b, Kcnq3, Vamp2, Brinp2, Synj2, Ccsap, Rtn4r, Pclo, Hpca, Flrt2, Ybx1, Kcnj6, Cdk5r1,…
GO:0098794	postsynapse	0.000271	0.115	2.76 (3978,98,221,15)	Bai3, Slc8a2, Itpka, Ptk2b, Sipa1l1, Psd, Slc8a1, Frmpd4, Cdk5r1, Asic2, Dtnbp1, Baiap2, Dgki, Epha4, Grin2a
GO:0043197	dendritic spine	0.000287	0.0918	2.86 (3978,88,221,14)	Itpka, Slc8a2, Ptk2b, Sipa1l1, Psd, Slc8a1, Frmpd4, Cdk5r1, Asic2, Dtnbp1, Baiap2, Dgki, Grin2a, Epha4
GO:0044309	neuron spine	0.000324	0.0829	2.83 (3978,89,221,14)	Itpka, Slc8a2, Ptk2b, Sipa1l1, Psd, Slc8a1, Frmpd4, Cdk5r1, Asic2, Dtnbp1, Baiap2, Dgki, Grin2a, Epha4
GO:0120038	plasma membrane bounded cell projection part	0.000572	0.122	1.69 (3978,416,221,39)	Slc8a2, Hcn1, Snca, Dlg2, Ptk2b, Sept7, Gabrb3, Slc8a1, Cckar, Frmpd4, Cck, Asic2, Nrxn1, Dtnbp1, Baiap2, Nrgn, Kcnq3, Vamp2, Itpka, Chrm3, Synj2, Ccsap, Rtn4r, Aurka, Pclo, Mapk8, Twf2, Sipa1l1, Psd, Ptprj, Hpca, Nrcam, Cdk5r1, Psd3, Nefl, Dgki, Grin2a, Epha4, Cdkl5
GO:0044463	cell projection part	0.000572	0.104	1.69 (3978,416,221,39)	Slc8a2, Hcn1, Snca, Dlg2, Ptk2b, Sept7, Gabrb3, Slc8a1, Cckar, Frmpd4, Cck, Asic2, Nrxn1, Dtnbp1, Baiap2, Nrgn, Kcnq3, Vamp2, Itpka, Chrm3, Synj2, Ccsap, Rtn4r, Aurka, Pclo, Mapk8, Twf2, Sipa1l1, Psd, Ptprj, Hpca, Nrcam, Cdk5r1, Psd3, Nefl, Dgki, Grin2a, Epha4, Cdkl5
GO:0044456	synapse part	0.000904	0.144	1.68 (3978,397,221,37)	Slc8a2, Dlgap2, Hcn1, Snca, Dlg2, Ptk2b, Sept7, Gabrb3, Slc8a1, Cckar, Cck, Prkcg, Frmpd4, Asic2, Kalrn, Nrxn1, Dtnbp1, Baiap2, Nrgn, Vamp2, Bai3, Itpka, Chrm3, Synj2, Pclo, Sipa1l1, Psd, Pvrl3, Hpca, Cdk5r1, Syt13, Psd3, Grin2a, Dgki, Epha4, Itpr1, Cap2

## Sheet: GO_component - L1
GO Term	Description	P-value	FDR q-value	Enrichment (N, B, n, b)	Genes
GO:0044456	synapse part	7.14e-06	0.00912	1.42 (3978,397,993,141)	Arc, Camk2a, Dlgap2, Calm3, Arf1, Ptk2b, Ptk2, Camk2g, Slc8a1, Prkcg, Pfn2, Asic2, Nrxn1, Stx3, Dag1, Stxbp1, Dab1, Slc30a3, Stx1a, Nrxn3, Kctd12, Chrna7, Zfp804a, Chrm3, Synpr, Chrm1, Map4, Npy1r, Lrrc4, Cnih3, Psd, Pvrl3, Slc17a7, Syt13, Syndig1, Palmd, Htr3a, Psd3, Asap1, Dgki, Synpo, Slc8a2, Homer1, Ica1, Gabra5, Cyfip1, Hcn1, Gsg1l, Dlg2, Gabrg3, Gabrg2, Gabrb3, Cckar, Trim9, Cttn, Frmpd4, C…
GO:0097060	synaptic membrane	2.82e-05	0.018	1.61 (3978,186,954,72)	Arc, Igsf9b, Dlgap2, Arf1, Kcnc2, Entpd1, Slc8a1, Prkcg, Kcna1, Nrxn1, tx3, Dtnbp1, Lrrtm1, Stxbp1, Dag1, Pi4k2a, Stx1a, Nrxn3, Kctd12, Lrrtm3, Cpe, Chrna7, Chrm3, Chrm1, Atp2b1, Epha7, Lrrc4, Cnih3, Sipa1l1, Pvrl3, Grid1, Tenm2, Syndig1, Grin1, Psd3, Htr3a, Epha4, Grin2a, Dgki, Itpr1, Oprd1, Synpo, Snap91, Homer1, Gabra5, Kctd16, Dlg2, Gabrg3, Gabrg2, Clstn2, Gabrb3, Dlg4, Flrt3, Tanc1, Baiap2, …
GO:0045202	synapse	6.12e-05	0.0261	1.55 (3978,316,708,87)	Arc, Mgll, Unc5c, Dlgap2, Sept7, Prkcg, Kcna1, Asic2, Nrxn1, Lrrtm1, Dtnbp1, Dag1, Pi4k2a, Slc30a3, Stx1a, Kcnab2, Lrrtm3, Kctd12, Chrna7, Sept5, Synpr, Cplx3, Chrm3, Epha7, Itga7, Lgi1, Htr2b, Lamp5, Cnih3, Sipa1l1, Sv2b, Pvrl3, Nrcam, Cacnb4, Slc17a7, Syt13, Tenm2, Syndig1, Dscaml1, Htr3a, Psd3, Epha4, Grin2a, Dgki, Cdkl5, Oprk1, Synpo, Homer1, Cyfip1, Gabra5, Kctd16, Snca, Hcn1, Gsg1l, Dlg2, G…
GO:0097458	neuron part	0.000128	0.0408	1.26 (3978,712,981,222)	Robo1, Camk2a, Calm3, Ptgs2, Ptk2b, Ptk2, Camk2g, Asic2, Nrxn1, Stx3, Nrtn, Dag1, Stxbp1, Nrp1, Rtn4rl2, Slc30a3, Dab1, Stx1a, Nrxn3, Chrna7, Zfp804a, Synpr, Aurka, Npy1r, Lamp5, Orai2, Nrcam, Rpgr, Ddn, Asap1, Cdkl5, Gsg1l, Adcy9, Hcn1, Dlg2, Pls3, Cckar, Lypd6, Cttn, Cck, Cux1, Vps35, Bcl11a, Pde11a, Brinp2, Rtn4r, Ccsap, Ptprk, Cpt1c, Nin, Ctnna2, Fat3, Ctnnd1, Nfib, Nefl, Agrn, Cadps2, Neto1,…
GO:0043005	neuron projection	0.000284	0.0727	1.31 (3978,517,965,164)	Robo1, Camk2a, Dlgap2, Unc5c, Calm3, Clcn2, Arf1, Ptgs2, Ptk2b, Ptk2, Camk2g, Slc8a1, Prkcg, Prkca, Asic2, Stx3, Nrtn, Stxbp1, Nrp1, Rtn4rl2, Dab1, Slc30a3, Stx1a, Kpna1, Chrna7, Zfp804a, Chrm3, Synpr, Chrm1, Map4, Mtpn, Npy1r, Lrrc4, Htr2b, Mapk8, Psd, Nrcam, Slc17a7, Syndig1, Palmd, Ddn, Htr3a, Pex5l, Asap1, Dgki, Synpo, Slc8a2, Homer1, Cyfip1, Gabra5, Adcy9, Hcn1, Dlg2, Gabrg2, Pls3, Pcp4, Tri…
GO:0043197	dendritic spine	0.000357	0.076	2.10 (3978,88,645,30)	Kcnn2, Synpo, Slc8a2, Cyfip1, Ptk2b, Ptk2, Slc8a1, Frmpd4, Asic2, Dtnbp1, Baiap2, Ppp1r9a, Chrna7, Zfp804a, Itpka, Kcnd2, Sipa1l1, Psd, Cnih2, Rgs14, Cdk5r1, Tenm2, Syndig1, Palmd, Ctnnd1, Grm3, Asap1, Dgki, Grin2a, Epha4
GO:0014069	postsynaptic density	0.000357	0.0652	1.68 (3978,131,940,52)	Camk2a, Ptk2b, Entpd1, Camk2g, Prkcg, Dtnbp1, Dab1, Stx1a, Kcnab2, Chrna7, Chrm1, Map4, Gng3, Sipa1l1, Psd, Syndig1, Grin1, Dgki, Grin2a, Epha4, Itpr1, Cap2, Arhgef2, Snap91, Homer1, Gsg1l, Dlg2, Clstn2, Dlg4, Vps35, Flrt3, Kalrn, Baiap2, Bcl11a, Nrgn, Ppp1r9a, Cacng8, Kcnd2, Pclo, Cnih2, Pak1, Rgs14, Cdk5r1, Ctnna2, Cdh2, Grm3, Bsn, Grm5, Met, Homer3, Neto1, Dlgap1
GO:0044309	neuron spine	0.000447	0.0715	2.08 (3978,89,645,30)	Synpo, Kcnn2, Slc8a2, Cyfip1, Ptk2b, Ptk2, Slc8a1, Frmpd4, Asic2, Dtnbp1, Baiap2, Ppp1r9a, Zfp804a, Chrna7, Itpka, Kcnd2, Sipa1l1, Psd, Cnih2, Rgs14, Cdk5r1, Tenm2, Syndig1, Palmd, Ctnnd1, Grm3, Asap1, Dgki, Grin2a, Epha4
GO:0099572	postsynaptic specialization	0.000452	0.0641	1.67 (3978,132,940,52)	Camk2a, Ptk2b, Entpd1, Camk2g, Prkcg, Dtnbp1, Dab1, Stx1a, Kcnab2, Chrna7, Chrm1, Map4, Gng3, Sipa1l1, Psd, Syndig1, Grin1, Dgki, Grin2a, Epha4, Itpr1, Cap2, Arhgef2, Snap91, Homer1, Gsg1l, Dlg2, Clstn2, Dlg4, Vps35, Flrt3, Kalrn, Baiap2, Bcl11a, Nrgn, Ppp1r9a, Cacng8, Kcnd2, Pclo, Cnih2, Pak1, Rgs14, Cdk5r1, Ctnna2, Cdh2, Bsn, Grm3, Grm5, Met, Homer3, Neto1, Dlgap1
GO:0098794	postsynapse	0.000466	0.0596	1.77 (3978,98,965,42)	Kcnn2, Synpo, Slc8a2, Homer1, Cyfip1, Ptk2, Ptk2b, Slc8a1, Frmpd4, Dlg4, Asic2, Baiap2, Dtnbp1, Stx3, Stxbp1, Ppp1r9a, Ppp1r2, Bai3, Sez6, Chrna7, Zfp804a, Itpka, Kcnd2, Lrrc4, Sipa1l1, Psd, Cnih2, Rgs14, Cdk5r1, Tenm2, Syndig1, Rapgef4, Grin1, Palmd, Ctnnd1, Grm3, Asap1, Grm5, Grin2a, Epha4, Dgki, Gipc1
GO:0045211	postsynaptic membrane	0.000567	0.0659	1.63 (3978,145,924,55)	Arc, Igsf9b, Dlgap2, Arf1, Kcnc2, Slc8a1, Dtnbp1, Lrrtm1, Dag1, Kctd12, Lrrtm3, Chrna7, Chrm3, Chrm1, Epha7, Lrrc4, Cnih3, Sipa1l1, Pvrl3, Grid1, Tenm2, Syndig1, Grin1, Htr3a, Psd3, Epha4, Grin2a, Oprd1, Synpo, Snap91, Homer1, Gabra5, Kctd16, Dlg2, Gabrg3, Gabrg2, Gabrb3, Clstn2, Dlg4, Tanc1, Cacng8, Kcnb1, Kcnh1, Gabbr2, Kcnd2, Cnih2, Rgs14, Kcnj4, Grm3, Homer2, Met, Cadps2, Homer3, Neto1, Dlgap1
GO:0030425	dendrite	0.000835	0.0889	1.44 (3978,229,991,82)	Igsf9b, Camk2a, Dlgap2, Clcn2, Kcnc2, Rara, Ptk2b, Adcy2, Prkcg, Slc4a10, Kcna1, Prkca, Stx3, Cpne6, Pi4k2a, Adcy4, Glrx, Cpe, Kpna1, Fam5c, Chrna7, Chrm3, Chrm1, Epha7, Htr2b, Gng3, Bdnf, Grin1, Cnnm1, Palmd, Ddn, Pex5l, Epha4, Itpr1, Gnao1, Oprk1, Gnb1, Gnaz, Synpo, Homer1, Crtc1, Ica1, Plk2, Gabra5, Hcn1, Adcy9, Bnip3, Dlg2, Rin1, Cck, Trim9, Negr1, Dlg4, Tanc1, Nrgn, Ppp1r9a, Kif5c, Kcnq3, Se…

## Sheet: overlap with P5 RNAseq
P5 vs 20%	P5 vs L1 (top 500)
BC031181	1110008P14Rik
Bok	Arid1b
Cacna2d3	BC031181
Cdk5r1	Bok
Dlg2	Cdh11
Epha4	Cdh2
Fat3	Cdk5r1
Itpr1	Chst11
Kalrn	Crim1
Nrcam	Dgkg
Pde1b	Epha4
Prkcg	Fat3
Psd	Foxp1
Rxrb	Hexim1
Stoml1	Islr2
Tpr	Itpr1
	Kalrn
	Neurod6
	Nrp1
	Orai2
	Pde1b
	Robo1
	Rxrb
	Sema5a
	Slit3
	St18
	Stoml1
	Tle4
	Tmem2
	Ufc1
	Zfp804a
present in both
axon guidance/cell adhesion gene
